# Supplementary material for: Crystal structure and Hirshfeld surface analysis of a zinc xanthate complex containing the 2,2′-bi­pyridine ligand
Source: Acta Crystallogr E Crystallogr Commun. 2019 Nov 12;75(Pt 12):1857–60. doi: 10.1107/S2056989019014968 (PMC6895936; doi:10.1107/S2056989019014968)
Supplement: Supplementary file 1 [file e-75-01857-sup1.cif]

##############################################################################
#                                                                            #
# This CIF contains the data in a paper accepted for publication in          #
# Acta Crystallographica Section E. It conforms to the requirements of       #
# Notes for Authors for Acta Crystallographica Section E, and has been       #
# peer reviewed under the auspices of the IUCr Commission on Journals.       #
#                                                                            #
# Full details of the Crystallographic Information File format               #
# are given in the paper "The Crystallographic Information File (CIF):       #
# a New Standard Archive File for Crystallography" by S. R. Hall, F. H.      #
# Allen and I. D. Brown [Acta Cryst. (1991), A47, 655-685].                  #
#                                                                            #
# The current version of the core CIF dictionary is obtainable from          #
# ftp://ftp.iucr.org/pub/cif_core.dic.                                       #
#                                                                            #
# Software is freely available for graphical display of the structure(s)     #
# in this CIF. For information consult the CIF software page                 #
# http://www.iucr.org/resources/cif/software.                                #
#                                                                            #
# This file may be used for bona fide research purposes within the           #
# scientific community so long as proper attribution is given to the journal # 
# article from which it was obtained.                                        #
#                                                                            #
##############################################################################
data_I
_audit_creation_method
;
Olex2 1.2
(compiled 2016.02.19 svn.r3266 for OlexSys, GUI svn.r5155)
;
_journal_date_recd_electronic     2019-10-18
_journal_date_accepted     2019-11-05
_journal_name_full     'Acta Crystallographica, Section E'
_journal_year     2019
_journal_volume     75
_journal_issue     12
_journal_page_first     1857
_journal_page_last     1860
_journal_paper_category     GM
_journal_paper_doi     10.1107/S2056989019014968
_journal_coeditor_code     LH5934
_publ_contact_author_name     'Inna S. Safyanova'
_publ_contact_author_address
;
Department of Chemistry, Taras Shevchenko National University of Kyiv, 64,
 Vladimirska Str., Kiev 01601, Ukraine
;
_publ_contact_author_email     'sevgi.kansiz85@gmail.com, sssafyanova@gmail.com'
_publ_contact_author_fax     '+380 44 2393393'
_publ_contact_author_phone     '+380 44 2393393'
_publ_section_title
;
Crystal structure and Hirshfeld surface analysis of a zinc xanthate complex
containing the 2,2'-bipyridine ligand
;
loop_
    _publ_author_name
    _publ_author_footnote
    _publ_author_address
    'Qadir, Adnan M.' .
;
Department of Chemistry, College of Science, Salahaddin University, Erbil,
Iraq
;
    'Kansiz, Sevgi' .
;
Department of Physics, Faculty of Arts and Sciences, Ondokuz May\?is University,
55139, Kurupelit, Samsun,
Turkey
;
    'Rosair, Georgina M.' .
;
Institute of Chemical Sciences, School of Engineering & Physical Sciences,
Heriot-Watt University, Edinburgh, EH14 4AS,
UK
;
    'Dege, Necmi' .
;
Department of Physics, Faculty of Arts and Sciences, Ondokuz May\?is University,
55139, Kurupelit, Samsun,
Turkey
;
    'Safyanova, Inna S.' .
;
Department of Chemistry, Taras Shevchenko National University of Kyiv, 64,
Vladimirska Str., Kiev 01601, Ukraine
;
_publ_section_synopsis
;
The Zn^II^ ion lies on a crystallographic twofold axis and has distorted
tetrahedral coordination geometry. Two weak C---H...S intramolecular hydrogen
bonds exist between the bipyridyl and thiol groups. In the crystal, molecules
are linked by weak C---H...O and C---H...S hydrogen bonds, forming a
three-dimensional supramolecular architecture.
;
_chemical_name_systematic
;\
(2,2'-Bipyridine-\k^2^<i>N</i>,<i>N</i>')bis(2-methoxyethyl
xanthato-\k<i>S</i>)zinc(II)
;
_chemical_name_common     ?
_chemical_formula_moiety     'C18 H22 N2 O4 S4 Zn'
_chemical_formula_sum     'C18 H22 N2 O4 S4 Zn'
_chemical_formula_iupac     '[Zn (C4 H7 O2 S2)2 (C10 H8 N2)]'
_chemical_formula_weight     523.98
_chemical_melting_point     ?
_space_group_crystal_system     monoclinic
_space_group_name_H-M_alt     'C 2/c'
_space_group_name_Hall     '-C 2yc'
loop_
    _space_group_symop_operation_xyz
    'x, y, z'
    'x, -y, z+1/2'
    'x+1/2, y+1/2, z'
    'x+1/2, -y+1/2, z+1/2'
    '-x, -y, -z'
    '-x, y, -z-1/2'
    '-x+1/2, -y+1/2, -z'
    '-x+1/2, y+1/2, -z-1/2'
_cell_length_a     22.869(4)
_cell_length_b     8.3212(12)
_cell_length_c     12.5627(19)
_cell_angle_alpha     90
_cell_angle_beta     115.348(4)
_cell_angle_gamma     90
_cell_volume     2160.5(6)
_cell_formula_units_Z     4
_cell_measurement_reflns_used     2844
_cell_measurement_theta_min     2.945
_cell_measurement_theta_max     25.346
_cell_measurement_temperature     100.0(2)
loop_
    _twin_individual_id
    _twin_individual_mass_fraction_refined
    1 1(10)
    2 0(10)
_exptl_crystal_description     'Plate'
_exptl_crystal_colour     colourless
_exptl_crystal_size_max     0.42
_exptl_crystal_size_mid     0.36
_exptl_crystal_size_min     0.04
_exptl_crystal_density_diffrn     1.611
_exptl_crystal_density_meas     ?
_exptl_crystal_density_method     ?
_exptl_crystal_F_000     1080
_exptl_absorpt_coefficient_mu     1.551
_exptl_absorpt_correction_type     multi-scan
_exptl_absorpt_process_details
;
(SADABS; Bruker, 2009)
;
_exptl_absorpt_correction_T_min     0.5992
_exptl_absorpt_correction_T_max     0.7453
_diffrn_ambient_temperature     100.0(2)
_diffrn_source     ?
_diffrn_radiation_type     MoK\a
_diffrn_radiation_wavelength     0.71073
_diffrn_measurement_device_type     'Bruker APEXII CCD'
_diffrn_measurement_method     '\f and \w scans'
_diffrn_detector_area_resol_mean     ?
_diffrn_reflns_number     11173
_diffrn_reflns_av_R_equivalents     0.0614
_diffrn_reflns_av_unetI/netI     0.0511
_diffrn_reflns_theta_min     2.639
_diffrn_reflns_theta_max     26.050
_diffrn_reflns_theta_full     26.000
_diffrn_measured_fraction_theta_max     0.992
_diffrn_measured_fraction_theta_full     0.997
_diffrn_reflns_limit_h_min     -28
_diffrn_reflns_limit_h_max     28
_diffrn_reflns_limit_k_min     -9
_diffrn_reflns_limit_k_max     10
_diffrn_reflns_limit_l_min     -14
_diffrn_reflns_limit_l_max     15
_diffrn_standards_number     0
_refine_special_details
;
 Refined as a 2-component inversion twin.
;
_reflns_number_total     2119
_reflns_number_gt     1954
_reflns_threshold_expression     'I > 2\s(I)'
_refine_ls_structure_factor_coef     Fsqd
_refine_ls_matrix_type     full
_refine_ls_R_factor_all     0.0934
_refine_ls_R_factor_gt     0.0865
_refine_ls_wR_factor_gt     0.1525
_refine_ls_wR_factor_ref     0.1547
_refine_ls_goodness_of_fit_ref     1.429
_refine_ls_restrained_S_all     1.427
_refine_ls_number_reflns     2119
_refine_ls_number_parameters     134
_refine_ls_number_restraints     6
_refine_ls_hydrogen_treatment     constr
_refine_ls_weighting_scheme     calc
_refine_ls_weighting_details
                          'w=1/[\s^2^(Fo^2^)+39.0236P] where P=(Fo^2^+2Fc^2^)/3'
_atom_sites_solution_hydrogens     geom
_atom_sites_solution_primary     direct
_atom_sites_solution_secondary     ?
_refine_ls_shift/su_max     0.000
_refine_ls_shift/su_mean     0.000
_refine_diff_density_max     0.545
_refine_diff_density_min     -1.003
_refine_ls_extinction_method     none
_refine_ls_extinction_coef     .
loop_
    _atom_type_symbol
    _atom_type_description
    _atom_type_scat_dispersion_real
    _atom_type_scat_dispersion_imag
    _atom_type_scat_source
    'C' 'C' 0.0033 0.0016
                         'International Tables Vol C Tables 4.2.6.8 and 6.1.1.4'
    'H' 'H' 0.0000 0.0000
                         'International Tables Vol C Tables 4.2.6.8 and 6.1.1.4'
    'N' 'N' 0.0061 0.0033
                         'International Tables Vol C Tables 4.2.6.8 and 6.1.1.4'
    'O' 'O' 0.0106 0.0060
                         'International Tables Vol C Tables 4.2.6.8 and 6.1.1.4'
    'S' 'S' 0.1246 0.1234
                         'International Tables Vol C Tables 4.2.6.8 and 6.1.1.4'
    'Zn' 'Zn' 0.2839 1.4301
                         'International Tables Vol C Tables 4.2.6.8 and 6.1.1.4'
_computing_data_collection
;
APEX2 (Bruker, 2009)
;
_computing_cell_refinement
;
SAINT (Bruker, 2009)
;
_computing_data_reduction
;
SAINT (Bruker, 2009)
;
_computing_structure_solution
;
SHELXS (Sheldrick, 2008)
;
_computing_structure_refinement
;
SHELXL (Sheldrick, 2015)
;
_computing_molecular_graphics
;
<i>OLEX2</i> (Dolomanov <i>et al.</i>,  2009)
;
_computing_publication_material
;
<i>OLEX2</i> (Dolomanov <i>et al.</i>,  2009)
;
loop_
    _atom_site_type_symbol
    _atom_site_label
    _atom_site_fract_x
    _atom_site_fract_y
    _atom_site_fract_z
    _atom_site_U_iso_or_equiv
    _atom_site_adp_type
    _atom_site_calc_flag
    _atom_site_occupancy
    _atom_site_disorder_assembly
    _atom_site_disorder_group
    Zn Zn1 0.5000 0.63086(13) 0.2500 0.0085(3) Uani d 1 . .
    S S1 0.44329(8) 0.5070(2) 0.33978(16) 0.0164(4) Uani d 1 . .
    S S2 0.36008(9) 0.4541(2) 0.08028(17) 0.0208(4) Uani d 1 . .
    O O2 0.3340(2) 0.3748(7) 0.2598(4) 0.0203(11) Uani d 1 . .
    O O5 0.2155(2) 0.4123(6) 0.2833(4) 0.0193(11) Uani d 1 . .
    N N1 0.5396(3) 0.8245(6) 0.3634(5) 0.0101(11) Uani d 1 . .
    C C1 0.3750(3) 0.4405(8) 0.2208(6) 0.0153(15) Uani d 1 . .
    C C3 0.2717(3) 0.3151(9) 0.1750(6) 0.0186(16) Uani d 1 . .
    H H3A 0.2775 0.2208 0.1325 0.022 Uiso calc 1 . .
    H H3B 0.2481 0.3996 0.1169 0.022 Uiso calc 1 . .
    C C4 0.2350(4) 0.2688(9) 0.2455(7) 0.0192(16) Uani d 1 . .
    H H4A 0.1966 0.2038 0.1964 0.023 Uiso calc 1 . .
    H H4B 0.2630 0.2037 0.3146 0.023 Uiso calc 1 . .
    C C6 0.1815(4) 0.3775(11) 0.3521(7) 0.0289(19) Uani d 1 . .
    H H6A 0.1441 0.3094 0.3067 0.043 Uiso calc 1 . .
    H H6B 0.1666 0.4780 0.3731 0.043 Uiso calc 1 . .
    H H6C 0.2102 0.3211 0.4240 0.043 Uiso calc 1 . .
    C C7 0.5764(3) 0.8146(9) 0.4798(6) 0.0165(15) Uani d 1 . .
    H H7 0.5905 0.7116 0.5138 0.020 Uiso calc 1 . .
    C C8 0.5948(4) 0.9481(9) 0.5521(6) 0.0191(16) Uani d 1 . .
    H H8 0.6204 0.9372 0.6345 0.023 Uiso calc 1 . .
    C C9 0.5751(4) 1.0972(9) 0.5021(7) 0.0214(17) Uani d 1 . .
    H H9 0.5874 1.1913 0.5494 0.026 Uiso calc 1 . .
    C C10 0.5371(3) 1.1084(8) 0.3815(7) 0.0189(16) Uani d 1 . .
    H H10 0.5229 1.2103 0.3455 0.023 Uiso calc 1 . .
    C C11 0.5204(3) 0.9708(8) 0.3151(6) 0.0113(14) Uani d 1 . .
loop_
    _atom_site_aniso_label
    _atom_site_aniso_U_11
    _atom_site_aniso_U_22
    _atom_site_aniso_U_33
    _atom_site_aniso_U_12
    _atom_site_aniso_U_13
    _atom_site_aniso_U_23
    Zn1 0.0137(6) 0.0030(5) 0.0118(6) 0.000 0.0084(4) 0.000
    S1 0.0169(9) 0.0160(9) 0.0181(9) -0.0021(7) 0.0091(7) 0.0031(7)
    S2 0.0285(10) 0.0198(10) 0.0198(10) -0.0027(8) 0.0158(8) -0.0026(8)
    O2 0.018(3) 0.022(3) 0.023(3) -0.002(2) 0.011(2) 0.003(2)
    O5 0.022(3) 0.016(3) 0.023(3) -0.001(2) 0.013(2) 0.002(2)
    N1 0.016(3) 0.003(3) 0.017(3) -0.004(2) 0.011(2) -0.004(2)
    C1 0.019(4) 0.007(3) 0.022(4) 0.004(3) 0.011(3) 0.004(3)
    C3 0.020(4) 0.019(4) 0.017(4) -0.006(3) 0.008(3) -0.005(3)
    C4 0.020(4) 0.014(4) 0.023(4) -0.005(3) 0.009(3) -0.001(3)
    C6 0.028(4) 0.029(4) 0.038(5) 0.009(4) 0.022(4) 0.015(4)
    C7 0.017(4) 0.018(4) 0.020(4) -0.002(3) 0.013(3) -0.003(3)
    C8 0.025(4) 0.021(4) 0.016(4) -0.006(3) 0.013(3) -0.003(3)
    C9 0.021(4) 0.018(4) 0.030(4) -0.008(3) 0.015(3) -0.014(3)
    C10 0.020(4) 0.006(3) 0.032(4) -0.002(3) 0.013(3) -0.005(3)
    C11 0.012(3) 0.004(3) 0.021(4) -0.002(3) 0.011(3) -0.002(3)
_geom_special_details
;
 All esds (except the esd in the dihedral angle between two l.s. planes)
 are estimated using the full covariance matrix.  The cell esds are taken
 into account individually in the estimation of esds in distances, angles
 and torsion angles; correlations between esds in cell parameters are only
 used when they are defined by crystal symmetry.  An approximate (isotropic)
 treatment of cell esds is used for estimating esds involving l.s. planes.
;
loop_
    _geom_bond_atom_site_label_1
    _geom_bond_atom_site_label_2
    _geom_bond_site_symmetry_2
    _geom_bond_distance
    _geom_bond_publ_flag
    Zn1 S1 . 2.2954(18) y
    Zn1 S1 6_656 2.2954(18) y
    Zn1 N1 6_656 2.083(5) y
    Zn1 N1 . 2.083(5) y
    S1 C1 . 1.727(7) ?
    S2 C1 . 1.652(7) ?
    O2 C1 . 1.346(8) ?
    O2 C3 . 1.453(8) ?
    O5 C4 . 1.426(9) ?
    O5 C6 . 1.418(8) ?
    N1 C7 . 1.342(9) ?
    N1 C11 . 1.347(8) ?
    C3 H3A . 0.9900 ?
    C3 H3B . 0.9900 ?
    C3 C4 . 1.506(10) ?
    C4 H4A . 0.9900 ?
    C4 H4B . 0.9900 ?
    C6 H6A . 0.9800 ?
    C6 H6B . 0.9800 ?
    C6 H6C . 0.9800 ?
    C7 H7 . 0.9500 ?
    C7 C8 . 1.382(10) ?
    C8 H8 . 0.9500 ?
    C8 C9 . 1.377(11) ?
    C9 H9 . 0.9500 ?
    C9 C10 . 1.390(11) ?
    C10 H10 . 0.9500 ?
    C10 C11 . 1.371(9) ?
    C11 C11 6_656 1.497(13) ?
loop_
    _geom_angle_atom_site_label_1
    _geom_angle_atom_site_label_2
    _geom_angle_atom_site_label_3
    _geom_angle_site_symmetry_1
    _geom_angle_site_symmetry_3
    _geom_angle
    _geom_angle_publ_flag
    S1 Zn1 S1 6_656 . 126.64(10) y
    N1 Zn1 S1 6_656 . 120.78(15) y
    N1 Zn1 S1 . 6_656 120.78(15) y
    N1 Zn1 S1 . . 100.54(15) y
    N1 Zn1 S1 6_656 6_656 100.54(15) y
    N1 Zn1 N1 . 6_656 78.7(3) y
    C1 S1 Zn1 . . 102.2(2) ?
    C1 O2 C3 . . 119.3(5) ?
    C6 O5 C4 . . 111.4(6) ?
    C7 N1 Zn1 . . 125.7(5) ?
    C7 N1 C11 . . 118.5(6) ?
    C11 N1 Zn1 . . 115.4(4) ?
    S2 C1 S1 . . 126.8(4) ?
    O2 C1 S1 . . 109.1(5) ?
    O2 C1 S2 . . 124.0(5) ?
    O2 C3 H3A . . 110.5 ?
    O2 C3 H3B . . 110.5 ?
    O2 C3 C4 . . 105.9(6) ?
    H3A C3 H3B . . 108.7 ?
    C4 C3 H3A . . 110.5 ?
    C4 C3 H3B . . 110.5 ?
    O5 C4 C3 . . 108.3(6) ?
    O5 C4 H4A . . 110.0 ?
    O5 C4 H4B . . 110.0 ?
    C3 C4 H4A . . 110.0 ?
    C3 C4 H4B . . 110.0 ?
    H4A C4 H4B . . 108.4 ?
    O5 C6 H6A . . 109.5 ?
    O5 C6 H6B . . 109.5 ?
    O5 C6 H6C . . 109.5 ?
    H6A C6 H6B . . 109.5 ?
    H6A C6 H6C . . 109.5 ?
    H6B C6 H6C . . 109.5 ?
    N1 C7 H7 . . 118.7 ?
    N1 C7 C8 . . 122.7(7) ?
    C8 C7 H7 . . 118.7 ?
    C7 C8 H8 . . 120.8 ?
    C9 C8 C7 . . 118.4(7) ?
    C9 C8 H8 . . 120.8 ?
    C8 C9 H9 . . 120.4 ?
    C8 C9 C10 . . 119.2(7) ?
    C10 C9 H9 . . 120.4 ?
    C9 C10 H10 . . 120.4 ?
    C11 C10 C9 . . 119.2(7) ?
    C11 C10 H10 . . 120.4 ?
    N1 C11 C10 . . 121.9(6) ?
    N1 C11 C11 . 6_656 115.0(4) ?
    C10 C11 C11 . 6_656 123.1(4) ?
loop_
    _geom_torsion_atom_site_label_1
    _geom_torsion_atom_site_label_2
    _geom_torsion_atom_site_label_3
    _geom_torsion_atom_site_label_4
    _geom_torsion_site_symmetry_1
    _geom_torsion_site_symmetry_2
    _geom_torsion_site_symmetry_3
    _geom_torsion_site_symmetry_4
    _geom_torsion
    _geom_torsion_publ_flag
    Zn1 S1 C1 S2 . . . . 4.2(5) ?
    Zn1 S1 C1 O2 . . . . -175.3(4) ?
    Zn1 N1 C7 C8 . . . . -172.1(5) ?
    Zn1 N1 C11 C10 . . . . 173.2(5) ?
    Zn1 N1 C11 C11 . . . 6_656 -6.4(9) ?
    O2 C3 C4 O5 . . . . 73.0(7) ?
    N1 C7 C8 C9 . . . . -0.9(10) ?
    C1 O2 C3 C4 . . . . -173.4(6) ?
    C3 O2 C1 S1 . . . . 177.8(5) ?
    C3 O2 C1 S2 . . . . -1.8(9) ?
    C6 O5 C4 C3 . . . . -179.0(6) ?
    C7 N1 C11 C10 . . . . -0.5(9) ?
    C7 N1 C11 C11 . . . 6_656 179.9(6) ?
    C7 C8 C9 C10 . . . . 0.7(10) ?
    C8 C9 C10 C11 . . . . -0.3(10) ?
    C9 C10 C11 N1 . . . . 0.2(10) ?
    C9 C10 C11 C11 . . . 6_656 179.8(7) ?
    C11 N1 C7 C8 . . . . 0.8(10) ?
loop_
    _geom_hbond_atom_site_label_D
    _geom_hbond_atom_site_label_H
    _geom_hbond_atom_site_label_A
    _geom_hbond_site_symmetry_A
    _geom_hbond_distance_DH
    _geom_hbond_distance_HA
    _geom_hbond_distance_DA
    _geom_hbond_angle_DHA
    C8 H8 O5 4_565 0.95 2.51 3.246(9) 134.1
    C7 H7 S2 6_656 0.95 2.90 3.552(7) 126.8
_shelx_space_group_comment
;
The symmetry employed for this shelxl refinement is uniquely defined
by the following loop, which should always be used as a source of
symmetry information in preference to the above space-group names.
They are only intended as comments.
;
_shelx_estimated_absorpt_T_min     0.562
_shelx_estimated_absorpt_T_max     0.941
_shelx_hkl_file
;
  -4   0   0   61.79    3.08
  -4   0   0   64.50    2.95
   4   0   0   66.64    3.01
   4   0   0   65.83    3.22
   4   0   0   68.75    3.00
  -4   0   0   67.90    3.15
  -6   0   0   16.65    2.43
   6   0   0   17.35    2.21
   6   0   0   15.39    2.14
   6   0   0   14.20    2.22
  -6   0   0   15.47    2.10
  -6   0   0   11.87    2.09
   8   0   0   14.98    2.41
  -8   0   0   10.63    2.41
  -8   0   0   13.20    2.48
  -8   0   0   10.54    2.45
   8   0   0   13.91    2.26
   8   0   0   12.00    2.20
  10   0   0   22.75    2.83
  10   0   0   24.44    3.01
 -10   0   0   24.49    3.33
  12   0   0    6.81    2.05
  12   0   0    5.98    2.15
 -12   0   0    7.81    2.58
  14   0   0  108.00    5.86
 -14   0   0  109.31    6.08
  14   0   0  115.17    5.75
  16   0   0   29.93    3.84
  16   0   0   28.49    3.99
 -16   0   0   21.70    3.92
  18   0   0   40.05    4.58
  18   0   0   30.06    4.38
 -18   0   0   29.38    4.54
  20   0   0    8.20    3.07
  20   0   0    5.49    2.56
 -20   0   0    1.58    2.81
 -22   0   0   42.96    4.65
  22   0   0   51.76    4.51
  22   0   0   58.59    5.21
  24   0   0    8.46    2.53
 -24   0   0    4.39    2.61
  24   0   0   -1.29    2.19
   1  -1   0   86.73    2.79
  -1   1   0   87.16    2.24
   1   1   0   84.63    2.18
  -1   1   0   73.62    2.28
   1   1   0   86.89    2.26
  -1   1   0   72.89    2.18
   1   1   0   85.36    2.16
   1   1   0   86.44    2.12
   3  -1   0   15.78    1.64
   3  -1   0   16.93    1.59
  -3  -1   0   16.09    1.57
  -3  -1   0   17.97    1.58
   3  -1   0   20.25    2.01
   3  -1   0   14.32    1.49
  -3  -1   0   14.90    1.58
   3   1   0   15.78    1.63
   3   1   0   20.09    1.74
  -3   1   0   16.57    1.64
   3   1   0   18.40    1.79
  -3   1   0   15.80    1.74
  -3   1   0   16.91    1.65
   5  -1   0    4.37    1.43
  -5  -1   0    3.66    1.70
  -5  -1   0    4.04    1.58
   5  -1   0    4.12    1.56
   5  -1   0    3.95    1.52
  -5  -1   0    3.03    1.56
   5   1   0    6.77    1.88
   5   1   0    5.67    1.70
   5   1   0    6.91    1.63
  -5   1   0    5.67    1.73
  -5   1   0    3.36    1.76
  -5   1   0    2.44    1.73
  -7  -1   0  232.00    7.47
  -7  -1   0  261.76    7.84
  -7  -1   0  236.04    7.80
   7  -1   0  245.49    7.66
   7  -1   0  265.02    7.82
   7  -1   0  245.93    7.38
   7   1   0  256.64    7.82
  -7   1   0  254.10    7.87
  -7   1   0  249.57    7.96
  -7   1   0  248.47    7.66
   7   1   0  250.72    7.90
   7   1   0  248.46    7.59
   9  -1   0   16.75    2.44
   9  -1   0   14.79    2.30
  -9  -1   0   15.10    2.74
  -9   1   0   14.49    2.73
   9   1   0   14.31    2.41
   9   1   0   17.24    2.59
   9   1   0   19.78    2.86
  -9   1   0   13.99    2.78
  -9   1   0   17.75    3.03
 -11  -1   0   32.78    3.48
  11  -1   0   34.17    3.13
  11  -1   0   35.50    3.33
  11   1   0   33.30    3.07
  11   1   0   29.54    3.17
 -11   1   0   34.12    3.89
  13  -1   0   46.17    3.90
  13  -1   0   41.04    3.61
 -13  -1   0   40.04    3.83
 -13   1   0   44.72    4.09
  13   1   0   42.91    3.81
  13   1   0   39.07    3.58
 -15  -1   0  123.30    6.50
  15  -1   0  120.77    6.36
  15  -1   0  127.83    6.14
  15   1   0  131.83    6.67
  15   1   0  123.61    6.30
 -15   1   0  116.92    6.63
  17  -1   0   76.01    5.43
 -17  -1   0   78.92    5.61
  17  -1   0   83.02    5.29
  17   1   0   90.07    5.82
 -17   1   0   75.87    5.69
  17   1   0   83.21    5.35
 -19  -1   0   30.18    4.35
  19  -1   0   39.00    4.03
  19  -1   0   32.21    4.43
  19   1   0   37.85    4.76
  19   1   0   31.02    4.15
 -19   1   0   35.90    4.87
  21  -1   0   36.30    4.65
 -21  -1   0   45.92    4.38
  21  -1   0   43.63    3.93
  21   1   0   45.62    4.35
 -21   1   0   42.02    5.38
  21   1   0   37.97    5.04
  23  -1   0    4.29    2.22
  23  -1   0    7.56    2.32
  23   1   0    6.78    2.19
 -23   1   0    3.05    2.52
  23   1   0    9.90    2.77
  25  -1   0    3.71    2.62
  25   1   0    5.82    2.24
 -25   1   0    3.60    2.13
  25   1   0    5.33    1.80
   0  -2   0  315.26    8.62
   0   2   0  308.07    8.55
   2  -2   0  105.86    4.17
   2   2   0   99.43    3.13
  -2   2   0  105.72    3.23
  -2   2   0  101.55    3.31
   2   2   0  109.69    3.16
   2   2   0  106.34    3.01
   2   2   0  100.04    3.30
  -2   2   0   97.60    3.12
  -2   2   0  104.07    4.05
  -4  -2   0  145.80    4.17
   4  -2   0  141.78    4.37
   4  -2   0  141.07    4.26
   4  -2   0  133.41    5.29
   4  -2   0  142.06    4.20
  -4  -2   0  142.96    4.30
  -4   2   0  134.51    4.69
   4   2   0  140.12    4.74
   4   2   0  135.76    4.43
  -4   2   0  130.78    4.47
   4   2   0  138.18    4.51
  -4   2   0  144.76    4.64
  -4   2   0  151.14    5.23
   6  -2   0    9.22    2.17
   6  -2   0   13.80    1.81
   6  -2   0   10.86    1.82
  -6  -2   0   10.07    1.74
  -6  -2   0    8.93    1.74
  -6  -2   0    9.80    1.83
   6  -2   0    9.92    1.69
  -6   2   0   10.84    2.05
   6   2   0   11.38    1.82
  -6   2   0   10.20    2.05
   6   2   0    9.58    1.98
  -6   2   0   11.42    2.02
   6   2   0    9.41    1.89
   8  -2   0    1.79    2.00
   8  -2   0    3.34    1.65
   8  -2   0    4.67    1.84
  -8  -2   0    4.15    1.96
   8   2   0    2.22    1.66
  -8   2   0    4.05    1.89
   8   2   0    2.62    1.53
  -8   2   0    3.07    1.95
   8   2   0    1.19    1.70
  -8   2   0    2.57    1.82
 -10  -2   0   36.26    3.28
  10  -2   0   30.28    2.99
  10  -2   0   34.78    3.92
  10  -2   0   36.28    3.24
  10   2   0   33.65    3.30
  10   2   0   33.10    3.03
 -10   2   0   33.58    3.65
 -10   2   0   32.74    3.67
  10   2   0   32.19    3.21
 -10   2   0   38.20    4.02
 -12  -2   0   33.01    3.56
  12  -2   0   32.19    3.39
  12  -2   0   30.63    4.03
  12  -2   0   34.85    3.31
 -12   2   0   34.62    4.00
  12   2   0   32.72    3.57
  12   2   0   35.09    3.41
 -14  -2   0   20.07    3.43
  14  -2   0   25.70    3.90
  14  -2   0   23.06    3.23
  14  -2   0   20.41    3.29
  14   2   0   24.69    3.56
 -14   2   0   20.54    3.71
  14   2   0   24.27    3.47
  16  -2   0    9.37    3.13
 -16  -2   0    5.28    2.81
  16  -2   0   13.70    2.98
  16  -2   0   16.61    3.00
  16   2   0   12.87    3.19
  16   2   0   14.43    3.04
 -16   2   0   13.02    3.55
  18  -2   0   -1.36    1.80
  18  -2   0    1.16    2.34
 -18  -2   0    4.88    2.37
  18  -2   0    1.40    1.88
 -18   2   0    4.90    3.11
  18   2   0   -0.09    2.35
  18   2   0   -0.25    1.93
  20  -2   0   12.51    2.61
  20  -2   0   10.37    2.77
 -20  -2   0    8.47    2.72
  20  -2   0   12.89    3.50
  20   2   0    8.43    2.81
 -20   2   0    8.19    3.27
  20   2   0    4.27    2.36
  22  -2   0    0.50    2.03
  22   2   0    5.89    2.47
 -22   2   0    0.09    2.24
  22   2   0    1.18    1.67
  24  -2   0   19.13    4.19
 -24   2   0    7.08    2.57
  24   2   0    8.86    2.73
  24   2   0    6.44    2.08
   1  -3   0   64.80    3.46
  -1   3   0   71.26    3.44
   1   3   0   66.49    3.28
   3  -3   0   22.61    2.56
   3   3   0   20.79    2.15
  -3   3   0   16.39    1.72
   3   3   0   15.63    1.57
   3   3   0   18.80    1.61
   3   3   0   21.75    1.82
   3   3   0   17.91    1.66
  -3   3   0   19.24    1.74
  -3   3   0   23.27    2.39
  -3   3   0   17.00    1.80
   5  -3   0  135.50    4.02
   5  -3   0  130.11    4.12
   5  -3   0  135.09    4.18
  -5  -3   0  139.16    4.04
  -5  -3   0  129.92    4.03
   5  -3   0  130.51    5.61
  -5  -3   0  130.83    3.90
  -5  -3   0  137.08    3.87
  -5   3   0  131.12    4.74
  -5   3   0  124.43    4.76
  -5   3   0  125.47    4.57
   5   3   0  130.95    4.50
   5   3   0  119.95    4.58
  -5   3   0  138.57    5.57
   5   3   0  126.66    4.44
  -7  -3   0   92.53    3.79
   7  -3   0  118.51    4.43
   7  -3   0  121.31    5.62
   7  -3   0  113.76    4.17
  -7  -3   0   91.84    3.94
  -7   3   0  119.08    4.75
   7   3   0  121.65    4.59
   7   3   0  120.59    4.61
   7   3   0  123.38    4.83
  -7   3   0  118.07    4.92
  -7   3   0  108.16    4.84
  -9  -3   0  208.62    6.88
   9  -3   0  193.76    6.55
   9  -3   0  204.73    8.15
   9  -3   0  186.89    6.80
  -9   3   0  203.08    7.45
   9   3   0  209.58    7.09
  -9   3   0  209.20    7.44
  -9   3   0  207.98    7.16
   9   3   0  205.67    7.04
   9   3   0  196.68    7.23
  11  -3   0  207.36    7.50
  11  -3   0  211.97    7.21
 -11  -3   0  205.97    7.49
  11  -3   0  204.85    8.59
  11   3   0  202.23    7.80
 -11   3   0  197.68    8.23
  11   3   0  206.75    7.57
  11   3   0  204.86    7.76
 -11   3   0  212.25    8.04
 -11   3   0  196.71    7.90
  13  -3   0   41.39    3.65
  13  -3   0   41.82    4.30
  13  -3   0   47.42    3.48
 -13  -3   0   42.09    3.59
 -13   3   0   38.74    3.97
  13   3   0   49.19    3.97
  13   3   0   41.27    3.97
  15  -3   0    8.86    3.13
 -15  -3   0    4.82    2.28
  15  -3   0    6.30    2.15
  15  -3   0    8.74    2.44
 -15   3   0    5.43    2.87
  15   3   0    6.38    2.66
  15   3   0   11.02    2.74
  17  -3   0    1.69    2.54
  17  -3   0    5.87    1.99
 -17  -3   0    3.84    2.50
  17  -3   0    4.20    2.06
  17   3   0    1.68    2.37
  17   3   0    3.70    2.22
 -17   3   0   -1.71    2.59
  19  -3   0    5.75    2.78
 -19   3   0    3.09    3.07
  19   3   0    7.51    3.08
  19   3   0    5.41    2.55
  21  -3   0    2.78    2.30
  21   3   0   -1.20    1.60
 -21   3   0    2.91    2.47
  21   3   0    3.11    2.47
  23  -3   0    4.54    2.51
  23   3   0    5.45    2.10
  23   3   0    0.67    1.96
 -23   3   0    8.24    2.92
   0  -4   0   35.20    2.92
   0   4   0   29.97    2.59
   2  -4   0    7.31    2.08
   2   4   0    5.61    1.59
  -2   4   0    6.71    1.17
  -2   4   0    5.80    1.73
  -2   4   0    4.77    1.19
  -2   4   0    4.71    1.24
  -2   4   0    4.89    1.17
   4  -4   0   51.59    3.77
   4   4   0   48.05    3.05
   4   4   0   50.82    2.80
  -4   4   0   55.13    2.75
   4   4   0   52.57    2.63
  -4   4   0   47.12    3.59
   4   4   0   53.85    2.57
  -4   4   0   55.60    2.66
  -4   4   0   52.81    2.84
   4   4   0   53.90    2.63
   6  -4   0  154.54    6.66
  -6   4   0  155.68    5.25
   6   4   0  137.88    5.38
  -6   4   0  152.80    5.43
   6   4   0  157.29    5.26
  -6   4   0  142.65    5.44
   6   4   0  141.76    5.19
   8  -4   0   21.01    2.07
   8  -4   0   25.17    3.57
  -8  -4   0   22.60    1.97
  -8  -4   0   21.82    2.01
   8  -4   0   22.35    1.95
  -8   4   0   21.98    3.00
   8   4   0   23.60    2.39
   8   4   0   26.63    3.00
  -8   4   0   20.61    2.62
  -8   4   0   21.74    2.78
   8   4   0   22.01    2.90
  10  -4   0  113.75    4.58
  10  -4   0  112.78    4.71
  10  -4   0  125.84    6.41
  10   4   0  123.27    5.15
 -10   4   0  123.97    5.28
  10   4   0  125.17    5.54
  10   4   0  118.68    5.63
 -10   4   0  120.27    5.79
 -10   4   0  125.80    5.45
  12  -4   0   61.78    3.84
 -12  -4   0   66.70    3.82
 -12  -4   0   68.88    3.77
  12  -4   0   61.64    3.65
  12  -4   0   54.88    4.59
 -12   4   0   62.09    5.00
  12   4   0   62.73    4.43
  12   4   0   65.12    4.24
  12   4   0   63.75    4.55
 -12   4   0   60.69    4.53
 -12   4   0   58.33    5.07
  14  -4   0    3.84    2.59
  14  -4   0    2.60    1.55
  14  -4   0    3.54    1.74
 -14   4   0    2.27    2.61
  14   4   0   -0.61    1.81
  14   4   0    4.60    2.35
  16  -4   0    1.23    2.20
 -16   4   0    3.10    2.71
  16   4   0   -3.10    1.76
  16   4   0    0.95    1.96
  18  -4   0   10.15    3.07
  18   4   0    6.75    2.76
  18   4   0   13.53    3.00
 -18   4   0    7.57    3.29
  20  -4   0    1.71    2.05
 -20   4   0    5.94    2.61
  20   4   0    0.05    2.16
  20   4   0    3.06    1.86
  22  -4   0    9.17    2.57
  22   4   0    9.31    2.78
  22   4   0    7.81    2.34
 -22   4   0    9.73    3.55
   1  -5   0    2.02    1.78
   1   5   0   -0.41    1.69
  -1   5   0    1.74    1.88
   3  -5   0   16.43    2.77
   3   5   0   14.99    2.59
  -3   5   0   13.27    1.83
   3   5   0   14.40    1.58
   3   5   0   13.85    1.66
  -3   5   0   13.55    1.61
   3   5   0   14.99    1.82
  -3   5   0   13.11    1.66
   3   5   0   15.19    1.70
   5  -5   0   15.72    2.83
   5   5   0   14.93    1.97
   5   5   0   17.19    2.17
  -5   5   0   14.15    2.17
  -5   5   0   18.76    2.02
   5   5   0   17.18    1.93
  -5   5   0   15.40    1.90
   7  -5   0  127.94    6.31
   7   5   0  129.98    4.97
  -7   5   0  128.35    5.41
   7   5   0  123.87    5.21
  -7   5   0  126.24    4.84
  -7   5   0  129.69    5.08
   7   5   0  124.84    4.98
   9  -5   0   34.95    3.84
  -9   5   0   35.44    2.51
   9   5   0   27.74    2.86
   9   5   0   36.92    3.30
  -9   5   0   41.96    2.83
   9   5   0   41.33    2.71
  -9   5   0   35.64    3.44
  11  -5   0   55.70    4.67
 -11   5   0   63.77    3.68
  11   5   0   59.38    4.07
 -11   5   0   54.36    3.34
  11   5   0   58.73    4.35
  11   5   0   63.61    3.58
 -11   5   0   53.62    4.36
  13  -5   0    7.56    2.92
  13   5   0   16.43    3.27
 -13   5   0    6.58    2.92
  13   5   0   13.54    2.95
  15  -5   0    0.89    2.24
 -15   5   0    2.23    2.66
  15   5   0    3.45    2.35
  15   5   0   -0.67    1.81
  17  -5   0    3.15    2.32
  17   5   0    1.73    1.86
  17   5   0    0.95    2.21
 -17   5   0    6.16    2.89
  19  -5   0    4.17    2.30
  19   5   0    3.25    2.29
 -19   5   0    2.56    2.58
  19   5   0    7.61    2.26
  21  -5   0    8.70    2.53
 -21   5   0    5.28    2.59
  21   5   0    0.99    1.80
  21   5   0    4.55    1.92
   2  -6   0   73.97    4.49
  -2   6   0   67.68    2.87
  -2   6   0   70.75    2.78
   2   6   0   76.09    2.80
   2   6   0   62.88    2.81
   2   6   0   64.80    2.97
  -2   6   0   70.09    3.15
   4  -6   0   11.79    2.67
   4   6   0   15.27    2.00
  -4   6   0   15.87    2.14
  -4   6   0   17.17    1.58
   4   6   0   17.57    1.63
  -4   6   0   17.06    1.49
   4   6   0   18.37    1.56
   4   6   0   14.48    1.83
   6  -6   0   -1.39    1.64
   6   6   0    0.48    1.36
  -6   6   0    1.32    1.62
   6   6   0   -0.84    1.16
  -6   6   0    4.66    1.03
   6   6   0    3.71    0.99
   8  -6   0   20.13    3.55
  -8   6   0   24.52    2.10
  -8   6   0   19.77    1.89
   8   6   0   27.17    3.21
   8   6   0   23.10    2.03
   8   6   0   23.19    2.83
  -8   6   0   22.92    3.15
  10  -6   0   12.09    3.12
  10   6   0   14.07    2.58
 -10   6   0   12.13    2.98
  10   6   0   14.75    2.75
  12  -6   0    1.14    2.16
  12   6   0    2.26    1.83
  12   6   0    0.80    1.97
 -12   6   0   -0.44    2.33
  14  -6   0    4.57    2.25
  14   6   0    1.67    2.05
  14   6   0   -0.18    1.66
 -14   6   0    3.51    2.75
  16  -6   0    8.57    2.83
 -16   6   0   11.54    3.40
  16   6   0   11.89    2.64
  16   6   0    6.64    2.43
  18  -6   0   19.25    3.63
 -18   6   0   20.53    3.79
  18   6   0   16.96    3.19
  18   6   0   10.60    2.22
  20  -6   0   10.65    2.41
  20   6   0    9.75    2.66
 -20   6   0    8.86    2.72
  20   6   0   10.20    2.53
   1  -7   0   63.49    4.54
   1   7   0   64.88    2.96
   1   7   0   72.17    2.83
  -1   7   0   69.23    2.92
  -1   7   0   62.31    2.92
  -1   7   0   63.86    3.12
   3  -7   0   48.21    4.17
  -3   7   0   50.11    2.55
   3   7   0   57.59    2.54
   3   7   0   46.70    2.55
  -3   7   0   47.01    2.96
   3   7   0   49.08    2.77
   3   7   0   63.52    2.78
  -3   7   0   51.23    2.45
   5  -7   0   30.37    4.08
  -5   7   0   26.64    2.55
   5   7   0   22.16    2.12
   5   7   0   24.81    2.72
   7  -7   0    9.27    2.70
  -7   7   0    7.58    2.12
   7   7   0   12.30    2.13
   7   7   0   10.28    1.95
   9  -7   0    1.33    2.03
   9   7   0    1.16    1.60
  -9   7   0    2.35    2.09
   9   7   0    2.06    1.64
  11  -7   0   13.26    3.16
 -11   7   0    9.68    3.00
  11   7   0   11.40    2.65
  11   7   0   14.34    2.64
  13  -7   0   32.23    4.40
  13   7   0   30.81    3.89
  13   7   0   22.70    3.25
 -13   7   0   26.17    3.95
  15  -7   0   10.50    2.65
  15   7   0    6.32    2.15
 -15   7   0    9.56    2.62
  15   7   0   11.62    2.61
  17  -7   0   34.76    4.86
 -17   7   0   26.93    4.18
  17   7   0   38.23    3.71
  17   7   0   35.81    3.45
   0   8   0   19.80    1.90
   2  -8   0   50.89    4.09
   2   8   0   42.43    2.57
  -2   8   0   45.56    2.68
   2   8   0   48.41    2.53
   4  -8   0   56.65    4.41
  -4   8   0   60.56    3.35
   4   8   0   62.71    3.22
   4   8   0   57.06    2.96
   6  -8   0   27.73    3.89
   6   8   0   25.22    2.18
   6   8   0   23.02    2.22
  -6   8   0   22.58    2.81
   8  -8   0    4.63    2.03
   8   8   0   13.81    2.05
   8   8   0    7.54    1.69
  -8   8   0    7.88    1.95
  10  -8   0    5.19    2.10
  10   8   0    6.20    1.64
  10   8   0    8.39    1.63
 -10   8   0    8.12    2.14
  12  -8   0   28.55    4.16
 -12   8   0   25.94    3.55
  12   8   0   23.06    2.89
  12   8   0   28.37    2.99
  14  -8   0    4.76    1.83
  14   8   0    2.83    1.57
  14   8   0    4.39    1.60
 -14   8   0    3.10    1.97
  -1   9   0   14.54    1.53
   1   9   0   12.14    1.71
   1   9   0   11.40    1.51
   3   9   0   42.38    2.41
  -3   9   0   41.30    2.55
   3   9   0   40.77    2.53
   5  -9   0    4.85    1.64
   5   9   0    5.92    1.16
  -5   9   0    9.12    1.49
   5   9   0    5.23    1.03
   7  -9   0   10.05    2.50
   7   9   0    6.76    1.31
  -7   9   0    7.43    1.59
   7   9   0   11.21    1.67
   9  -9   0   10.38    2.40
  -9   9   0    7.73    1.74
   9   9   0    8.81    1.60
   9   9   0    9.98    1.87
  11  -9   0    9.97    2.45
  11   9   0   15.20    2.32
 -11   9   0   14.33    2.47
  11   9   0   15.90    2.25
  -2  10   0    6.30    1.21
   2  10   0    3.22    0.90
   2  10   0    4.52    1.02
  -4  10   0    7.71    1.40
   4  10   0    9.05    1.42
   4  10   0   10.39    1.41
  26   0  -1    0.07    1.86
  24   0  -1    4.77    2.17
  24   0  -1    0.46    2.07
 -24   0   1   -0.56    2.30
  22   0  -1    2.71    2.02
 -22   0   1    2.48    2.74
  22   0  -1    1.62    2.01
  20   0  -1   -0.13    1.87
 -20   0   1   -0.84    2.74
  20   0  -1    3.42    2.58
  18   0  -1    1.53    2.10
  18   0  -1   -2.15    2.02
 -18   0   1    1.12    2.73
  16   0  -1    0.85    1.88
 -16   0   1   -0.77    2.16
  16   0  -1   -0.80    1.98
  14   0  -1   -1.46    1.67
  14   0  -1    1.31    1.80
 -14   0   1    1.36    2.38
  12   0  -1    0.79    1.77
  12   0  -1   -0.82    1.72
 -12   0   1   -3.46    2.01
  10   0  -1   -0.22    1.59
 -10   0   1    0.96    2.15
  10   0  -1   -1.70    1.69
   8   0  -1   -1.37    1.36
  -8   0   1    0.44    1.73
   8   0  -1   -1.68    1.51
  -8   0   1   -2.11    1.70
   8   0  -1   -0.07    1.62
  -8   0   1    1.72    1.90
   6   0  -1   -0.89    1.41
   6   0  -1   -0.36    1.52
   6   0  -1    0.79    1.45
  -6   0   1   -1.03    1.49
  -6   0   1    1.99    1.85
  -6   0   1    1.06    1.57
  -4   0   1   -0.31    1.11
  -4   0   1    0.15    1.07
   4   0  -1    0.41    1.13
   4   0  -1    0.12    1.07
   4   0  -1    0.46    1.03
  -4   0   1   -1.26    1.23
  -2   0   1   -0.45    0.22
  -2   0   1   -0.05    0.29
   2   0  -1   -0.05    0.48
  -2   0   1   -0.45    0.29
   2   0  -1   -0.28    0.44
   2   0  -1    0.27    0.52
  -2   0   1   -0.20    0.51
   2   0  -1   -0.44    0.22
   0   0   1   -0.42    0.43
   0   0   1   -0.26    0.41
   0   0  -1   -0.96    0.15
   0   0  -1   -0.75    0.18
   0   0   1   -0.67    0.22
   0   0  -1   -0.18    0.38
   2   0   1   -0.72    0.95
  -2   0  -1   -0.22    1.05
  -2   0  -1    0.90    0.87
   2   0   1    0.61    0.88
   2   0   1   -0.25    0.90
  -2   0  -1   -0.23    0.80
   4   0   1    0.85    1.40
  -4   0  -1   -2.78    1.35
  -4   0  -1    0.98    1.65
   4   0   1   -1.58    1.25
   4   0   1   -1.14    1.38
  -4   0  -1    0.05    1.41
   6   0   1    0.89    1.47
   6   0   1   -0.45    1.46
  -6   0  -1    0.30    1.70
  -6   0  -1   -0.64    1.45
   6   0   1    0.34    1.36
  -6   0  -1    2.74    1.69
   8   0   1   -1.53    1.51
   8   0   1   -1.69    1.67
  -8   0  -1   -2.62    1.99
   8   0   1   -1.83    1.60
 -10   0  -1   -3.53    2.10
  10   0   1   -2.07    1.71
  10   0   1   -1.84    1.77
 -12   0  -1    0.96    2.43
  12   0   1   -0.72    1.87
  12   0   1    0.18    2.16
  14   0   1    2.49    1.95
  14   0   1    0.49    2.01
 -14   0  -1   -0.54    2.46
  16   0   1    2.65    1.95
 -16   0  -1   -2.61    2.37
  16   0   1   -2.40    1.85
 -18   0  -1    0.59    2.84
  18   0   1    1.62    2.11
  18   0   1   -0.59    2.17
  20   0   1   -1.63    2.30
  20   0   1   -1.35    2.00
 -20   0  -1    1.41    2.54
  22   0   1    2.13    2.18
 -22   0  -1    4.50    2.43
  22   0   1    4.15    2.12
  24   0   1    4.68    2.14
  24   0   1    7.40    2.07
  25  -1  -1    8.17    3.06
  25   1  -1    8.19    2.29
 -25   1   1    4.33    2.49
  25   1  -1    9.38    2.70
  23  -1  -1    4.58    2.76
  23  -1  -1    6.70    2.19
  23  -1  -1    4.13    2.12
 -23  -1   1    4.73    2.29
  23   1  -1    1.74    1.91
  23   1  -1    3.93    2.18
 -23   1   1    3.23    2.56
  21  -1  -1   13.58    3.97
 -21  -1   1   12.58    3.16
  21  -1  -1   14.77    2.86
  21  -1  -1   20.17    3.57
  21   1  -1   17.12    3.71
  21   1  -1   14.95    3.21
 -21   1   1   13.81    3.73
 -19  -1   1    6.35    3.14
  19  -1  -1    9.83    2.93
  19  -1  -1    7.90    2.62
 -19   1   1    8.30    3.31
  19   1  -1    8.90    2.80
  19   1  -1    6.03    2.91
  17  -1  -1    9.06    2.81
 -17  -1   1    9.71    3.06
  17  -1  -1    8.57    2.51
  17   1  -1   14.59    3.04
  17   1  -1   11.92    3.10
 -17   1   1    4.77    2.96
  15  -1  -1   20.75    3.32
  15  -1  -1   20.69    3.17
 -15  -1   1   17.13    3.34
  15   1  -1   20.45    3.28
  15   1  -1   22.87    3.38
 -15   1   1   19.13    3.47
  13  -1  -1   34.72    3.76
  13  -1  -1   32.59    3.49
 -13  -1   1   27.54    3.78
  13   1  -1   30.31    3.57
 -13   1   1   34.00    4.08
  13   1  -1   31.87    3.82
  11  -1  -1   36.09    3.59
  11  -1  -1   31.36    3.24
 -11  -1   1   33.49    3.70
 -11   1   1   31.88    3.77
  11   1  -1   35.17    3.69
  11   1  -1   32.74    3.43
  -9  -1   1   16.21    2.63
   9  -1  -1   10.74    2.06
   9  -1  -1   14.70    2.51
   9  -1  -1   11.53    2.21
   9   1  -1   14.09    2.46
   9   1  -1   14.86    2.41
  -9   1   1   12.34    2.61
  -9   1   1   11.88    2.54
   9   1  -1   11.61    2.24
  -9   1   1    7.62    2.14
   7  -1  -1    5.61    1.73
  -7  -1   1    4.74    1.94
   7  -1  -1    6.39    1.80
  -7  -1   1    6.70    2.10
   7  -1  -1    8.74    2.18
   7  -1  -1    6.04    1.70
  -7  -1   1    4.85    1.98
  -7   1   1    4.02    1.79
   7   1  -1    7.42    1.78
   7   1  -1    4.23    1.75
  -7   1   1    6.25    1.78
  -7   1   1    7.26    2.07
   7   1  -1    6.50    1.90
  -5  -1   1  155.77    4.96
   5  -1  -1  155.45    4.81
  -5  -1   1  155.37    5.14
   5  -1  -1  148.04    4.80
   5  -1  -1  144.37    5.46
   5  -1  -1  149.72    4.62
  -5  -1   1  155.13    5.03
  -5   1   1  155.70    5.02
   5   1  -1  150.37    4.99
  -5   1   1  143.72    5.37
   5   1  -1  148.78    4.91
   5   1  -1  154.87    5.20
  -5   1   1  149.34    4.76
  -5   1   1  149.95    5.09
  -3  -1   1  171.41    4.69
  -3  -1   1  173.98    4.87
  -3  -1   1  174.82    4.69
  -3  -1   1  176.00    4.87
   3  -1  -1  170.41    4.45
   3  -1  -1  159.40    5.31
   3   1  -1  171.85    4.68
   3   1  -1  167.91    4.89
  -3   1   1  158.05    4.54
   3   1  -1  171.44    4.85
   3   1  -1  168.68    4.69
  -3   1   1  160.28    5.22
  -3   1   1  168.60    4.40
  -3   1   1  170.43    4.64
   1  -1  -1   57.65    2.57
  -1  -1   1   58.83    2.02
  -1  -1   1   60.79    2.12
   1   1  -1   60.12    2.20
   1   1  -1   58.73    2.03
   1   1  -1   62.20    2.12
   1   1  -1   56.40    2.09
  -1  -1  -1   52.85    1.66
   1  -1   1   57.08    2.27
   1  -1   1   56.57    2.17
   1  -1   1   55.25    2.17
  -1  -1  -1   52.55    1.73
   1   1   1   59.08    2.01
  -1   1  -1   57.91    2.22
   1   1   1   53.20    1.92
  -1   1  -1   56.56    2.33
   1   1   1   53.80    1.85
  -1   1  -1   56.56    2.29
  -3  -1  -1   68.09    2.95
   3  -1   1   64.97    2.87
  -3  -1  -1   62.71    2.77
  -3  -1  -1   63.35    2.66
   3  -1   1   61.80    2.96
   3  -1   1   65.78    2.91
  -3   1  -1   68.01    3.06
  -3   1  -1   64.39    3.15
   3   1   1   67.09    2.75
   3   1   1   68.81    3.08
  -3   1  -1   65.66    3.22
   3   1   1   64.37    2.84
   5  -1   1   68.53    3.33
  -5  -1  -1   68.98    3.34
  -5  -1  -1   68.91    3.21
  -5  -1  -1   65.38    3.44
   5  -1   1   68.29    3.48
   5  -1   1   68.46    3.34
  -5   1  -1   69.75    3.38
  -5   1  -1   70.12    3.55
   5   1   1   70.97    3.45
   5   1   1   67.24    3.25
  -5   1  -1   72.05    3.61
   5   1   1   66.57    3.41
   7  -1   1    1.96    1.75
  -7  -1  -1    1.61    1.91
   7  -1   1    1.99    1.66
   7   1   1    4.79    1.81
  -7   1  -1    2.30    1.81
  -7   1  -1    0.27    1.59
   7   1   1   -0.29    1.40
   7   1   1    1.96    1.63
  -7   1  -1    0.27    1.85
   9  -1   1   95.65    5.07
   9  -1   1   88.50    4.68
  -9  -1  -1  107.01    5.05
  -9   1  -1   97.68    5.04
   9   1   1   98.59    5.06
   9   1   1   99.60    5.00
   9   1   1   94.43    4.69
 -11  -1  -1   19.70    3.15
  11  -1   1   21.89    3.07
  11  -1   1   20.75    3.21
 -11   1  -1   19.43    3.30
  11   1   1   19.69    3.07
  11   1   1   17.79    3.08
  13  -1   1   -1.04    1.87
 -13  -1  -1    2.52    2.48
  13  -1   1    3.23    1.96
  13   1   1    3.05    2.09
  13   1   1    1.98    1.93
 -13   1  -1    0.34    2.46
  15  -1   1   22.53    3.53
  15  -1   1   27.13    3.60
 -15  -1  -1   17.16    3.43
  15   1   1   21.51    3.37
  15   1   1   23.75    3.67
 -15   1  -1   22.52    4.02
  17  -1   1   18.35    3.35
 -17  -1  -1   19.05    3.67
  17  -1   1   19.52    3.58
  17   1   1   15.81    3.11
 -17   1  -1   17.44    4.03
  17   1   1   12.15    3.17
 -19  -1  -1    6.50    2.85
  19  -1   1    5.16    2.58
  19  -1   1    9.83    2.66
 -19   1  -1    5.30    3.11
  19   1   1    8.73    3.14
  19   1   1   12.27    3.13
 -21  -1  -1   15.03    3.23
  21  -1   1   12.55    2.58
  21  -1   1    9.15    2.70
  21   1   1   11.52    2.82
 -21   1  -1   11.24    3.32
  21   1   1   10.39    3.07
  23   1   1    7.35    2.35
  23   1   1    9.22    2.70
 -23   1  -1   12.10    3.22
  24  -2  -1    5.64    2.73
  24   2  -1    2.10    1.73
 -24   2   1    8.25    2.79
  24   2  -1    4.45    2.49
  22  -2  -1    4.95    2.75
  22   2  -1    0.07    2.01
  22   2  -1    1.02    2.26
 -22   2   1   10.35    3.40
  20  -2  -1   77.08    6.32
  20  -2  -1   69.86    5.17
  20  -2  -1   74.45    4.89
  20   2  -1   85.24    5.59
 -20   2   1   65.78    5.66
  20   2  -1   75.38    5.73
 -18  -2   1    8.82    2.97
  18  -2  -1   13.95    3.75
  18  -2  -1   17.58    3.16
  18  -2  -1   13.29    2.65
  18   2  -1   12.15    3.32
 -18   2   1   11.70    3.39
  18   2  -1   12.24    3.08
 -16  -2   1   31.00    4.11
  16  -2  -1   33.07    4.70
  16  -2  -1   36.93    3.77
  16  -2  -1   36.78    3.49
 -16   2   1   33.45    4.66
  16   2  -1   36.50    4.17
  16   2  -1   35.87    4.38
  14  -2  -1   34.40    4.51
  14  -2  -1   33.21    3.52
 -14  -2   1   31.33    3.94
  14  -2  -1   32.86    3.71
  14   2  -1   36.44    3.93
  14   2  -1   29.95    3.82
 -14   2   1   27.07    3.91
  12  -2  -1   70.07    4.91
  12  -2  -1   72.14    4.13
 -12  -2   1   81.95    4.75
  12  -2  -1   64.73    4.24
  12   2  -1   71.09    4.40
 -12   2   1   74.50    4.72
  12   2  -1   75.71    4.78
 -10  -2   1   43.01    3.44
  10  -2  -1   43.82    3.12
  10  -2  -1   44.16    3.32
  10  -2  -1   46.28    3.91
  10   2  -1   37.90    3.25
 -10   2   1   51.73    3.55
  10   2  -1   45.87    3.64
 -10   2   1   49.30    3.75
 -10   2   1   50.43    3.84
  10   2  -1   49.02    3.59
   8  -2  -1   54.62    3.04
   8  -2  -1   50.20    3.92
  -8  -2   1   53.31    3.37
   8  -2  -1   56.34    3.25
  -8   2   1   54.62    3.44
   8   2  -1   55.30    3.27
   8   2  -1   56.39    3.65
   8   2  -1   52.29    3.31
  -8   2   1   55.73    3.68
  -8   2   1   57.34    3.47
   6  -2  -1   27.40    1.98
   6  -2  -1   25.62    2.17
   6  -2  -1   27.26    2.12
   6  -2  -1   28.61    3.01
  -6  -2   1   28.07    2.37
  -6  -2   1   28.63    2.31
  -6  -2   1   26.35    2.87
  -6  -2   1   28.05    2.60
   6   2  -1   28.80    2.43
   6   2  -1   23.94    2.58
   6   2  -1   28.58    2.40
  -6   2   1   26.42    2.38
  -6   2   1   29.56    3.05
  -6   2   1   25.98    2.25
  -6   2   1   22.15    2.32
  -4  -2   1  220.21    6.03
  -4  -2   1  215.62    5.79
   4  -2  -1  203.44    6.92
  -4  -2   1  211.11    5.99
   4   2  -1  217.74    5.97
  -4   2   1  198.03    6.82
   4   2  -1  210.03    5.89
  -4   2   1  208.18    5.73
  -4   2   1  209.78    5.53
   4   2  -1  213.35    6.20
  -4   2   1  201.87    5.72
   4   2  -1  206.49    6.08
   2  -2  -1  149.04    5.27
  -2  -2   1  145.04    4.21
  -2  -2   1  151.40    4.08
  -2   2   1  136.68    5.02
   2   2  -1  144.86    4.26
   2   2  -1  143.80    4.34
   2   2  -1  143.47    4.17
   2   2  -1  140.89    4.40
   2   2  -1  138.56    4.17
   0  -2   1  102.19    3.02
   0  -2   1   96.54    3.44
   0  -2   1  101.14    3.18
   0  -2  -1   96.45    4.10
   0   2  -1   96.52    3.42
   0   2   1   95.64    3.94
   0   2  -1   99.00    3.38
   0   2  -1   99.29    3.43
   0   2  -1  100.43    3.28
   0   2  -1   98.44    3.24
   2  -2   1  736.54   16.94
   2  -2   1  770.41   18.66
   2  -2   1  738.35   17.60
   2  -2   1  744.75   17.58
  -2   2  -1  719.27   17.72
   2   2   1  733.36   17.18
  -2   2  -1  721.79   17.06
   2   2   1  731.25   17.15
  -2   2  -1  734.12   17.76
   2   2   1  727.79   16.54
  -4  -2  -1   40.60    2.19
   4  -2   1   40.90    2.54
   4  -2   1   40.72    2.54
   4  -2   1   39.59    2.66
  -4  -2  -1   39.09    2.11
   4  -2   1   40.81    3.04
  -4   2  -1   39.55    2.83
   4   2   1   37.88    2.44
  -4   2  -1   39.10    2.75
   4   2   1   38.26    2.28
   4   2   1   39.13    2.38
  -4   2  -1   40.54    2.64
   6  -2   1    4.25    1.82
   6  -2   1    3.97    1.64
  -6  -2  -1    2.77    1.73
   6   2   1    2.88    1.58
  -6   2  -1    5.79    2.03
   6   2   1    7.21    1.72
   6   2   1    4.52    1.66
  -6   2  -1    2.09    1.69
  -6   2  -1    3.52    1.68
   8  -2   1   54.96    3.66
  -8  -2  -1   56.92    3.58
   8  -2   1   49.55    3.80
  -8   2  -1   54.90    3.87
   8   2   1   59.09    3.67
  -8   2  -1   62.36    3.75
   8   2   1   51.43    3.74
   8   2   1   55.99    3.51
  -8   2  -1   55.02    3.81
  10  -2   1  111.74    5.46
 -10  -2  -1  100.69    5.19
  10  -2   1  115.96    5.26
  10   2   1  111.50    5.69
 -10   2  -1  110.91    5.65
  10   2   1  117.05    5.44
  10   2   1  114.99    5.58
  12  -2   1   27.67    3.41
  12  -2   1   27.95    3.31
 -12  -2  -1   23.75    3.37
  12   2   1   29.45    3.75
 -12   2  -1   22.51    3.48
  12   2   1   27.04    3.40
  14  -2   1   16.43    2.93
 -14  -2  -1   14.95    3.04
  14  -2   1   20.24    3.25
  14   2   1   18.56    3.32
 -14   2  -1   11.41    3.37
  14   2   1   12.84    2.76
  16  -2   1   51.57    4.34
 -16  -2  -1   51.56    4.37
  16  -2   1   51.71    4.56
  16   2   1   58.37    4.71
 -16   2  -1   43.66    5.29
  16   2   1   50.29    4.28
  18  -2   1    9.66    2.84
 -18  -2  -1   10.38    2.84
  18  -2   1   13.84    2.84
 -18   2  -1    9.50    3.56
  18   2   1    9.90    3.01
  18   2   1   11.12    3.08
  20  -2   1   23.94    3.80
  20  -2   1   21.25    3.31
  20   2   1   17.41    3.75
 -20   2  -1   15.67    4.02
  20   2   1   25.64    3.85
  22  -2   1   13.64    3.41
  22   2   1    9.93    2.94
  22   2   1   11.06    2.66
 -22   2  -1   13.44    3.26
  24  -2   1   11.27    4.97
 -24   2  -1   12.43    3.24
  24   2   1   14.57    3.14
  24   2   1   17.32    2.99
  25  -3  -1    2.88    4.10
  25   3  -1    1.77    1.64
  25   3  -1    3.73    1.99
 -25   3   1    4.60    2.03
  23  -3  -1    8.54    3.01
  23   3  -1    7.52    2.33
  23   3  -1    4.48    2.47
 -23   3   1    5.17    2.81
  21  -3  -1    4.93    2.21
  21   3  -1    6.39    2.40
 -21   3   1    4.55    2.59
  21   3  -1    6.68    2.14
  19  -3  -1   45.88    4.97
  19   3  -1   47.78    4.76
 -19   3   1   42.41    5.66
  19   3  -1   44.92    4.31
  17  -3  -1   -1.74    1.95
 -17  -3   1    7.29    2.60
  17  -3  -1    2.45    1.82
  17  -3  -1    4.36    1.79
  17   3  -1    3.93    2.39
  17   3  -1   -1.98    2.18
 -17   3   1    4.79    2.95
  15  -3  -1    8.84    2.17
 -15  -3   1   13.32    2.95
  15  -3  -1   11.09    2.44
  15  -3  -1   14.13    3.40
  15   3  -1   11.21    2.71
 -15   3   1   13.08    3.33
  15   3  -1   13.16    2.92
  13  -3  -1   67.86    4.12
 -13  -3   1   74.40    4.51
  13  -3  -1   71.48    3.99
  13  -3  -1   61.81    4.87
  13   3  -1   69.37    4.71
 -13   3   1   67.49    4.78
  13   3  -1   70.78    4.41
  11  -3  -1   99.23    5.81
  11  -3  -1   98.26    4.71
 -11  -3   1   99.56    4.96
  11  -3  -1   95.08    4.40
 -11   3   1  114.82    5.33
 -11   3   1   98.50    5.17
  11   3  -1  107.44    5.13
 -11   3   1  107.49    5.01
  11   3  -1   91.81    5.16
  11   3  -1   86.76    4.77
   9  -3  -1    8.34    1.74
   9  -3  -1    8.63    1.67
   9  -3  -1    6.24    2.27
  -9  -3   1    6.99    1.85
  -9  -3   1    8.30    2.03
   9   3  -1    6.34    1.74
   9   3  -1    7.80    2.13
  -9   3   1    6.62    2.13
  -9   3   1   10.29    2.05
  -9   3   1   11.39    2.30
   9   3  -1    5.27    1.95
  -7  -3   1   12.88    1.93
   7  -3  -1   15.69    1.62
   7  -3  -1   14.31    2.67
   7  -3  -1   13.90    1.50
  -7  -3   1   13.95    1.87
  -7   3   1   12.58    2.09
   7   3  -1   13.91    2.27
   7   3  -1   13.95    2.17
   7   3  -1   13.03    2.05
  -7   3   1    9.60    2.06
  -7   3   1   13.03    2.26
   5  -3  -1  139.31    5.87
  -5  -3   1  133.78    4.64
  -5  -3   1  139.62    4.46
  -5   3   1  141.61    4.37
  -5   3   1  135.91    4.49
   5   3  -1  142.49    4.68
  -5   3   1  137.82    5.76
   5   3  -1  146.73    5.02
   5   3  -1  140.75    4.85
   5   3  -1  145.42    4.79
  -5   3   1  138.61    4.50
   3  -3  -1    6.35    1.96
   3   3  -1    9.64    1.53
   3   3  -1   10.75    1.53
   3   3  -1    8.22    1.38
   3   3  -1    8.91    1.44
   3   3  -1    9.81    1.56
  -3   3   1    8.55    1.73
  -1  -3   1    3.54    1.36
   1  -3  -1    2.12    1.72
   1   3  -1    3.60    1.23
   1   3  -1    2.46    1.13
   1   3  -1    2.42    1.24
  -1   3   1    4.64    1.56
   1   3  -1    4.52    1.30
   1   3  -1    4.66    1.22
   1  -3   1   23.25    2.30
  -1   3  -1   19.91    1.96
  -1   3  -1   19.73    1.97
  -1   3  -1   16.73    1.71
  -1   3  -1   16.38    1.80
  -1   3  -1   19.80    1.76
   1   3   1   20.45    2.34
  -1   3  -1   20.82    2.08
   3  -3   1  259.15    6.86
   3  -3   1  248.73    6.52
   3  -3   1  257.69    8.02
   3   3   1  246.67    6.66
   3   3   1  243.01    6.41
  -3   3  -1  245.17    6.94
  -3   3  -1  257.59    7.39
  -3   3  -1  239.94    7.19
   5  -3   1   99.76    4.93
  -5  -3  -1   95.19    3.30
   5  -3   1  103.49    4.27
   5  -3   1   96.20    3.95
   5   3   1  100.10    3.88
   5   3   1  101.79    3.90
   5   3   1   99.82    4.05
  -5   3  -1   99.85    4.12
  -5   3  -1  100.88    4.45
  -5   3  -1   98.06    4.28
   7  -3   1    3.54    1.95
   7  -3   1    0.70    1.48
  -7  -3  -1    1.34    0.77
   7  -3   1    2.34    1.64
   7   3   1    3.27    1.70
   7   3   1    2.75    1.44
   7   3   1    2.73    1.81
  -7   3  -1    3.08    2.02
  -7   3  -1    2.11    1.65
  -7   3  -1    3.88    1.84
   9  -3   1  109.23    5.92
   9  -3   1  122.17    5.02
   9  -3   1  114.13    5.11
  -9   3  -1  113.41    5.38
   9   3   1  110.81    5.20
   9   3   1  114.89    5.11
   9   3   1  112.70    5.56
  -9   3  -1  111.21    5.53
  -9   3  -1  104.75    5.48
  11  -3   1   11.62    2.27
 -11  -3  -1    9.52    2.35
  11  -3   1   10.31    2.18
  11  -3   1   10.30    2.88
  11   3   1    8.88    2.83
  11   3   1   10.31    2.49
 -11   3  -1   12.39    3.00
  11   3   1   10.79    2.63
  13  -3   1    2.61    1.76
  13  -3   1    3.59    1.90
 -13  -3  -1    4.26    2.03
  13  -3   1   -0.09    2.28
  13   3   1    0.14    1.89
 -13   3  -1    1.42    2.36
  13   3   1    0.83    1.86
 -15  -3  -1   23.10    3.33
  15  -3   1   31.00    4.83
  15  -3   1   33.92    3.98
  15  -3   1   30.86    3.67
  15   3   1   25.16    3.66
 -15   3  -1   22.82    4.05
  15   3   1   34.30    4.32
  17  -3   1   33.27    4.16
  17  -3   1   38.59    5.66
  17  -3   1   36.76    3.48
  17   3   1   28.29    4.36
  17   3   1   31.84    4.34
 -17   3  -1   20.75    4.41
  19  -3   1    7.59    2.99
  19   3   1    5.05    2.72
  19   3   1    9.41    2.48
 -19   3  -1   11.68    3.58
  21  -3   1    3.76    2.32
 -21   3  -1    3.15    2.72
  21   3   1    0.81    2.22
  21   3   1    3.23    1.88
  23  -3   1    3.67    2.18
  23   3   1    7.15    2.20
 -23   3  -1    3.81    2.37
  23   3   1    3.99    2.09
  24  -4  -1   20.84    4.98
  24   4  -1   20.09    3.50
 -24   4   1    9.88    3.08
  24   4  -1   11.61    2.88
  22  -4  -1    2.79    2.22
  22   4  -1    8.50    2.80
 -22   4   1    8.05    3.18
  22   4  -1    6.52    2.79
  20  -4  -1    2.40    2.18
  20   4  -1    4.14    2.10
 -20   4   1    1.13    2.63
  20   4  -1    2.54    2.31
  18  -4  -1    3.97    2.67
  18   4  -1    8.93    2.83
  18   4  -1    7.68    2.61
 -18   4   1    3.48    2.99
  16  -4  -1   19.92    3.92
  16   4  -1   20.47    3.65
  16   4  -1   22.79    3.52
 -16   4   1   17.46    3.85
  14  -4  -1    5.83    2.55
  14  -4  -1   11.62    2.10
 -14  -4   1    9.28    2.26
 -14  -4   1   15.72    2.64
  14  -4  -1   13.56    2.27
  14   4  -1   10.07    2.72
 -14   4   1    9.46    2.80
  14   4  -1   13.86    2.80
  12  -4  -1    6.15    2.48
  12  -4  -1    7.59    1.47
 -12  -4   1    6.87    1.95
 -12  -4   1    5.91    1.83
  12  -4  -1    8.97    1.66
  12   4  -1    8.39    2.43
  12   4  -1   10.32    2.64
 -12   4   1    8.67    2.72
 -12   4   1   10.51    1.86
 -12   4   1    5.99    1.61
  12   4  -1    7.45    2.25
  10  -4  -1   43.50    2.42
  10  -4  -1   43.52    2.60
 -10  -4   1   37.66    2.78
  10  -4  -1   34.51    3.82
 -10  -4   1   37.35    2.64
  10   4  -1   47.74    2.97
  10   4  -1   38.77    3.21
 -10   4   1   43.36    2.97
 -10   4   1   43.35    3.19
  10   4  -1   36.81    3.44
 -10   4   1   41.20    3.50
  -8  -4   1   48.83    2.60
  -8  -4   1   39.82    2.55
   8  -4  -1   56.40    4.28
  -8   4   1   54.17    3.36
   8   4  -1   53.92    3.29
  -8   4   1   54.42    3.12
  -8   4   1   43.89    3.19
   8   4  -1   46.42    3.25
   8   4  -1   46.36    3.38
   6  -4  -1    4.59    2.04
   6   4  -1    5.79    1.71
  -6   4   1    3.55    1.58
   6   4  -1    4.19    1.68
  -6   4   1    4.27    1.53
   6   4  -1    4.28    1.59
  -6   4   1    1.82    1.58
   4  -4  -1   52.49    3.89
   4   4  -1   50.19    2.81
   4   4  -1   47.52    2.58
   4   4  -1   50.27    2.59
   4   4  -1   47.35    2.69
   4   4  -1   47.99    2.74
   2  -4  -1   11.07    2.45
  -2   4   1   10.82    2.36
   2   4  -1   13.74    1.72
   2   4  -1   13.24    1.70
   2   4  -1   11.51    1.54
   2   4  -1   12.13    1.75
   2   4  -1    9.52    1.67
   0  -4  -1   14.90    2.62
   0  -4   1   13.56    2.08
   0   4  -1   14.03    1.98
   0   4   1   15.44    2.61
   0   4  -1   15.47    1.94
   0   4  -1   14.48    1.82
   0   4  -1   14.93    1.78
   0   4  -1   13.89    1.69
   2  -4   1   40.62    3.06
  -2   4  -1   40.05    2.59
  -2   4  -1   34.17    2.33
  -2   4  -1   38.64    2.30
  -2   4  -1   39.21    2.88
   2   4   1   35.39    3.24
   4  -4   1    2.75    1.79
   4   4   1    2.36    1.34
  -4   4  -1    1.10    1.69
  -4   4  -1    0.57    1.28
  -4   4  -1    0.98    1.23
   4   4   1    1.65    1.71
   4   4   1    1.60    1.10
   4   4   1    3.66    1.29
   6  -4   1  122.49    4.65
   6  -4   1  113.95    4.42
   6  -4   1  150.46    6.28
  -6   4  -1  148.46    5.55
  -6   4  -1  136.93    5.62
   6   4   1  144.18    5.44
   6   4   1  143.22    5.13
   6   4   1  148.41    5.07
  -6   4  -1  154.68    5.43
   8  -4   1   10.63    2.61
  -8  -4  -1    8.89    1.52
   8  -4   1    8.07    1.80
   8  -4   1    8.58    1.86
  -8   4  -1    6.32    2.33
   8   4   1   11.15    2.42
   8   4   1   10.59    1.89
   8   4   1    8.75    2.14
  -8   4  -1   10.46    1.69
  -8   4  -1   11.44    1.91
  10  -4   1   -0.81    1.89
  10  -4   1    0.42    1.20
 -10  -4  -1    0.11    0.63
  10  -4   1    1.77    1.36
 -10  -4  -1    1.11    0.78
  10   4   1    1.23    1.69
  10   4   1    4.85    1.30
 -10   4  -1    1.20    2.58
  10   4   1    1.53    1.78
 -10   4  -1    3.47    2.58
 -10   4  -1    1.29    2.19
  12  -4   1   -2.30    1.91
  12  -4   1    2.12    1.64
 -12  -4  -1    1.06    1.51
  12  -4   1    0.68    1.46
 -12   4  -1    1.30    2.34
  12   4   1    0.00    1.58
  12   4   1   -0.86    1.70
  12   4   1   -1.46    2.28
  14  -4   1   24.88    4.31
 -14   4  -1   13.92    3.45
  14   4   1   25.76    3.77
  14   4   1   22.81    3.47
  16  -4   1    1.36    2.18
  16   4   1    1.51    2.03
 -16   4  -1    2.57    2.89
  16   4   1    3.95    2.43
  18  -4   1    3.14    2.13
  18   4   1    5.01    2.45
  18   4   1    0.66    1.84
 -18   4  -1    1.31    2.83
  20  -4   1    3.38    2.49
 -20   4  -1    4.82    2.57
  20   4   1    0.80    1.95
  20   4   1    1.21    1.61
  22  -4   1   13.53    3.10
  22   4   1   11.87    2.94
  22   4   1    7.32    2.32
 -22   4  -1    8.40    2.96
  23   5  -1   26.20    4.02
  23   5  -1   28.60    3.88
 -23   5   1   23.08    3.91
  21  -5  -1   13.08    3.27
  21   5  -1   15.25    2.95
 -21   5   1   12.92    3.31
  21   5  -1   13.79    3.13
  19  -5  -1    6.05    2.52
  19   5  -1    1.32    1.97
 -19   5   1    3.00    2.44
  19   5  -1    1.83    1.92
  17  -5  -1   25.11    4.32
  17   5  -1   18.78    3.71
 -17   5   1   10.97    3.42
  17   5  -1   22.50    3.59
  15  -5  -1   52.92    4.88
  15   5  -1   55.47    4.32
 -15   5   1   53.77    4.93
  15   5  -1   50.53    4.54
  13  -5  -1   15.00    3.40
 -13   5   1    8.58    2.73
  13   5  -1    9.95    2.78
  13   5  -1    8.41    2.64
  11  -5  -1    4.93    2.50
 -11  -5   1    5.35    1.27
 -11  -5   1    3.05    1.16
  11   5  -1    0.84    1.91
  11   5  -1    4.54    2.07
 -11   5   1    5.91    1.45
  11   5  -1    6.43    1.31
 -11   5   1    3.39    2.29
 -11   5   1    5.25    1.41
   9  -5  -1   86.03    5.49
  -9   5   1   98.13    4.47
   9   5  -1   94.41    4.60
  -9   5   1   86.24    4.66
   9   5  -1   96.10    4.37
  -9   5   1  100.36    4.31
   9   5  -1   88.95    4.79
   7  -5  -1  119.20    6.13
  -7   5   1  112.15    4.38
   7   5  -1  106.88    5.05
   7   5  -1  115.57    4.70
   7   5  -1  118.76    4.77
  -7   5   1  120.63    4.66
   7   5  -1  119.80    5.00
  -7   5   1  116.56    4.69
   5  -5  -1    7.46    2.41
  -5   5   1    8.28    1.44
   5   5  -1   14.40    2.05
  -5   5   1   12.21    1.68
   5   5  -1   11.59    1.82
   5   5  -1   12.29    1.96
   5   5  -1   12.89    1.80
   5   5  -1   11.65    1.83
   3  -5  -1   40.92    3.57
   3   5  -1   39.38    2.56
   3   5  -1   40.17    2.72
   3   5  -1   40.72    2.49
   3   5  -1   37.48    2.39
   3   5  -1   41.83    2.41
  -1  -5   1  122.94    5.19
   1  -5  -1  117.36    5.69
   1   5  -1  127.03    5.05
   1   5  -1  121.71    4.46
   1   5  -1  121.17    4.25
   1   5  -1  125.01    4.43
   1   5  -1  122.51    4.26
   1  -5   1   11.01    2.25
  -1   5  -1   10.73    1.66
  -1   5  -1   12.33    1.89
  -1   5  -1   11.43    1.80
  -1   5  -1    8.50    1.82
  -1   5  -1   11.04    2.30
  -1   5  -1    7.12    1.60
   3  -5   1    0.35    1.56
   3   5   1    0.38    1.11
  -3   5  -1    3.57    1.32
  -3   5  -1    0.01    1.51
  -3   5  -1   -0.22    1.05
   5  -5   1   26.00    3.37
   5   5   1   22.26    2.17
   5   5   1   21.68    2.04
  -5   5  -1   22.24    2.18
  -5   5  -1   24.15    2.93
   5   5   1   23.98    1.90
  -5   5  -1   26.31    2.08
   7  -5   1   55.67    4.34
  -7   5  -1   54.54    3.93
   7   5   1   59.61    3.16
  -7   5  -1   64.85    3.49
  -7   5  -1   63.94    3.30
   7   5   1   53.51    3.31
   7   5   1   58.82    3.53
   9  -5   1    4.58    1.21
   9  -5   1    3.84    1.24
   9  -5   1    4.21    2.26
   9   5   1    2.85    1.70
   9   5   1    7.00    1.39
  -9   5  -1    1.43    2.25
   9   5   1    5.22    1.94
  -9   5  -1    6.27    1.43
  -9   5  -1    6.48    1.46
  11  -5   1   37.19    4.62
 -11   5  -1   28.52    4.11
  11   5   1   30.43    3.54
  11   5   1   32.94    3.84
  13  -5   1   38.74    4.14
 -13   5  -1   38.55    4.87
  13   5   1   35.68    3.64
  13   5   1   38.41    4.53
  15  -5   1   42.00    5.30
 -15   5  -1   32.01    4.64
  15   5   1   38.93    3.79
  15   5   1   35.97    4.53
  17  -5   1    2.33    2.22
  17   5   1    3.42    1.83
  17   5   1    3.77    2.22
 -17   5  -1    1.31    2.45
  19  -5   1    8.54    2.62
  19   5   1    8.12    2.48
  19   5   1   11.03    2.47
 -19   5  -1   15.67    3.76
  21  -5   1   21.31    3.81
  21   5   1   28.86    4.30
  21   5   1   20.35    3.43
 -21   5  -1   22.43    4.01
  20  -6  -1    6.63    1.93
  20   6  -1    5.13    1.89
 -20   6   1    2.38    2.03
  20   6  -1    4.48    2.09
  18  -6  -1    6.55    2.39
  18   6  -1    3.14    1.87
  18   6  -1    2.71    1.54
 -18   6   1    7.95    2.97
  16  -6  -1   45.69    4.62
  16   6  -1   41.40    4.75
 -16   6   1   38.84    5.02
  16   6  -1   33.14    4.58
  14  -6  -1   35.29    4.01
  14   6  -1   40.85    4.03
  14   6  -1   31.61    4.03
 -14   6   1   36.20    4.46
  12  -6  -1    9.57    2.78
  12   6  -1    9.14    2.54
  12   6  -1    5.91    2.29
 -12   6   1    4.27    2.46
  10  -6  -1   35.99    4.66
  10   6  -1   34.67    3.19
 -10   6   1   34.45    3.79
  10   6  -1   31.02    3.35
   8  -6  -1  183.38    8.38
  -8   6   1  173.70    6.55
   8   6  -1  175.14    6.40
   8   6  -1  183.25    6.80
  -8   6   1  168.40    5.95
   8   6  -1  181.43    6.48
  -8   6   1  172.34    6.20
   6  -6  -1   16.52    3.21
   6   6  -1   12.98    2.23
   6   6  -1   16.71    1.64
  -6   6   1   13.53    2.10
  -6   6   1   16.86    1.50
   6   6  -1   20.38    1.79
   6   6  -1   17.51    2.38
  -6   6   1   18.99    1.65
   4  -6  -1   81.11    5.11
   4   6  -1   78.67    3.78
   4   6  -1   85.53    4.60
   4   6  -1   87.62    3.69
   4   6  -1   85.46    3.48
   4   6  -1   77.48    3.56
   2  -6  -1  207.94    8.55
   2   6  -1  224.77    6.49
   2   6  -1  219.61    6.74
   2   6  -1  215.19    7.84
   2   6  -1  216.32    6.57
   2   6  -1  211.91    6.81
   0  -6   1   75.06    4.24
   0   6  -1   78.45    3.39
   0   6  -1   77.93    3.26
   0   6  -1   73.67    3.38
   0   6  -1   74.35    3.62
   2  -6   1   -0.34    1.49
  -2   6  -1    3.18    1.01
  -2   6  -1    0.88    1.53
  -2   6  -1    4.92    1.18
   4  -6   1   16.39    3.08
   4   6   1   22.18    2.26
  -4   6  -1   13.63    2.44
   4   6   1   19.94    1.60
   4   6   1   19.17    2.00
  -4   6  -1   22.89    1.84
  -4   6  -1   20.96    1.66
   6  -6   1   42.75    3.91
   6   6   1   45.70    2.55
   6   6   1   38.71    2.72
  -6   6  -1   45.81    2.66
  -6   6  -1   36.86    3.35
   6   6   1   42.38    2.98
  -6   6  -1   44.23    2.71
   8  -6   1   66.59    4.90
   8   6   1   69.09    3.89
  -8   6  -1   69.36    4.64
   8   6   1   68.45    4.11
  10  -6   1    1.05    1.99
  10   6   1    5.10    2.01
 -10   6  -1   -1.38    2.10
  10   6   1    3.57    1.79
  12  -6   1   28.16    4.12
  12   6   1   29.07    3.57
 -12   6  -1   19.52    3.77
  12   6   1   24.61    3.73
  14  -6   1   27.32    4.24
  14   6   1   26.72    3.86
 -14   6  -1   25.84    4.40
  14   6   1   31.63    3.27
  16  -6   1    5.38    2.04
 -16   6  -1    1.90    2.37
  16   6   1    6.26    2.43
  16   6   1    2.65    1.80
  18  -6   1    4.20    1.71
  18   6   1    3.04    1.91
  18   6   1    4.81    1.53
 -18   6  -1    3.25    2.19
  19  -7  -1    5.84    1.86
 -19   7   1    5.60    2.68
  19   7  -1    5.99    2.18
  19   7  -1    5.62    2.00
  17  -7  -1   12.52    2.78
 -17   7   1    9.91    2.53
  17   7  -1   10.01    2.31
  17   7  -1    7.69    2.38
  15  -7  -1   12.78    3.00
 -15   7   1   12.10    2.97
  15   7  -1   16.10    2.97
  15   7  -1    6.17    2.11
  13  -7  -1    1.84    1.81
 -13   7   1    3.38    2.14
  13   7  -1    2.15    1.98
  13   7  -1    1.27    1.54
  11  -7  -1    3.46    2.14
 -11   7   1    1.27    1.90
  11   7  -1    2.68    1.96
  11   7  -1    0.83    1.48
   9  -7  -1   94.32    6.14
   9   7  -1  103.11    5.09
  -9   7   1   96.91    4.91
   9   7  -1   92.96    4.67
   7  -7  -1    3.28    2.23
   7   7  -1    4.00    1.52
  -7   7   1    4.76    1.72
   7   7  -1    4.88    1.72
   5  -7  -1   10.49    2.93
   5   7  -1   11.91    2.09
  -5   7   1   13.95    1.23
   5   7  -1   10.35    2.09
  -5   7   1   14.36    1.96
  -5   7   1   16.43    1.37
   3  -7  -1   24.98    3.76
   3   7  -1   28.72    1.89
   3   7  -1   23.77    2.28
   3   7  -1   29.92    1.98
   3   7  -1   21.29    2.43
   1   7  -1   16.31    1.52
   1   7  -1   10.74    1.96
   1   7  -1   15.78    1.42
   1   7  -1    8.06    1.65
   1  -7   1    3.43    2.03
  -1   7  -1    6.59    1.10
  -1   7  -1    1.40    1.55
  -1   7  -1    3.72    1.01
   3  -7   1    0.73    1.76
  -3   7  -1    0.83    1.72
   5  -7   1   59.55    4.39
  -5   7  -1   54.72    3.79
   5   7   1   59.32    3.15
   5   7   1   53.96    2.95
   7  -7   1   13.78    3.13
  -7   7  -1    8.70    2.40
   7   7   1   11.66    2.21
   7   7   1    9.98    1.96
   9  -7   1   14.83    3.23
   9   7   1   18.91    2.96
   9   7   1   18.34    2.63
  -9   7  -1   14.08    3.14
  11  -7   1    2.17    1.75
  11   7   1    4.46    1.92
 -11   7  -1    5.13    2.45
  11   7   1    3.23    1.62
  13  -7   1   49.67    4.46
 -13   7  -1   55.02    4.86
  13   7   1   51.89    3.90
  13   7   1   56.00    4.32
  15  -7   1    9.87    2.47
 -15   7  -1   10.45    3.06
  15   7   1   11.51    2.41
  15   7   1   15.35    2.79
  17  -7   1    5.02    1.74
  17   7   1    2.27    1.49
  17   7   1    6.98    1.96
 -17   7  -1    3.81    2.18
  16  -8  -1    3.81    1.62
  16   8  -1    2.32    1.56
 -16   8   1    6.76    2.08
  16   8  -1    5.19    1.69
  14  -8  -1    4.83    2.01
 -14   8   1    6.85    2.04
  14   8  -1    8.37    2.08
  14   8  -1   12.54    2.34
  12  -8  -1   17.21    3.46
  12   8  -1   18.52    2.84
  12   8  -1   13.53    2.69
 -12   8   1   14.90    2.61
  10  -8  -1    4.63    2.02
  10   8  -1    6.31    1.80
 -10   8   1    7.06    1.95
  10   8  -1    4.95    1.77
   8  -8  -1   10.11    2.84
  -8   8   1   13.25    2.09
   8   8  -1   11.84    2.15
   8   8  -1   11.75    1.99
   6  -8  -1    3.70    2.10
   6   8  -1    6.31    1.68
   6   8  -1    6.37    1.61
  -6   8   1   10.30    1.64
   4  -8  -1    2.15    1.91
   4   8  -1   -0.13    1.24
   4   8  -1    1.62    1.29
   2   8  -1   31.91    2.56
   2   8  -1   25.37    2.32
   0   8  -1    2.44    1.69
   2  -8   1   16.20    2.79
  -2   8  -1   14.34    2.29
   4  -8   1   28.25    3.71
   4   8   1   28.71    2.02
   4   8   1   24.51    1.84
  -4   8  -1   28.20    2.67
   6  -8   1    4.44    1.71
   6   8   1    5.76    1.27
   6   8   1    5.57    1.42
  -6   8  -1    7.11    1.98
   8  -8   1    4.62    1.72
   8   8   1    6.17    1.34
   8   8   1    4.30    1.45
  -8   8  -1    4.83    1.74
  10  -8   1    9.31    2.47
  10   8   1    7.60    1.82
  10   8   1    8.58    1.73
 -10   8  -1    8.98    2.56
  12  -8   1    2.85    1.74
  12   8   1    4.13    1.39
 -12   8  -1    4.20    2.05
  12   8   1    4.50    1.53
  14  -8   1    9.16    2.25
  14   8   1    9.33    2.07
  14   8   1    3.81    1.58
 -14   8  -1    7.61    2.36
  11  -9  -1   17.37    3.27
 -11   9   1   16.61    2.34
  11   9  -1   24.06    2.47
  11   9  -1   21.84    2.21
   9  -9  -1    8.38    2.48
   9   9  -1    8.66    1.63
  -9   9   1   10.89    1.71
   9   9  -1   14.18    2.15
   7  -9  -1   13.33    2.89
   7   9  -1    9.40    1.52
  -7   9   1    7.57    1.36
   7   9  -1    9.65    1.65
   5  -9  -1   18.37    3.41
  -5   9   1   23.66    1.82
   5   9  -1   21.51    2.01
   5   9  -1   19.81    1.82
   3   9  -1   20.75    1.83
   3   9  -1   24.58    2.10
   1   9  -1   16.25    1.76
  -1   9  -1   33.30    2.43
  -3   9  -1   52.84    3.22
  -5   9  -1   13.09    2.15
   5   9   1   12.64    1.61
   5   9   1   14.40    1.51
   7   9   1    9.71    1.46
   7   9   1   11.67    1.75
  -7   9  -1   13.56    2.29
   9   9   1   23.28    2.19
   9   9   1   21.17    1.92
  -9   9  -1   15.86    2.51
 -11   9  -1    7.70    2.05
  11   9   1    5.22    1.46
   6  10  -1    8.90    1.47
   4  10  -1   21.10    1.94
   4  10  -1   19.62    1.74
   2  10  -1   17.65    2.16
   0  10  -1   19.25    1.86
  -2  10  -1   21.34    1.96
  -4  10  -1    8.77    1.61
 -26   0   2    4.23    2.66
  26   0  -2    1.92    1.86
 -24   0   2   10.46    3.19
  24   0  -2   10.23    3.09
  24   0  -2    8.64    2.55
  24   0  -2    9.13    2.41
  22   0  -2    7.54    2.93
  22   0  -2    2.11    2.27
 -22   0   2    3.47    2.92
  22   0  -2    8.31    2.40
 -20   0   2   13.60    3.61
  20   0  -2   21.24    3.63
  20   0  -2   21.64    3.94
  18   0  -2  170.04    7.58
  18   0  -2  175.52    8.01
 -18   0   2  161.44    8.13
  16   0  -2  116.62    6.17
 -16   0   2  114.28    6.36
  16   0  -2  108.06    5.72
 -14   0   2   42.54    4.06
  14   0  -2   34.09    3.66
  14   0  -2   33.42    3.41
  12   0  -2   22.13    2.99
  12   0  -2   22.90    2.96
 -12   0   2   15.14    2.95
 -10   0   2  321.99    9.76
 -10   0   2  325.17   10.09
  10   0  -2  321.01    9.51
 -10   0   2  318.88   10.07
  10   0  -2  325.61    9.94
   8   0  -2  360.78   10.81
   8   0  -2  357.67   10.00
   8   0  -2  358.99   10.30
   8   0  -2  362.86   10.42
  -8   0   2  374.49   10.60
  -8   0   2  385.88   10.22
  -8   0   2  377.55   10.60
   6   0  -2  327.38    8.92
   6   0  -2  319.38    8.98
  -6   0   2  314.11    9.00
   6   0  -2  328.24    9.30
  -6   0   2  318.83    8.68
   6   0  -2  311.82    8.61
  -6   0   2  336.26    9.07
   4   0  -2  173.86    5.14
  -4   0   2  172.54    5.22
   4   0  -2  169.96    5.22
  -4   0   2  169.12    5.29
   4   0  -2  167.23    5.25
   4   0  -2  179.42    5.05
  -4   0   2  177.67    5.28
  -4   0   2  177.20    5.06
  -2   0   2   81.17    2.82
   2   0  -2   77.52    2.79
   2   0  -2   82.36    2.72
  -2   0   2   74.67    2.63
  -2   0   2   82.62    2.93
  -2   0   2   82.43    2.81
   2   0  -2   81.96    2.86
   2   0  -2   77.36    2.81
  -2   0   2   77.19    2.77
   0   0   2  478.98   11.79
   0   0  -2  481.55   11.82
   0   0   2  469.42   11.40
   0   0  -2  492.57   11.82
   0   0  -2  494.67   11.42
   0   0   2  461.42   11.80
  -2   0  -2  130.84    4.44
  -2   0  -2  125.34    4.41
   2   0   2  120.52    4.21
   2   0   2  126.82    4.34
  -2   0  -2  121.73    4.23
   2   0   2  121.45    4.36
  -4   0  -2 1000.00   23.14
  -4   0  -2  941.48   22.13
  -4   0  -2  950.22   22.99
   4   0   2  919.36   22.99
   4   0   2  930.57   22.91
   4   0   2  906.60   22.13
   6   0   2  162.46    6.05
   6   0   2  170.29    6.15
  -6   0  -2  168.91    6.18
   6   0   2  168.26    5.88
  -8   0  -2    0.66    2.17
   8   0   2    1.50    1.77
   8   0   2    0.96    1.90
  10   0   2   41.95    3.72
 -10   0  -2   35.93    3.76
  10   0   2   42.38    3.49
  12   0   2    3.34    2.34
  12   0   2    0.81    1.92
 -12   0  -2    5.22    2.68
 -14   0  -2    2.22    2.67
  14   0   2    1.74    2.47
  14   0   2    0.69    2.25
 -16   0  -2   -0.20    2.79
  16   0   2   -2.44    2.02
  16   0   2    4.19    2.34
 -18   0  -2  110.98    7.05
  18   0   2  121.39    6.64
  18   0   2  112.96    6.79
  20   0   2   64.21    5.08
 -20   0  -2   69.76    5.48
  20   0   2   59.19    5.30
  22   0   2   32.62    4.63
 -22   0  -2   26.58    4.22
  22   0   2   30.10    4.23
  25  -1  -2   14.39    3.36
  25   1  -2   13.24    3.02
  25   1  -2    8.42    2.26
 -25   1   2   11.65    2.96
  23  -1  -2    9.03    2.46
 -23  -1   2   10.01    2.66
  23  -1  -2   11.17    3.23
  23  -1  -2    4.46    2.30
  23   1  -2    4.25    2.39
  23   1  -2    9.99    2.75
 -23   1   2    9.30    3.20
  21  -1  -2    4.45    2.03
  21  -1  -2   10.23    3.12
  21  -1  -2    6.52    2.46
 -21  -1   2    4.20    2.82
  21   1  -2    4.90    2.77
  21   1  -2    4.90    2.24
 -21   1   2    4.64    3.10
  19  -1  -2   -1.16    1.75
  19  -1  -2    0.86    2.59
  19  -1  -2    2.19    2.16
 -19  -1   2    4.08    2.88
  19   1  -2    2.40    2.18
  19   1  -2    2.82    2.32
 -19   1   2   -0.08    2.72
  17  -1  -2  141.69    7.73
  17  -1  -2  152.03    6.87
  17  -1  -2  152.76    7.21
 -17  -1   2  146.26    7.51
 -17   1   2  155.87    7.61
  17   1  -2  156.46    7.12
  17   1  -2  148.05    7.32
 -15  -1   2   69.68    4.98
  15  -1  -2   71.15    5.33
  15  -1  -2   73.05    4.77
  15  -1  -2   69.76    4.39
 -15   1   2   75.53    5.07
  15   1  -2   73.68    4.67
  15   1  -2   84.03    5.19
  13  -1  -2   33.83    3.44
  13  -1  -2   35.12    3.83
 -13  -1   2   30.89    3.92
  13  -1  -2   34.22    3.44
 -13   1   2   32.43    3.84
  13   1  -2   32.21    3.54
  13   1  -2   31.36    3.69
 -11  -1   2   99.62    5.06
  11  -1  -2   97.14    4.55
  11  -1  -2   97.49    4.84
  11  -1  -2   97.97    5.34
 -11   1   2   95.85    5.13
 -11   1   2  103.19    5.25
 -11   1   2   98.51    4.98
  11   1  -2  100.94    4.83
  11   1  -2   91.76    4.94
   9  -1  -2    5.38    2.06
   9  -1  -2   10.30    1.93
   9  -1  -2    8.54    1.97
  -9  -1   2    8.56    2.30
  -9   1   2    7.09    1.97
   9   1  -2    5.01    1.83
   9   1  -2    8.08    2.08
  -9   1   2   10.35    2.12
   9   1  -2    7.99    2.18
  -9   1   2    7.56    2.25
   7  -1  -2  308.32    9.59
  -7  -1   2  315.53    9.11
   7  -1  -2  300.28    8.33
  -7  -1   2  326.31    9.07
   7  -1  -2  306.36    8.84
  -7  -1   2  313.57    8.74
   7  -1  -2  302.86    8.69
  -7   1   2  305.52    9.53
  -7   1   2  304.80    8.94
   7   1  -2  317.51    8.97
   7   1  -2  308.63    9.03
   7   1  -2  305.62    8.63
  -7   1   2  298.88    8.78
  -7   1   2  315.24    8.59
  -5  -1   2  546.51   13.81
  -5  -1   2  551.31   13.33
   5  -1  -2  538.27   13.42
  -5  -1   2  555.45   13.33
   5  -1  -2  535.33   12.86
   5  -1  -2  540.35   13.39
   5  -1  -2  516.87   14.49
  -5  -1   2  556.09   13.86
  -5   1   2  560.08   13.61
   5   1  -2  541.69   13.84
  -5   1   2  556.85   13.08
  -5   1   2  555.74   13.59
   5   1  -2  536.31   13.28
  -5   1   2  526.73   14.48
   5   1  -2  534.93   13.76
   3  -1  -2   19.67    2.20
  -3  -1   2   20.27    2.02
   3  -1  -2   16.72    1.52
  -3  -1   2   17.11    1.93
  -3  -1   2   19.86    1.90
  -3  -1   2   18.83    1.92
  -3   1   2   15.73    1.70
  -3   1   2   16.62    1.47
   3   1  -2   19.04    1.93
   3   1  -2   21.39    1.99
   3   1  -2   21.06    2.07
  -3   1   2   15.47    1.52
   3   1  -2   22.22    2.14
  -3   1   2   17.87    2.12
   1  -1  -2  206.28    5.21
  -1  -1   2  203.02    5.90
  -1  -1   2  211.30    5.93
  -1  -1   2  211.17    5.71
  -1  -1   2  205.21    5.62
  -1   1   2  208.02    5.20
   1   1  -2  201.67    5.95
   1   1  -2  210.16    5.95
   1   1  -2  215.68    5.82
  -1   1   2  204.88    5.38
  -1   1   2  201.31    5.39
   1   1  -2  208.44    5.73
   1   1  -2  210.99    6.02
  -1   1   2  195.82    6.27
  -1  -1  -2  165.72    4.85
   1  -1   2  172.69    5.32
  -1  -1  -2  177.83    4.90
   1  -1   2  178.83    5.44
   1  -1   2  174.85    5.18
  -1  -1  -2  167.61    4.69
   1   1   2  161.48    4.97
   1   1   2  174.37    4.99
  -1   1  -2  169.04    5.40
  -1   1  -2  174.26    5.46
  -1   1  -2  176.90    5.26
   1   1   2  165.94    4.84
  -3  -1  -2  121.35    4.16
   3  -1   2  125.84    4.59
   3  -1   2  124.81    4.41
   3  -1   2  121.03    4.47
  -3  -1  -2  131.22    4.50
  -3  -1  -2  116.78    4.26
  -3   1  -2  128.88    4.50
  -3   1  -2  125.80    4.69
  -3   1  -2  127.73    4.73
   3   1   2  117.56    4.37
   3   1   2  125.63    4.42
   3   1   2  120.29    4.19
   5  -1   2  176.98    6.22
  -5  -1  -2  180.85    6.30
   5  -1   2  184.49    6.23
  -5  -1  -2  180.54    5.88
   5  -1   2  177.55    6.01
   5   1   2  182.43    6.16
   5   1   2  182.93    5.91
  -5   1  -2  186.12    6.46
   5   1   2  184.49    6.28
  -5   1  -2  194.22    6.20
  -5   1  -2  185.38    6.38
   7  -1   2  171.04    6.56
   7  -1   2  180.04    6.36
  -7  -1  -2  178.80    6.56
   7   1   2  165.85    6.36
   7   1   2  165.29    6.04
   7   1   2  172.93    6.37
  -7   1  -2  164.59    6.56
   9  -1   2   14.91    2.75
  -9  -1  -2   19.36    3.15
   9  -1   2   19.35    2.82
   9   1   2   12.78    2.59
  -9   1  -2   17.27    3.11
   9   1   2   12.31    2.43
  11  -1   2   46.99    4.08
  11  -1   2   44.63    3.80
 -11  -1  -2   56.99    4.28
 -11   1  -2   48.55    4.23
  11   1   2   50.36    3.89
  11   1   2   51.42    4.16
 -13  -1  -2   11.38    3.20
  13  -1   2   13.00    3.26
  13  -1   2   14.39    3.07
  13   1   2   13.31    2.97
  13   1   2    8.75    2.96
 -13   1  -2   15.70    3.55
  15  -1   2    5.80    2.61
 -15  -1  -2    7.90    2.98
  15  -1   2    6.98    2.86
  15   1   2    9.35    2.90
  15   1   2    0.25    2.17
 -15   1  -2    2.96    3.13
  17  -1   2   19.30    3.47
 -17  -1  -2   16.89    3.50
  17  -1   2   15.84    3.37
  17   1   2   10.54    3.14
 -17   1  -2   11.00    3.71
  17   1   2   13.63    3.19
  19  -1   2   55.84    4.61
  19  -1   2   53.83    4.90
 -19  -1  -2   43.92    4.37
  19   1   2   50.59    4.42
  19   1   2   56.65    4.99
 -19   1  -2   45.11    5.74
  21  -1   2   16.08    3.04
  21  -1   2   13.68    3.10
  21   1   2   18.73    3.53
  21   1   2   14.76    2.98
 -21   1  -2   22.95    4.01
  23   1   2    6.86    2.28
  23   1   2    4.92    1.96
 -23   1  -2    8.52    2.67
  26  -2  -2   15.05    3.83
 -26   2   2   15.54    3.31
  26   2  -2    6.69    2.14
  26   2  -2   10.19    2.89
  24  -2  -2    6.73    2.58
  24   2  -2    3.51    1.82
 -24   2   2    5.20    2.63
  24   2  -2    4.08    2.18
  22  -2  -2   34.24    5.17
 -22  -2   2   26.31    3.88
 -22   2   2   22.73    4.31
  22   2  -2   24.18    4.06
  22   2  -2   23.90    3.73
 -20  -2   2   14.46    3.22
  20  -2  -2   28.84    4.83
  20  -2  -2   27.56    3.62
  20  -2  -2   25.20    3.77
 -20   2   2   13.34    3.74
  20   2  -2   29.19    4.44
  20   2  -2   24.12    3.79
  18  -2  -2    6.36    2.30
  18  -2  -2    7.67    2.27
  18  -2  -2    9.83    3.44
 -18  -2   2    7.97    2.86
  18   2  -2   12.47    2.93
 -18   2   2    7.32    3.07
  18   2  -2   12.09    3.21
 -16  -2   2   78.08    5.16
  16  -2  -2   76.42    4.61
  16  -2  -2   74.67    4.81
  16  -2  -2   73.50    5.46
  16   2  -2   75.80    5.23
  16   2  -2   83.47    5.08
 -16   2   2   76.13    5.31
  14  -2  -2   12.97    2.48
  14  -2  -2   14.68    3.20
  14  -2  -2   11.61    2.49
 -14  -2   2   11.81    2.86
  14   2  -2   11.64    2.70
 -14   2   2   12.48    2.98
  14   2  -2   10.07    2.51
 -12  -2   2   -1.87    1.90
  12  -2  -2    1.12    1.87
  12  -2  -2    0.06    1.50
  12  -2  -2   -0.38    1.54
  12   2  -2   -2.38    1.46
 -12   2   2    0.14    1.97
 -12   2   2    0.40    2.45
  12   2  -2    0.22    1.80
 -12   2   2   -1.64    2.27
 -10  -2   2   49.22    3.43
  10  -2  -2   42.38    3.89
  10  -2  -2   42.84    3.15
  10  -2  -2   43.62    2.95
 -10   2   2   43.00    3.27
 -10   2   2   44.83    3.58
  10   2  -2   44.40    3.45
  10   2  -2   42.84    3.35
 -10   2   2   44.50    3.19
  10   2  -2   44.58    3.69
   8  -2  -2   15.10    2.01
   8  -2  -2   14.12    1.86
  -8  -2   2   13.99    2.29
  -8  -2   2   12.25    2.15
   8  -2  -2   15.03    2.62
  -8   2   2   12.23    2.64
  -8   2   2   13.12    2.13
  -8   2   2   13.39    2.45
   8   2  -2   16.80    2.23
   8   2  -2   14.32    2.37
  -8   2   2   13.39    2.00
   8   2  -2   17.67    2.34
  -6  -2   2  158.41    5.40
   6  -2  -2  151.48    6.08
  -6  -2   2  160.35    5.22
  -6  -2   2  167.43    5.35
  -6  -2   2  158.81    5.52
   6  -2  -2  158.36    4.63
   6   2  -2  157.25    5.50
  -6   2   2  150.32    5.99
  -6   2   2  151.02    5.22
  -6   2   2  152.15    5.00
   6   2  -2  154.46    5.22
   6   2  -2  150.87    5.36
  -6   2   2  157.41    4.84
  -4  -2   2  128.56    4.45
  -4  -2   2  134.66    4.56
  -4  -2   2  126.78    4.26
  -4  -2   2  132.40    4.35
   4  -2  -2  123.60    5.26
  -4   2   2  127.79    3.84
  -4   2   2  120.36    3.76
   4   2  -2  127.56    4.58
  -4   2   2  130.99    5.28
   4   2  -2  133.62    4.43
  -4   2   2  122.01    3.61
   4   2  -2  123.79    4.53
   4   2  -2  124.16    4.36
  -2  -2   2   48.13    2.56
  -2  -2   2   49.67    2.54
  -2  -2   2   50.29    2.66
  -2  -2   2   52.83    2.56
   2  -2  -2   49.20    3.37
   2   2  -2   52.95    2.71
  -2   2   2   48.76    3.13
   2   2  -2   54.75    2.83
   2   2  -2   46.80    2.54
   2   2  -2   55.97    2.90
   0  -2   2   -0.14    1.17
   0  -2   2    0.15    1.08
   0  -2   2   -0.18    1.20
   0  -2   2    0.63    1.13
   0  -2   2   -0.57    1.16
   0   2  -2    1.31    1.40
   0   2   2    0.77    1.41
   0   2  -2   -0.81    1.33
   0   2  -2   -0.50    1.49
   2  -2   2   54.53    2.91
   2  -2   2   55.01    2.95
   2  -2   2   52.62    2.79
   2   2   2   49.89    2.63
  -2   2  -2   51.01    2.86
   2   2   2   50.46    2.41
   2   2   2   52.80    2.34
  -2   2  -2   55.20    3.10
  -2   2  -2   54.29    3.12
   4  -2   2  121.86    4.70
  -4  -2  -2  121.63    4.04
   4  -2   2  123.20    4.55
  -4  -2  -2  124.84    4.21
  -4  -2  -2  102.66    3.95
   4   2   2  120.12    4.39
  -4   2  -2  120.31    4.59
   4   2   2  122.39    4.52
   4   2   2  118.65    4.22
  -4   2  -2  122.12    4.91
  -4   2  -2  123.04    4.78
   6  -2   2   88.13    4.18
   6  -2   2   86.55    4.40
  -6  -2  -2   85.91    4.01
  -6   2  -2   78.31    4.44
  -6   2  -2   90.78    4.45
   6   2   2   84.40    4.10
   6   2   2   82.90    3.88
   6   2   2   76.53    3.94
  -6   2  -2   90.97    4.29
   8  -2   2   65.33    3.99
  -8  -2  -2   63.10    3.88
   8  -2   2   64.20    4.17
   8   2   2   68.60    3.88
  -8   2  -2   64.42    4.34
   8   2   2   64.25    3.84
   8   2   2   65.56    4.03
  10  -2   2   20.44    3.18
  10  -2   2   22.26    3.12
 -10  -2  -2   17.76    2.87
  10   2   2   18.99    3.20
  10   2   2   16.15    2.79
 -10   2  -2   12.47    3.08
  10   2   2   15.79    2.84
  12  -2   2   24.95    3.81
  12  -2   2   22.36    3.30
 -12  -2  -2   25.33    3.41
  12   2   2   21.75    3.39
  12   2   2   22.37    3.72
 -12   2  -2   15.73    3.25
  14  -2   2    9.00    2.59
 -14  -2  -2   10.19    2.92
  14  -2   2   10.99    2.92
  14   2   2   12.36    2.93
  14   2   2    9.62    3.00
 -14   2  -2    3.47    2.80
  16  -2   2   19.85    3.28
 -16  -2  -2   18.31    3.48
  16  -2   2   14.81    3.20
  16   2   2   19.45    3.70
 -16   2  -2   13.60    3.91
  16   2   2   23.14    3.97
  18  -2   2    1.80    1.93
  18  -2   2    4.18    1.93
 -18   2  -2    5.41    3.16
  18   2   2    1.84    2.28
  18   2   2   -0.25    2.26
  20   2   2    5.71    2.33
  20   2   2    3.74    2.51
 -20   2  -2    6.69    2.85
 -22   2  -2    6.61    2.61
  22   2   2    3.55    1.95
  22   2   2    3.49    2.15
  25  -3  -2   23.33    4.15
 -25   3   2   13.77    3.42
  25   3  -2   17.91    3.59
  25   3  -2   14.70    2.97
  23  -3  -2   26.17    4.40
  23   3  -2   31.39    4.28
 -23   3   2   20.19    4.20
  23   3  -2   30.22    4.61
  21  -3  -2   43.65    5.66
 -21   3   2   32.11    4.79
  21   3  -2   43.22    4.60
  21   3  -2   38.91    4.69
 -19  -3   2   36.24    3.97
  19  -3  -2   41.31    4.55
  19   3  -2   40.65    4.79
  19   3  -2   48.10    5.49
 -19   3   2   37.66    5.23
  17  -3  -2    0.73    1.57
  17  -3  -2   -0.41    1.99
 -17  -3   2    2.06    2.12
  17  -3  -2    1.43    1.70
  17   3  -2   -0.96    1.94
 -17   3   2   -3.46    2.30
  17   3  -2    1.67    2.36
  15  -3  -2    5.24    1.75
 -15  -3   2    2.45    2.26
  15  -3  -2    2.98    1.75
  15  -3  -2    4.98    2.49
  15   3  -2    0.46    1.81
  15   3  -2    5.61    2.34
 -15   3   2    4.25    2.73
 -13  -3   2   51.38    3.72
  13  -3  -2   47.48    3.47
  13  -3  -2   49.82    3.24
 -13  -3   2   58.81    4.09
  13  -3  -2   50.62    4.43
 -13   3   2   52.83    4.18
 -13   3   2   55.99    4.98
  13   3  -2   48.23    4.11
 -13   3   2   54.56    4.62
  13   3  -2   52.76    3.90
  11  -3  -2   12.37    2.82
  11  -3  -2   13.04    2.13
  11  -3  -2   13.03    2.07
 -11  -3   2   13.35    2.48
 -11  -3   2   12.01    2.48
 -11   3   2   16.28    2.55
  11   3  -2   12.97    2.65
 -11   3   2    9.83    2.11
 -11   3   2   10.43    2.58
  11   3  -2   12.37    2.61
  11   3  -2   12.88    2.48
  -9  -3   2    6.52    1.99
   9  -3  -2    8.52    2.45
  -9  -3   2    5.50    1.85
   9   3  -2    8.14    2.17
  -9   3   2   12.04    2.06
   9   3  -2    6.33    1.75
  -9   3   2    5.71    1.68
   9   3  -2    6.28    1.89
  -9   3   2    5.28    2.12
  -7  -3   2  100.21    4.15
   7  -3  -2   87.43    4.92
  -7  -3   2   94.10    3.90
  -7   3   2   91.88    3.62
   7   3  -2   92.92    4.20
  -7   3   2   94.16    3.83
   7   3  -2   94.24    4.11
  -7   3   2   94.28    3.96
   7   3  -2   89.05    4.27
   5  -3  -2  314.58   10.17
  -5  -3   2  320.20    8.64
  -5  -3   2  315.11    8.28
  -5   3   2  304.74    7.99
   5   3  -2  315.07    8.65
  -5   3   2  308.67    7.72
  -5   3   2  315.19   10.16
  -5   3   2  304.04    8.03
   5   3  -2  308.51    8.99
   5   3  -2  312.09    8.61
   5   3  -2  315.16    8.97
  -3  -3   2    1.19    0.65
  -3  -3   2    1.10    0.59
   3  -3  -2    1.60    1.72
  -3  -3   2    2.26    1.42
  -3  -3   2    3.93    1.38
  -3   3   2    2.45    1.79
   3   3  -2    2.50    1.50
   3   3  -2    2.37    1.45
   3   3  -2    5.00    1.40
   3   3  -2    2.10    1.37
  -1  -3   2   37.98    2.13
  -1  -3   2   35.68    2.20
  -1  -3   2   35.49    2.34
   1  -3  -2   29.36    3.05
   1   3  -2   35.72    2.43
   1   3  -2   35.34    2.54
   1   3  -2   33.08    2.06
   1   3  -2   39.83    2.64
  -1   3   2   34.72    2.81
   1   3  -2   33.50    2.46
   1  -3   2  117.45    4.05
   1  -3   2  122.18    4.24
   1  -3   2  129.77    4.58
  -1   3  -2  126.24    4.63
  -1   3  -2  124.74    4.64
   1   3   2  115.40    5.04
  -1   3  -2  124.63    4.45
   3  -3   2   21.82    2.55
   3  -3   2   22.60    2.19
   3  -3   2   20.26    2.21
   3   3   2   19.54    1.89
   3   3   2   21.44    1.96
  -3   3  -2   18.08    2.48
  -3   3  -2   20.43    2.43
   3   3   2   17.13    1.71
  -3   3  -2   18.58    2.25
  -5  -3  -2   -0.42    1.08
   5  -3   2    2.06    1.47
   5  -3   2   -0.47    1.43
   5  -3   2    0.64    1.76
  -5   3  -2   -0.04    1.84
   5   3   2    0.20    1.35
   5   3   2    0.78    1.37
   5   3   2    1.20    1.32
  -5   3  -2    0.44    1.53
  -5   3  -2    0.14    1.43
   7  -3   2   76.49    4.01
   7  -3   2   77.13    4.57
   7  -3   2   80.88    4.32
  -7   3  -2   72.69    4.44
   7   3   2   74.75    3.84
   7   3   2   76.79    4.10
   7   3   2   75.21    4.06
  -7   3  -2   82.37    4.30
  -7   3  -2   73.72    4.36
   9  -3   2   56.77    3.79
   9  -3   2   52.79    3.97
  -9   3  -2   48.08    4.15
   9   3   2   52.10    3.66
   9   3   2   51.17    3.81
   9   3   2   64.25    3.65
  11  -3   2   79.81    4.64
  11  -3   2   68.96    4.72
  11   3   2   76.84    4.62
  11   3   2   70.76    5.10
 -11   3  -2   75.17    5.18
  11   3   2   77.76    4.99
  13  -3   2   81.49    4.91
  13  -3   2   82.44    5.06
  13   3   2   82.97    5.60
  13   3   2   79.94    5.17
 -13   3  -2   82.85    5.74
  15  -3   2   31.73    3.92
  15  -3   2   32.76    3.79
  15   3   2   37.28    4.41
 -15   3  -2   37.80    5.09
  15   3   2   29.92    4.26
  17  -3   2    4.10    2.79
  17   3   2    3.58    2.50
  17   3   2    5.61    2.37
 -17   3  -2    1.51    2.88
  19  -3   2   20.70    4.18
  19   3   2   16.11    3.30
 -19   3  -2   12.86    3.51
  19   3   2   13.62    3.30
  21  -3   2   19.23    3.88
 -21   3  -2   13.95    3.34
  21   3   2   15.08    2.99
  21   3   2    8.12    2.66
  24  -4  -2   45.26    4.74
 -24   4   2   35.55    4.86
  24   4  -2   49.68    4.75
  24   4  -2   35.57    4.55
  22  -4  -2   26.71    4.55
 -22   4   2   28.57    4.59
  22   4  -2   34.31    4.83
  22   4  -2   29.76    4.21
  20  -4  -2   24.15    4.37
 -20   4   2   27.36    4.41
  20   4  -2   25.92    4.00
  20   4  -2   27.42    4.39
  18  -4  -2   22.55    4.25
  18   4  -2   23.51    3.77
 -18   4   2   18.48    3.94
  18   4  -2   23.49    4.06
  16  -4  -2   15.05    3.71
  16   4  -2   11.81    2.87
 -16   4   2    6.99    2.96
  16   4  -2   11.58    2.99
 -14  -4   2    0.41    1.73
  14  -4  -2   -0.71    2.06
 -14  -4   2   -0.51    1.64
  14  -4  -2    1.24    1.22
  14  -4  -2    2.45    1.22
 -14   4   2    0.02    2.93
  14   4  -2   -0.79    1.88
 -14   4   2   -1.37    2.28
  14   4  -2    0.94    1.84
 -14   4   2    2.49    2.82
  12  -4  -2   33.15    4.32
 -12  -4   2   22.34    2.89
  12  -4  -2   25.39    1.87
  12  -4  -2   26.54    2.08
 -12  -4   2   25.88    2.69
 -12   4   2   22.28    3.42
  12   4  -2   28.09    3.64
  12   4  -2   27.16    3.29
 -12   4   2   30.70    2.54
 -12   4   2   32.49    2.74
  12   4  -2   26.35    3.47
 -10  -4   2   28.19    2.61
 -10  -4   2   27.35    2.71
  10  -4  -2   33.57    4.09
 -10   4   2   30.52    2.63
  10   4  -2   28.96    3.18
 -10   4   2   33.71    2.84
 -10   4   2   30.50    3.00
  10   4  -2   28.80    2.91
  10   4  -2   35.70    2.68
   8  -4  -2   69.00    4.57
  -8   4   2   66.69    3.22
   8   4  -2   64.65    3.61
   8   4  -2   63.92    3.66
  -8   4   2   64.93    3.54
   8   4  -2   66.70    3.85
  -8   4   2   68.13    3.38
  -6  -4   2  541.89   13.59
  -6  -4   2  542.89   13.08
   6  -4  -2  547.16   16.18
   6   4  -2  547.28   13.89
  -6   4   2  519.94   13.34
  -6   4   2  522.43   12.84
   6   4  -2  544.94   14.39
   6   4  -2  515.80   13.92
  -6   4   2  541.29   13.45
   6   4  -2  540.08   14.40
   6   4  -2  537.09   13.85
   4  -4  -2   89.33    4.92
  -4  -4   2   87.45    3.08
   4   4  -2   87.51    3.94
   4   4  -2   86.64    3.71
   4   4  -2   87.25    3.39
   4   4  -2   87.99    3.66
   4   4  -2   85.05    3.76
   2  -4  -2   29.56    3.26
  -2  -4   2   35.65    2.34
   2   4  -2   37.32    2.55
   2   4  -2   33.77    2.41
   2   4  -2   39.87    2.32
   2   4  -2   39.17    2.79
   2   4  -2   40.83    2.68
   0  -4   2   55.61    2.40
   0  -4   2   55.96    3.03
   0   4  -2   53.51    3.13
   0   4  -2   53.66    3.06
   0   4  -2   56.08    3.01
   0   4  -2   52.53    3.10
   0   4  -2   48.74    2.83
   0   4  -2   53.69    2.92
   2  -4   2    3.98    1.21
   2  -4   2    2.60    1.23
   2  -4   2    6.19    1.77
  -2   4  -2    5.91    1.68
  -2   4  -2    2.60    1.83
  -2   4  -2    1.44    1.43
   4  -4   2   11.76    2.29
   4   4   2   13.70    1.77
  -4   4  -2   11.07    1.93
  -4   4  -2    7.08    2.10
  -4   4  -2   13.53    2.15
   4   4   2   12.23    1.67
   4   4   2   12.00    1.63
   6  -4   2   22.62    2.57
   6  -4   2   18.02    2.55
   6  -4   2   17.92    2.77
   6   4   2   18.19    2.34
  -6   4  -2   18.19    2.33
   6   4   2   20.70    2.55
  -6   4  -2   16.51    2.93
  -6   4  -2   20.45    2.53
   6   4   2   16.95    2.31
  -8  -4  -2   48.35    2.48
   8  -4   2   47.63    3.87
   8  -4   2   37.83    3.30
   8  -4   2   45.28    3.20
  -8   4  -2   39.50    3.67
   8   4   2   35.72    3.04
  -8   4  -2   46.71    4.13
  -8   4  -2   42.17    3.88
   8   4   2   45.08    3.12
   8   4   2   39.93    3.27
  10  -4   2   89.87    4.79
  10  -4   2   97.36    4.73
  10  -4   2   80.43    5.38
 -10   4  -2   90.60    5.58
  10   4   2   87.66    4.84
  10   4   2   91.99    5.25
  10   4   2  101.72    4.89
  12  -4   2   65.49    3.99
  12  -4   2   54.71    4.85
  12  -4   2   55.60    3.98
  12   4   2   50.74    4.48
 -12   4  -2   56.42    5.00
  12   4   2   55.67    4.31
  14  -4   2   58.91    5.27
  14   4   2   66.85    4.95
 -14   4  -2   64.56    5.46
  14   4   2   69.74    4.78
  16  -4   2   30.17    4.84
 -16   4  -2   30.94    4.86
  16   4   2   30.52    4.23
  16   4   2   28.94    3.88
  18  -4   2   19.63    4.33
 -18   4  -2   13.05    3.84
  18   4   2   13.18    2.74
  18   4   2   18.80    3.51
  20  -4   2    6.92    2.62
  20   4   2    4.94    2.41
  20   4   2    4.09    2.09
 -20   4  -2    9.21    3.15
  23  -5  -2   10.96    2.74
  23   5  -2    4.91    2.05
 -23   5   2   10.07    2.79
  23   5  -2   12.48    2.54
  21  -5  -2   26.86    4.61
  21   5  -2   36.32    4.98
  21   5  -2   29.07    4.10
 -21   5   2   24.93    4.07
  19  -5  -2    6.42    2.50
  19   5  -2    5.65    2.75
 -19   5   2    1.92    2.47
  19   5  -2    3.82    2.09
  17  -5  -2    1.33    2.06
 -17   5   2    5.28    2.65
  17   5  -2    1.37    1.95
  17   5  -2    5.75    2.73
  15  -5  -2    5.64    2.78
  15   5  -2    5.32    2.38
 -15   5   2    9.17    3.24
  15   5  -2    5.32    2.68
  13  -5  -2   -1.17    2.06
  13   5  -2   -2.68    1.79
 -13   5   2   -1.75    2.10
  13   5  -2   -0.87    1.70
 -11  -5   2    9.24    1.58
 -11  -5   2    7.32    1.53
  11  -5  -2   14.80    3.27
 -11   5   2   15.44    2.15
 -11   5   2    9.63    2.41
  11   5  -2    8.26    2.43
 -11   5   2   14.29    2.00
  11   5  -2   13.46    1.99
  11   5  -2    7.39    2.17
  -9  -5   2   12.57    1.59
   9  -5  -2   11.66    2.99
  -9  -5   2   10.40    1.46
  -9   5   2   14.64    2.07
  -9   5   2   13.78    2.44
   9   5  -2   12.18    2.28
  -9   5   2   15.38    1.98
   9   5  -2   15.47    2.58
   9   5  -2   20.20    2.01
   7  -5  -2  136.76    6.85
  -7   5   2  144.77    4.76
  -7   5   2  137.62    5.02
   7   5  -2  140.04    5.42
   7   5  -2  153.07    5.45
   7   5  -2  152.21    5.66
  -7   5   2  147.65    4.95
   7   5  -2  151.54    5.16
   7   5  -2  140.68    5.69
   5  -5  -2   75.52    4.78
   5   5  -2   65.18    3.46
   5   5  -2   65.73    3.62
   5   5  -2   64.61    3.46
   5   5  -2   68.15    3.32
   5   5  -2   71.09    3.14
   3  -5  -2   98.40    5.47
   3   5  -2   95.56    4.28
   3   5  -2   94.43    3.88
   3   5  -2   95.55    4.09
   3   5  -2  104.28    4.07
   3   5  -2  101.97    4.23
  -1  -5   2   13.64    2.06
   1   5  -2   11.63    1.94
   1   5  -2   12.78    1.88
   1   5  -2   11.36    2.01
   1   5  -2   14.70    1.81
   1   5  -2   12.35    2.24
   1  -5   2   22.32    2.53
  -1   5  -2   25.02    2.77
  -1   5  -2   25.02    2.22
  -1   5  -2   22.91    2.25
   3  -5   2   14.54    2.41
  -3   5  -2   17.29    2.55
  -3   5  -2   14.66    2.00
  -3   5  -2   13.55    2.02
   5  -5   2    6.08    2.11
   5  -5   2    4.84    1.21
   5  -5   2    5.08    1.11
   5   5   2    5.28    1.32
  -5   5  -2    5.20    2.28
   5   5   2    3.24    1.53
  -5   5  -2    8.13    1.56
  -5   5  -2    7.34    1.38
   7  -5   2   34.28    2.26
   7  -5   2   34.96    2.38
   7  -5   2   32.17    3.57
  -7   5  -2   39.22    2.83
  -7   5  -2   41.47    2.75
   7   5   2   38.10    2.56
   7   5   2   33.74    3.03
  -7   5  -2   31.40    3.42
   7   5   2   32.01    2.76
   9  -5   2    8.52    2.65
   9   5   2    6.45    2.16
  -9   5  -2    5.11    2.96
   9   5   2    5.26    2.32
   9   5   2    9.23    1.54
  -9   5  -2    6.65    2.67
  -9   5  -2    4.65    2.94
  11  -5   2   48.25    4.39
  11   5   2   46.46    4.06
  11   5   2   47.20    3.83
 -11   5  -2   47.17    4.61
  13  -5   2   38.48    4.92
  13   5   2   37.59    4.48
  13   5   2   33.31    3.98
 -13   5  -2   26.77    4.46
  15  -5   2   11.99    3.18
 -15   5  -2    6.55    2.90
  15   5   2   11.21    2.87
  15   5   2    8.51    2.44
  17  -5   2    7.89    2.41
 -17   5  -2    4.61    2.93
  17   5   2    3.83    1.82
  17   5   2    3.55    2.14
  19  -5   2    8.83    2.63
 -19   5  -2    1.43    2.53
  19   5   2   -1.20    1.45
  19   5   2    4.32    1.71
 -22   6   2    2.77    1.99
  20  -6  -2    1.05    1.48
 -20   6   2    8.39    2.79
  20   6  -2    4.54    1.77
  20   6  -2    4.45    2.10
  18  -6  -2    3.36    2.24
  18   6  -2    1.07    1.75
 -18   6   2    3.80    2.59
  18   6  -2    4.02    2.40
  16  -6  -2    6.39    2.42
  16   6  -2    6.79    2.67
 -16   6   2    5.26    2.64
  16   6  -2    4.98    2.24
  14  -6  -2   26.86    4.27
 -14   6   2   21.66    3.69
  14   6  -2   30.03    3.76
  14   6  -2   29.70    4.02
  12  -6  -2   34.50    4.82
  12   6  -2   33.07    3.76
  12   6  -2   27.16    3.78
 -12   6   2   29.07    3.64
  10  -6  -2   -2.25    1.92
  10   6  -2    4.01    2.03
 -10   6   2    1.46    2.09
  10   6  -2   -2.26    1.55
   8  -6  -2    7.11    2.69
   8   6  -2    6.50    1.34
   8   6  -2    2.48    1.82
   8   6  -2    0.54    1.59
   8   6  -2    2.42    1.90
  -8   6   2    1.50    1.95
   6  -6  -2    3.48    2.23
   6   6  -2    2.40    1.67
   6   6  -2    0.50    1.31
   6   6  -2    7.45    1.32
   6   6  -2   -0.45    1.34
   6   6  -2    4.96    1.08
   4  -6  -2    3.77    2.34
   4   6  -2    5.63    1.15
   4   6  -2    2.15    1.52
   4   6  -2    5.99    1.34
   4   6  -2    2.42    1.66
   4   6  -2    6.55    1.17
   2  -6  -2    9.36    2.69
   2   6  -2   11.69    1.63
   2   6  -2   13.02    2.13
   2   6  -2   14.88    1.87
   2   6  -2    9.83    2.13
   2   6  -2   11.39    2.09
   0  -6   2    4.85    1.69
   0   6  -2    4.61    1.95
   0   6  -2    3.75    1.98
   0   6  -2    7.92    1.51
   0   6  -2    7.12    1.26
   2  -6   2   66.37    4.09
  -2   6  -2   66.66    3.99
  -2   6  -2   75.08    3.48
  -2   6  -2   70.38    3.55
   4  -6   2   13.41    2.64
   4   6   2   11.46    1.96
  -4   6  -2   12.88    1.78
   4   6   2   13.70    1.86
  -4   6  -2   15.97    1.96
  -4   6  -2   13.56    2.72
   6  -6   2   12.31    2.73
   6   6   2   13.73    1.45
   6   6   2    7.01    1.90
  -6   6  -2    9.23    2.79
   6   6   2   12.38    2.36
   8  -6   2   -0.21    1.86
  -8   6  -2    0.47    2.26
   8   6   2    0.74    1.65
   8   6   2    0.39    1.42
  10  -6   2    5.54    2.48
  10   6   2    5.46    1.83
 -10   6  -2    4.63    2.93
  10   6   2    3.37    2.01
  12  -6   2    7.40    2.50
  12   6   2    6.68    2.20
  12   6   2    8.24    2.44
 -12   6  -2    8.05    3.07
  14  -6   2   16.50    3.23
  14   6   2   13.25    2.84
  14   6   2   15.69    3.28
 -14   6  -2    9.84    2.98
  16  -6   2    4.38    1.95
  16   6   2    5.73    2.10
  16   6   2    3.66    1.77
 -16   6  -2    6.36    2.73
  18  -6   2    1.90    1.41
 -18   6  -2    1.24    2.10
  18   6   2    5.50    1.94
  18   6   2    4.95    2.32
  19  -7  -2   18.53    3.44
  19   7  -2   22.05    3.64
  19   7  -2   19.62    3.35
 -19   7   2   20.20    3.43
  17  -7  -2   21.85    3.83
  17   7  -2   16.27    2.93
 -17   7   2   17.67    3.23
  17   7  -2   19.09    3.43
  15  -7  -2   37.06    5.15
 -15   7   2   28.49    3.87
  15   7  -2   36.98    4.34
  15   7  -2   38.62    3.85
  13  -7  -2   74.11    5.73
  13   7  -2   65.31    4.72
 -13   7   2   64.58    4.61
  13   7  -2   69.84    4.52
  11  -7  -2   16.09    3.44
  11   7  -2   15.59    2.70
  11   7  -2    8.49    2.39
 -11   7   2   13.21    2.61
   9  -7  -2    4.85    2.46
   9   7  -2    2.17    1.64
  -9   7   2    5.56    1.58
   9   7  -2    2.49    1.76
   7  -7  -2    0.74    2.10
  -7   7   2    4.00    1.42
   7   7  -2    4.25    1.76
   7   7  -2   -1.30    1.55
   5  -7  -2   27.33    4.06
   5   7  -2   25.78    2.84
   5   7  -2   26.39    3.05
   3  -7  -2    1.46    2.05
   3   7  -2    1.36    1.54
   3   7  -2    3.31    1.69
   1   7  -2    6.80    2.16
   1   7  -2   10.48    2.05
   1   7  -2    3.69    1.78
   1  -7   2   84.72    4.64
  -1   7  -2   87.70    4.57
   3  -7   2   63.22    4.20
  -3   7  -2   69.61    4.16
   5  -7   2   68.42    4.59
   5   7   2   61.09    3.14
  -5   7  -2   62.27    4.33
   5   7   2   62.79    3.28
   7  -7   2   31.61    3.95
   7   7   2   28.19    2.46
  -7   7  -2   29.19    3.79
   7   7   2   29.78    2.63
   9  -7   2   15.36    3.03
   9   7   2   18.32    2.84
  -9   7  -2    9.11    2.96
   9   7   2   15.11    2.61
  11  -7   2    4.85    1.86
 -11   7  -2    3.76    2.66
  11   7   2    6.26    1.82
  11   7   2    8.37    2.17
  13  -7   2    2.82    1.86
  13   7   2    0.79    1.68
 -13   7  -2    6.54    2.56
  13   7   2    5.07    1.83
  15  -7   2    5.23    2.00
 -15   7  -2    7.83    2.53
  15   7   2    4.38    1.50
  15   7   2    5.46    1.82
  16  -8  -2   13.06    2.94
 -16   8   2   13.25    2.52
  16   8  -2   15.67    2.89
  16   8  -2   14.73    2.58
  14  -8  -2   45.75    4.61
 -14   8   2   48.74    3.77
  14   8  -2   48.24    3.80
  14   8  -2   57.85    4.29
  12  -8  -2  138.26    7.91
  12   8  -2  135.25    6.61
 -12   8   2  134.35    6.22
  12   8  -2  135.34    6.24
  10  -8  -2    2.51    1.79
  10   8  -2    5.02    1.55
  10   8  -2    2.07    1.68
 -10   8   2    5.97    1.53
   8  -8  -2    2.14    1.82
   8   8  -2    2.52    1.43
  -8   8   2    6.51    1.36
   8   8  -2    3.04    1.62
   6  -8  -2   11.41    3.05
   6   8  -2   12.16    2.14
   6   8  -2   12.96    2.31
   4  -8  -2    7.10    2.56
   4   8  -2    3.21    1.62
   4   8  -2    0.39    1.39
   2   8  -2    5.88    1.60
   2   8  -2    3.80    1.78
   0   8  -2   77.08    4.26
   2  -8   2   97.36    5.09
  -2   8  -2   91.67    4.95
   4  -8   2   31.60    3.07
  -4   8  -2   33.18    3.11
   6  -8   2   35.10    3.31
   6   8   2   30.24    2.23
   6   8   2   32.53    2.41
  -6   8  -2   30.26    3.24
   8  -8   2   16.09    2.90
   8   8   2   14.21    2.09
  -8   8  -2   15.87    3.17
   8   8   2   19.02    1.94
  10  -8   2   14.17    2.81
  10   8   2   13.56    2.16
 -10   8  -2   10.93    2.47
  10   8   2   11.08    2.15
  12  -8   2    7.55    1.93
 -12   8  -2    7.97    2.39
  12   8   2    4.03    1.48
  12   8   2    5.55    1.86
 -14   8  -2    7.71    2.66
  13  -9  -2   28.44    4.36
  13   9  -2   31.40    2.85
 -13   9   2   23.57    2.53
  13   9  -2   27.20    2.85
  11  -9  -2    7.42    2.42
  11   9  -2    7.36    1.88
  11   9  -2   11.06    1.90
 -11   9   2    7.57    1.56
   9  -9  -2   13.64    3.21
  -9   9   2   15.37    1.97
   9   9  -2   16.59    2.27
   9   9  -2   21.45    2.28
   7  -9  -2    4.33    1.76
   7   9  -2    6.28    1.48
   7   9  -2    7.11    1.39
   5  -9  -2    3.96    1.87
   5   9  -2    7.42    1.48
   3   9  -2    8.98    1.66
   3   9  -2    3.91    1.23
   1   9  -2    6.09    1.46
  -1   9  -2   56.23    3.52
  -3   9  -2   34.66    2.82
  -5   9  -2    5.41    1.69
   7   9   2   13.94    2.04
   7   9   2   12.94    2.10
  -7   9  -2   14.68    2.49
   9   9   2    2.60    1.00
  -9   9  -2    3.39    1.49
   4  10  -2   10.28    1.75
   4  10  -2    8.47    1.48
   4  10  -2    8.68    1.46
   2  10  -2   24.98    2.17
   0  10  -2    6.33    1.33
  -2  10  -2    5.43    1.33
  26   0  -3    3.87    1.83
 -26   0   3    0.84    2.25
  24   0  -3    4.77    1.81
  24   0  -3    4.14    1.94
 -24   0   3    5.54    2.70
  24   0  -3    3.80    2.17
  22   0  -3   -0.33    1.64
 -22   0   3   -1.15    2.96
  22   0  -3    2.86    2.58
  22   0  -3   -1.43    2.08
  20   0  -3    0.05    2.18
  20   0  -3   -1.08    1.77
  20   0  -3    1.73    2.42
 -20   0   3    1.62    2.81
  18   0  -3   -2.29    2.07
  18   0  -3   -0.66    2.09
 -18   0   3   -2.42    2.60
  18   0  -3   -2.42    1.82
 -16   0   3   -0.84    2.35
  16   0  -3   -2.57    1.77
  16   0  -3   -2.43    1.59
  16   0  -3   -4.04    1.63
  14   0  -3    0.53    1.90
 -14   0   3    0.24    2.39
  14   0  -3   -1.39    1.77
  14   0  -3    0.29    1.84
  12   0  -3   -0.17    1.72
  12   0  -3   -0.04    1.62
 -12   0   3   -1.45    2.29
  12   0  -3    1.38    1.84
  10   0  -3    3.39    1.72
 -10   0   3    2.49    2.05
 -10   0   3    2.34    2.09
 -10   0   3    1.75    2.07
  10   0  -3    5.92    1.99
  10   0  -3    5.55    1.89
   8   0  -3    0.50    1.54
   8   0  -3    0.03    1.56
  -8   0   3   -1.07    1.66
  -8   0   3   -0.29    1.57
   8   0  -3    0.77    1.54
  -8   0   3   -1.48    1.43
   8   0  -3    0.02    1.55
  -6   0   3   -0.02    1.51
   6   0  -3    0.42    1.44
   6   0  -3   -0.38    1.34
  -6   0   3    0.35    1.55
   6   0  -3    0.84    1.39
  -6   0   3    0.86    1.46
   6   0  -3    0.68    1.49
  -6   0   3    0.87    1.43
   4   0  -3   -1.66    1.31
   4   0  -3    0.68    1.34
  -4   0   3    0.37    1.34
   4   0  -3    0.21    1.39
  -4   0   3   -0.55    1.32
   4   0  -3   -1.02    1.35
  -4   0   3    0.79    1.53
   4   0  -3   -0.44    1.47
  -4   0   3   -0.08    1.55
  -4   0   3    0.22    1.45
   2   0  -3    1.37    1.50
   2   0  -3    0.32    1.44
  -2   0   3   -0.84    1.34
   2   0  -3    1.42    1.39
  -2   0   3    0.61    1.34
  -2   0   3    0.70    1.51
  -2   0   3   -0.59    1.30
   0   0   3   -0.10    1.30
   0   0  -3   -0.14    1.38
   0   0  -3   -0.38    1.56
   0   0  -3   -0.34    1.42
   0   0   3   -0.02    1.39
   0   0   3   -0.30    1.40
   2   0   3   -0.13    1.27
   2   0   3    1.13    1.55
  -2   0  -3   -0.60    1.61
  -2   0  -3   -1.39    1.50
  -2   0  -3   -1.49    1.48
   2   0   3   -0.39    1.38
   4   0   3    1.42    1.55
  -4   0  -3    2.04    1.93
   4   0   3    0.92    1.36
   4   0   3    1.27    1.58
   6   0   3    2.60    1.72
  -6   0  -3   -2.29    1.92
   6   0   3    0.01    1.74
   6   0   3   -0.33    1.67
  -8   0  -3   -0.03    2.12
   8   0   3    3.87    1.79
   8   0   3   -0.64    1.71
  10   0   3    1.36    1.92
  10   0   3    1.34    1.76
 -10   0  -3    5.51    2.58
 -12   0  -3   -0.78    2.42
  12   0   3    1.14    2.24
  12   0   3   -0.04    1.83
  14   0   3   -1.00    2.04
  14   0   3    1.07    2.50
 -14   0  -3    1.93    2.79
  16   0   3    3.86    2.46
  16   0   3   -0.20    2.48
 -16   0  -3    3.53    2.99
  18   0   3    1.23    2.17
 -18   0  -3    4.74    2.51
  18   0   3    3.06    2.44
  20   0   3    2.01    1.87
  20   0   3    4.56    2.46
 -20   0  -3    3.82    2.66
  22   0   3    4.26    2.02
  22   0   3    3.30    2.25
  27  -1  -3    4.91    2.08
  27   1  -3    6.67    2.02
  27   1  -3   11.61    2.51
 -27   1   3    9.07    2.76
  27   1  -3    4.47    2.06
 -25  -1   3    3.00    2.50
  25  -1  -3    4.84    2.06
 -25   1   3    9.23    3.00
  25   1  -3    1.60    1.65
  25   1  -3    3.83    2.50
  25   1  -3    5.02    2.25
  23  -1  -3    8.33    2.83
  23  -1  -3    5.65    2.24
 -23  -1   3    2.56    2.42
  23  -1  -3    6.39    1.96
  23   1  -3    6.43    2.42
  23   1  -3    7.44    2.59
 -23   1   3    5.76    3.06
  23   1  -3    3.19    2.61
  21  -1  -3   36.40    3.62
  21  -1  -3   36.36    5.23
  21  -1  -3   33.58    4.32
 -21  -1   3   33.62    4.87
  21   1  -3   38.72    3.99
 -21   1   3   33.96    4.76
  21   1  -3   32.00    4.56
  21   1  -3   37.75    4.91
  19  -1  -3    1.86    2.46
  19  -1  -3    3.85    2.30
 -19  -1   3    0.65    2.74
  19  -1  -3    2.91    2.30
  19   1  -3    4.72    2.74
  19   1  -3    0.26    2.01
 -19   1   3    5.77    3.06
 -17  -1   3    1.29    2.59
  17  -1  -3    3.73    2.57
  17  -1  -3    4.21    2.30
  17  -1  -3    5.38    2.20
  17   1  -3    3.89    2.44
 -17   1   3    6.26    2.98
  17   1  -3    6.31    2.27
  15  -1  -3   21.72    3.14
  15  -1  -3   18.50    2.81
  15  -1  -3   20.95    3.46
 -15  -1   3   15.94    3.30
  15   1  -3   16.68    2.94
  15   1  -3   17.63    3.16
 -15   1   3   21.27    3.52
 -13  -1   3   54.23    4.06
  13  -1  -3   49.83    3.82
  13  -1  -3   42.86    3.96
  13  -1  -3   47.01    3.48
  13   1  -3   53.07    4.01
  13   1  -3   51.30    3.74
 -13   1   3   42.84    3.95
 -11  -1   3    2.43    2.21
  11  -1  -3    1.63    1.71
  11  -1  -3    3.58    2.10
  11  -1  -3    6.67    2.01
 -11   1   3    1.40    2.01
 -11   1   3    2.25    2.20
 -11   1   3    6.96    2.40
  11   1  -3    4.37    2.08
  11   1  -3    1.61    1.78
   9  -1  -3  163.17    5.67
   9  -1  -3  173.97    5.99
   9  -1  -3  163.37    6.63
  -9  -1   3  182.41    6.39
   9   1  -3  171.22    6.10
  -9   1   3  179.06    6.38
   9   1  -3  162.94    6.30
   9   1  -3  174.26    6.07
   9   1  -3  168.01    6.28
  -9   1   3  158.41    6.05
  -9   1   3  171.26    5.91
  -9   1   3  167.16    6.89
   7  -1  -3  120.48    4.55
  -7  -1   3  122.14    4.89
   7  -1  -3  118.23    4.28
  -7  -1   3  123.56    4.74
   7  -1  -3  115.39    5.07
  -7  -1   3  130.23    5.13
  -7  -1   3  133.83    4.92
   7  -1  -3  126.99    4.56
  -7   1   3  120.74    4.73
  -7   1   3  125.99    5.29
  -7   1   3  127.42    4.84
   7   1  -3  124.71    4.83
   7   1  -3  124.62    4.95
   7   1  -3  118.87    4.43
  -7   1   3  130.46    4.64
   7   1  -3  128.49    4.75
  -5  -1   3   26.51    2.54
  -5  -1   3   33.15    2.48
   5  -1  -3   27.33    2.05
  -5  -1   3   23.94    2.56
   5  -1  -3   27.11    2.06
  -5  -1   3   27.00    2.04
  -5  -1   3   25.07    2.42
   5  -1  -3   26.43    2.65
   5  -1  -3   24.38    2.11
  -5   1   3   28.08    2.71
   5   1  -3   24.65    2.43
  -5   1   3   24.31    2.06
   5   1  -3   29.05    2.68
   5   1  -3   24.74    2.37
   5   1  -3   24.60    1.79
   5   1  -3   24.17    2.45
  -5   1   3   24.03    2.20
  -5   1   3   23.15    2.21
  -3  -1   3   53.46    2.89
  -3  -1   3   56.52    3.10
   3  -1  -3   56.60    2.50
  -3  -1   3   57.96    3.19
   3  -1  -3   58.53    3.35
   3  -1  -3   56.70    2.56
  -3  -1   3   56.90    3.02
  -3  -1   3   57.81    2.30
   3   1  -3   57.86    3.09
  -3   1   3   59.14    2.80
   3   1  -3   59.28    3.08
  -3   1   3   55.32    2.63
  -3   1   3   58.32    2.54
   3   1  -3   61.49    3.09
  -3   1   3   51.96    3.20
   3   1  -3   61.77    3.24
  -3   1   3   58.07    2.70
  -3   1   3   58.50    2.69
   1  -1  -3   31.66    2.09
  -1  -1   3   29.77    2.48
  -1  -1   3   35.21    2.56
  -1  -1   3   37.08    2.67
  -1  -1   3   30.56    2.49
   1  -1  -3   34.74    2.12
  -1  -1   3   33.07    2.38
   1  -1  -3   30.86    1.97
  -1   1   3   33.95    2.25
   1   1  -3   38.38    2.64
   1   1  -3   35.02    2.65
  -1   1   3   32.86    2.12
   1   1  -3   35.23    2.64
  -1   1   3   36.61    2.27
  -1   1   3   30.95    2.73
  -1  -1  -3   40.24    2.50
   1  -1   3   41.22    2.71
   1  -1   3   39.55    2.82
  -1  -1  -3   37.18    2.41
  -1  -1  -3   39.98    2.43
   1  -1   3   32.93    2.63
   1   1   3   35.69    2.48
   1   1   3   39.05    2.55
  -1   1  -3   38.14    2.80
   1   1   3   41.46    2.66
  -1   1  -3   38.28    2.74
  -1   1  -3   43.02    3.05
  -3  -1  -3   28.75    2.60
  -3  -1  -3   31.39    2.71
   3  -1   3   32.18    2.65
  -3  -1  -3   33.93    2.69
   3  -1   3   31.17    2.79
   3  -1   3   29.11    2.76
   3   1   3   29.42    2.40
  -3   1  -3   30.80    2.92
   3   1   3   36.87    2.62
   3   1   3   29.05    2.57
  -3   1  -3   31.09    2.80
  -3   1  -3   31.71    2.88
   5  -1   3   68.83    3.79
   5  -1   3   67.69    3.92
  -5  -1  -3   64.91    3.79
   5   1   3   67.78    3.58
   5   1   3   66.62    3.75
   5   1   3   65.38    3.73
  -5   1  -3   68.53    4.15
   7  -1   3    0.34    1.75
   7  -1   3   -3.05    1.42
  -7  -1  -3    1.17    2.18
  -7   1  -3   -0.40    2.08
   7   1   3    1.28    1.77
   7   1   3   -0.30    1.80
   7   1   3    1.68    1.66
   9  -1   3   72.58    4.68
   9  -1   3   76.06    4.53
  -9  -1  -3   73.37    4.73
   9   1   3   66.58    4.46
  -9   1  -3   74.43    4.91
   9   1   3   72.21    4.34
  11  -1   3   -2.05    1.86
  11  -1   3    1.62    1.99
 -11  -1  -3    2.30    2.53
  11   1   3    0.63    1.94
  11   1   3    1.82    2.13
 -11   1  -3   -0.23    2.32
  13  -1   3   16.15    3.31
 -13  -1  -3   18.24    3.61
  13  -1   3   23.41    3.96
  13   1   3   18.91    3.60
  13   1   3   24.56    3.69
 -13   1  -3   18.28    3.74
 -15  -1  -3   24.60    3.92
  15  -1   3   20.43    3.86
  15  -1   3   28.64    4.60
 -15   1  -3   13.75    4.01
  15   1   3   24.62    4.58
  15   1   3   23.84    4.16
  17  -1   3    6.61    2.72
 -17  -1  -3    8.89    2.85
  17  -1   3    7.65    2.97
  17   1   3    7.28    2.79
 -17   1  -3   13.56    3.92
  17   1   3    4.24    2.91
  19  -1   3    8.02    2.72
  19  -1   3    9.12    2.40
  19   1   3    1.73    2.65
 -19   1  -3    5.25    3.10
  19   1   3    6.67    2.72
  21  -1   3   16.55    3.25
  21  -1   3   12.39    3.24
 -21   1  -3   16.83    3.72
  21   1   3   16.52    3.07
  21   1   3   16.82    3.48
  26  -2  -3   22.38    4.03
 -26   2   3   13.88    3.25
  26   2  -3   14.04    2.99
  26   2  -3   21.67    3.82
  26   2  -3   12.92    2.77
  24  -2  -3    4.23    2.21
 -24   2   3    2.80    2.34
  24   2  -3    2.53    1.92
  24   2  -3    2.44    2.13
  22  -2  -3   46.48    5.07
 -22  -2   3   38.28    4.19
 -22   2   3   43.40    5.66
  22   2  -3   39.01    4.10
  22   2  -3   37.50    4.95
  20  -2  -3   42.62    3.99
 -20  -2   3   36.16    4.72
  20  -2  -3   36.09    5.32
  20  -2  -3   35.52    3.51
 -20   2   3   32.86    4.84
  20   2  -3   34.94    4.74
  20   2  -3   39.66    4.63
  18  -2  -3    4.38    2.68
  18  -2  -3    3.78    1.86
  18  -2  -3   -0.17    1.87
 -18  -2   3    6.43    2.82
 -18   2   3    2.62    2.75
  18   2  -3    1.69    2.46
  18   2  -3    2.02    2.18
 -16  -2   3   97.78    5.82
  16  -2  -3  102.15    5.01
  16  -2  -3   92.33    5.21
  16  -2  -3   96.08    6.07
 -16   2   3   85.24    5.55
  16   2  -3   92.61    5.36
  16   2  -3   84.19    5.53
  14  -2  -3  107.46    4.96
  14  -2  -3  105.51    5.11
  14  -2  -3   93.49    5.81
 -14  -2   3  101.19    5.55
 -14   2   3  106.29    5.73
  14   2  -3   98.05    5.26
  14   2  -3   96.81    5.54
  12  -2  -3   61.49    3.75
  12  -2  -3   51.34    4.23
  12  -2  -3   61.30    3.55
 -12  -2   3   51.77    3.88
  12   2  -3   52.37    3.99
 -12   2   3   55.59    3.84
 -12   2   3   58.57    3.74
 -12   2   3   53.33    4.02
  12   2  -3   54.72    3.77
  10  -2  -3    8.90    2.42
  10  -2  -3    8.03    1.83
 -10  -2   3   10.47    2.28
 -10  -2   3   10.53    2.32
  10  -2  -3   11.34    2.02
  10   2  -3   11.33    2.28
 -10   2   3    9.47    2.37
  10   2  -3   10.51    2.41
  10   2  -3    7.66    2.19
 -10   2   3    9.29    2.02
 -10   2   3   13.08    2.27
   8  -2  -3  127.99    5.83
  -8  -2   3  132.79    5.12
   8  -2  -3  133.11    4.40
   8  -2  -3  132.13    4.58
  -8  -2   3  138.01    5.35
  -8   2   3  138.54    5.22
   8   2  -3  131.15    5.46
   8   2  -3  131.23    5.24
  -8   2   3  125.99    4.94
   8   2  -3  135.77    5.21
  -8   2   3  128.92    4.74
  -6  -2   3    8.44    1.95
   6  -2  -3    9.61    1.17
  -6  -2   3   10.88    1.99
   6  -2  -3   10.34    1.40
   6  -2  -3    9.00    2.23
   6  -2  -3   10.07    1.10
   6   2  -3   14.26    2.10
  -6   2   3    7.74    1.76
   6   2  -3   11.71    2.05
   6   2  -3   11.66    2.17
   6   2  -3   10.21    1.20
   6   2  -3    8.37    1.90
  -6   2   3   11.72    2.37
  -6   2   3    7.22    1.57
  -6   2   3    9.92    1.72
  -4  -2   3   73.08    3.46
  -4  -2   3   69.31    3.34
   4  -2  -3   75.74    4.06
  -4  -2   3   74.79    3.67
  -4  -2   3   72.87    3.55
   4   2  -3   80.08    3.73
  -4   2   3   73.94    2.86
   4   2  -3   72.68    3.52
   4   2  -3   77.38    3.50
   4   2  -3   73.52    3.64
  -4   2   3   73.66    4.13
  -4   2   3   70.62    2.63
  -4   2   3   72.58    2.80
   2  -2  -3   42.66    3.27
  -2  -2   3   40.85    2.82
  -2  -2   3   43.30    2.71
  -2  -2   3   45.91    2.78
  -2  -2   3   42.20    2.64
  -2   2   3   40.34    3.20
   2   2  -3   41.94    2.76
  -2   2   3   41.53    1.99
  -2   2   3   40.03    1.99
   2   2  -3   40.99    2.71
   2   2  -3   44.34    2.93
   2   2  -3   44.15    2.94
   2   2  -3   41.29    2.89
  -2   2   3   38.78    1.93
   0  -2   3   17.53    2.08
   0  -2   3   18.20    2.14
   0  -2   3   19.27    2.07
   0  -2   3   15.83    2.13
   0  -2   3   19.96    2.29
   0   2  -3   13.47    2.26
   0   2  -3   14.26    2.17
   0   2   3   16.10    1.61
   0   2  -3   19.37    2.28
   0   2   3   15.58    1.64
   0   2   3   18.22    1.67
   0   2   3   16.91    2.36
   2  -2   3  229.94    7.06
   2  -2   3  227.90    7.33
  -2  -2  -3  223.40    6.13
  -2  -2  -3  225.19    6.38
  -2   2  -3  234.25    7.54
  -2   2  -3  243.19    7.53
   2   2   3  236.73    6.89
  -2   2  -3  234.54    7.24
   2   2   3  236.60    6.64
   2   2   3  242.47    6.89
   4  -2   3   19.04    2.57
  -4  -2  -3   21.05    2.36
   4  -2   3   20.50    2.49
   4   2   3   16.06    2.20
  -4   2  -3   20.75    2.87
  -4   2  -3   21.60    2.74
   4   2   3   17.17    2.32
  -4   2  -3   17.45    2.54
   4   2   3   17.99    2.32
   6  -2   3  121.54    5.29
  -6  -2  -3  127.68    5.23
   6  -2   3  131.63    5.60
   6   2   3  127.02    5.14
  -6   2  -3  131.36    5.88
   6   2   3  133.98    5.46
   6   2   3  134.06    5.43
  -8  -2  -3   43.86    3.56
   8  -2   3   44.70    3.58
   8  -2   3   44.38    3.84
  -8   2  -3   42.81    3.98
   8   2   3   47.25    3.61
   8   2   3   45.24    3.43
   8   2   3   42.83    3.68
 -10  -2  -3   35.76    3.93
  10  -2   3   32.79    3.37
  10  -2   3   34.31    3.60
  10   2   3   33.47    3.27
 -10   2  -3   28.34    4.06
  10   2   3   41.92    3.64
  12  -2   3   16.98    3.37
 -12  -2  -3   11.72    2.88
  12  -2   3   14.83    3.00
  12   2   3    9.13    2.59
  12   2   3   18.74    3.36
 -12   2  -3   11.96    3.37
 -14  -2  -3   33.53    3.67
  14  -2   3   41.82    4.85
  14  -2   3   37.11    4.89
  14   2   3   42.80    4.92
  14   2   3   40.40    5.06
 -14   2  -3   36.90    5.07
  16  -2   3   38.22    4.58
  16  -2   3   37.89    4.79
  16   2   3   25.55    4.42
  16   2   3   44.20    5.18
 -16   2  -3   30.90    4.94
  18  -2   3    6.11    2.23
  18  -2   3    5.10    1.94
  18   2   3    3.90    1.98
 -18   2  -3    5.20    3.22
  18   2   3    5.20    2.40
 -20   2  -3   15.04    3.61
  20   2   3   20.24    3.80
  20   2   3   23.13    3.61
  22   2   3   14.51    2.78
 -22   2  -3   14.56    3.47
  22   2   3   13.85    2.97
  25  -3  -3    6.70    2.57
 -25   3   3    4.03    2.47
  25   3  -3    7.73    2.68
  25   3  -3    6.05    2.21
  23  -3  -3   19.90    4.07
  23   3  -3   11.79    3.26
  23   3  -3   12.25    2.90
 -23   3   3   11.03    3.19
  21  -3  -3   12.76    3.65
  21   3  -3   16.32    3.40
 -21   3   3   16.72    4.02
  21   3  -3   17.65    3.74
  19  -3  -3   40.47    5.38
 -19  -3   3   27.83    4.01
  19   3  -3   30.52    4.58
 -19   3   3   20.86    4.01
  19   3  -3   27.04    4.07
 -17  -3   3    2.24    2.56
  17  -3  -3    3.76    1.71
  17  -3  -3    3.42    2.41
  17  -3  -3    3.53    1.87
 -17   3   3    5.43    2.81
  17   3  -3    6.52    2.43
  17   3  -3    2.51    2.39
  15  -3  -3  104.40    5.03
 -15  -3   3   98.62    5.35
  15  -3  -3  110.18    4.90
 -15  -3   3  107.29    5.74
  15  -3  -3   99.49    6.28
  15   3  -3  100.14    5.53
 -15   3   3  100.83    5.84
  15   3  -3  101.41    5.84
  13  -3  -3   27.02    3.83
 -13  -3   3   24.37    3.15
 -13  -3   3   26.13    3.41
  13  -3  -3   24.90    2.37
  13  -3  -3   27.26    2.91
  13   3  -3   24.46    3.18
 -13   3   3   29.03    2.51
 -13   3   3   31.22    2.62
 -13   3   3   25.10    3.49
  13   3  -3   18.90    3.10
  11  -3  -3    0.25    0.74
 -11  -3   3   -1.71    1.71
  11  -3  -3   -1.24    1.79
  11  -3  -3    2.03    0.90
 -11  -3   3   -0.06    1.76
 -11   3   3    0.52    1.52
  11   3  -3   -0.57    1.56
 -11   3   3    1.36    1.45
  11   3  -3    1.43    1.63
  11   3  -3    0.39    1.99
 -11   3   3   -0.46    2.00
  -9  -3   3   13.99    2.39
  -9  -3   3   13.03    2.29
   9  -3  -3   13.82    1.63
   9  -3  -3   17.62    2.98
   9  -3  -3   16.56    1.62
  -9   3   3   18.34    2.64
   9   3  -3   16.41    2.48
   9   3  -3   16.36    2.67
   9   3  -3   10.43    2.16
  -9   3   3   14.10    2.08
  -9   3   3   15.57    2.06
  -7  -3   3   51.21    3.22
   7  -3  -3   45.65    3.91
  -7  -3   3   43.50    2.96
   7   3  -3   43.97    3.34
   7   3  -3   50.24    3.11
   7   3  -3   47.08    3.15
  -7   3   3   46.62    2.66
  -7   3   3   48.71    2.97
  -7   3   3   43.31    2.50
   7   3  -3   47.06    3.16
   5  -3  -3   26.18    3.36
  -5  -3   3   23.14    2.37
  -5  -3   3   24.11    2.45
   5   3  -3   27.27    2.74
   5   3  -3   26.00    2.63
   5   3  -3   27.94    2.66
   5   3  -3   21.36    2.59
  -5   3   3   21.45    1.55
  -3  -3   3    6.68    1.69
   3  -3  -3    6.91    2.34
  -3  -3   3    6.00    1.58
   3   3  -3    5.55    1.82
   3   3  -3    5.59    2.00
   3   3  -3    6.05    1.92
   3   3  -3    6.15    1.74
  -3   3   3    6.14    2.34
  -1  -3   3  210.79    6.69
  -1  -3   3  211.43    6.48
  -1  -3   3  221.86    6.16
   1   3  -3  222.28    6.75
   1   3  -3  222.29    6.80
   1   3  -3  220.49    7.07
   1   3  -3  214.11    7.06
   1   3  -3  221.93    7.15
  -1   3   3  206.40    7.79
   1  -3   3   29.06    2.44
   1  -3   3   33.32    2.62
   1  -3   3   29.75    2.44
   1   3   3   27.08    1.84
   1   3   3   28.71    1.96
  -1   3  -3   27.82    2.71
  -1   3  -3   28.57    2.65
   1   3   3   27.47    1.80
  -1   3  -3   32.85    2.92
   3  -3   3   49.08    3.19
   3  -3   3   49.79    3.04
   3   3   3   44.91    2.70
  -3   3  -3   48.97    3.23
  -3   3  -3   52.25    3.42
  -3   3  -3   50.65    3.51
   3   3   3   52.78    2.70
   3   3   3   52.68    2.89
  -5  -3  -3    9.89    1.55
   5  -3   3    8.21    2.02
   5  -3   3    6.13    1.83
  -5   3  -3    7.25    2.40
  -5   3  -3    9.90    2.41
   5   3   3    7.21    1.77
   5   3   3    8.77    1.83
   5   3   3    7.16    1.88
  -5   3  -3   10.11    2.34
   7  -3   3   20.95    2.82
   7  -3   3   21.86    2.99
  -7   3  -3   16.16    3.10
   7   3   3   18.55    2.55
   7   3   3   20.62    2.81
   7   3   3   22.05    2.74
   9  -3   3   61.17    4.40
   9  -3   3   66.15    4.27
   9   3   3   69.15    4.15
   9   3   3   64.38    4.06
  -9   3  -3   64.22    4.88
   9   3   3   64.85    4.33
  11  -3   3   -1.83    1.63
  11  -3   3    0.25    1.97
 -11  -3  -3    2.60    1.90
  11   3   3    2.24    1.90
 -11   3  -3    0.19    2.60
  11   3   3   -0.19    1.88
  13  -3   3   10.19    2.86
  13  -3   3   14.93    3.05
 -13   3  -3    9.10    3.43
  13   3   3    7.52    2.56
  13   3   3    6.62    2.82
  15  -3   3    3.62    2.14
  15  -3   3    4.25    2.33
  15   3   3    6.09    2.62
 -15   3  -3    3.97    2.94
  15   3   3    2.26    2.69
  17   3   3   10.36    2.84
  17   3   3    7.75    2.98
 -17   3  -3   14.90    3.77
  19   3   3    2.99    2.30
 -19   3  -3    2.57    2.66
  19   3   3    5.53    2.37
  21  -3   3   13.43    3.60
  21   3   3   14.66    3.12
  21   3   3   11.86    2.61
 -21   3  -3   18.45    4.08
  24  -4  -3   11.45    2.86
 -24   4   3   15.96    3.49
  24   4  -3    8.33    2.58
  24   4  -3   11.61    2.65
  22  -4  -3   13.49    3.41
  22   4  -3    6.27    2.41
 -22   4   3    7.31    2.74
  22   4  -3    9.07    3.10
  20  -4  -3    5.88    2.68
  20   4  -3    4.44    2.57
 -20   4   3    7.43    3.02
  20   4  -3    9.51    2.67
  18  -4  -3   43.96    4.67
  18   4  -3   41.09    5.10
  18   4  -3   38.91    4.01
 -18   4   3   39.80    4.98
 -16  -4   3   11.39    2.69
  16  -4  -3    8.36    2.93
 -16  -4   3    9.88    2.61
  16   4  -3    9.45    2.96
 -16   4   3   10.23    3.11
  16   4  -3   10.64    2.77
  14  -4  -3   12.93    1.69
 -14  -4   3   18.96    2.87
  14  -4  -3   21.94    3.96
  14  -4  -3   10.13    1.67
 -14  -4   3   17.34    2.93
  14   4  -3   18.53    3.09
 -14   4   3   14.05    2.21
 -14   4   3   20.88    2.17
  14   4  -3   18.83    3.36
 -14   4   3   14.90    3.35
  12  -4  -3    1.55    0.94
 -12  -4   3    4.14    1.63
 -12  -4   3    3.13    1.82
  12  -4  -3    2.21    2.20
 -12   4   3    2.87    1.13
  12   4  -3    0.09    1.70
 -12   4   3   -1.14    1.96
  12   4  -3    3.03    2.30
  12   4  -3    0.04    1.78
 -12   4   3    3.57    1.20
 -10  -4   3   22.63    2.76
  10  -4  -3   21.42    3.44
 -10  -4   3   23.71    2.66
 -10   4   3   22.13    2.09
 -10   4   3   19.45    2.39
 -10   4   3   26.73    3.11
  10   4  -3   22.34    2.36
  10   4  -3   25.20    3.06
  10   4  -3   25.22    3.27
  -8  -4   3   23.38    2.60
  -8  -4   3   23.82    2.36
   8  -4  -3   24.69    3.61
   8   4  -3   31.64    3.31
   8   4  -3   26.61    2.92
  -8   4   3   22.70    2.10
  -8   4   3   25.68    2.65
   8   4  -3   25.94    2.90
   8   4  -3   24.49    2.52
  -8   4   3   21.06    1.96
   6  -4  -3   14.08    2.84
  -6  -4   3   13.23    1.82
  -6  -4   3   11.33    1.81
   6   4  -3   14.95    2.41
  -6   4   3   14.53    1.64
   6   4  -3   13.82    2.11
   6   4  -3   11.75    2.16
   6   4  -3   15.17    2.27
   4  -4  -3   38.95    3.70
   4   4  -3   46.35    3.06
   4   4  -3   43.19    3.09
   4   4  -3   49.22    2.98
   4   4  -3   43.72    3.22
  -2  -4   3   50.76    2.40
   2  -4  -3   51.53    4.10
   2   4  -3   48.03    3.16
   2   4  -3   52.65    3.23
   2   4  -3   50.91    3.46
   2   4  -3   51.20    3.12
   0  -4   3    9.24    1.46
   0  -4   3    9.35    1.56
   0  -4   3   11.39    1.74
   0   4  -3   10.05    1.93
   0   4  -3    7.99    2.21
   0   4  -3    9.49    1.97
   2  -4   3    9.47    1.79
   2  -4   3    8.81    1.72
   2  -4   3    7.98    1.87
  -2   4  -3    8.35    1.86
   2   4   3    8.52    1.46
  -2   4  -3    8.40    1.87
   2   4   3    8.65    1.36
  -2   4  -3    4.91    2.06
   2   4   3   10.33    1.48
   4  -4   3   12.24    2.32
   4  -4   3   11.57    2.02
   4  -4   3   12.53    2.20
   4   4   3    7.84    1.80
   4   4   3    9.78    1.79
  -4   4  -3   10.44    2.10
  -4   4  -3    9.13    2.61
   4   4   3    9.72    1.80
  -4   4  -3   10.38    2.02
   6  -4   3    8.71    2.24
   6  -4   3    7.76    2.03
   6  -4   3    5.81    1.84
   6   4   3    7.09    1.75
   6   4   3    3.17    1.60
  -6   4  -3    6.67    2.63
  -6   4  -3    5.97    2.45
   6   4   3    6.21    1.53
  -6   4  -3    3.49    2.36
   8  -4   3    3.72    1.88
   8  -4   3    2.28    2.09
   8  -4   3    2.75    1.71
  -8  -4  -3    4.80    1.18
  -8   4  -3    6.39    2.52
   8   4   3    7.97    1.56
   8   4   3    4.92    1.79
   8   4   3    4.52    1.90
  10  -4   3   44.23    3.64
  10  -4   3   43.35    4.41
  10  -4   3   49.01    4.12
 -10   4  -3   45.11    4.57
  10   4   3   44.70    4.01
  10   4   3   47.50    3.35
  10   4   3   40.91    3.65
  12  -4   3    1.37    1.76
  12  -4   3   -1.53    1.71
  12  -4   3   -1.03    2.15
 -12   4  -3   -0.97    2.66
  12   4   3    2.25    2.10
  12   4   3   -2.76    1.93
  14  -4   3    3.08    2.66
  14   4   3    2.71    2.13
 -14   4  -3    1.13    2.83
  14   4   3    0.27    2.34
  16  -4   3   17.71    3.96
  16   4   3   15.46    3.31
 -16   4  -3   13.88    3.29
  16   4   3   11.37    2.67
  18  -4   3    4.69    2.52
 -18   4  -3    0.56    2.46
  18   4   3    0.56    2.15
  18   4   3    1.31    1.70
  20  -4   3    8.52    2.83
 -20   4  -3    5.80    2.68
  20   4   3   10.16    2.65
  20   4   3   10.16    2.53
  23  -5  -3    9.72    2.39
  23   5  -3    9.70    2.50
 -23   5   3    8.48    2.85
  23   5  -3    4.01    2.27
  21  -5  -3    3.14    1.89
  21   5  -3    3.30    1.85
  21   5  -3    6.46    2.49
 -21   5   3    3.24    2.20
  19  -5  -3   23.78    4.19
  19   5  -3   15.62    3.61
  19   5  -3   16.82    3.33
 -19   5   3   20.16    3.63
  17  -5  -3   41.90    5.54
 -17   5   3   31.89    4.57
  17   5  -3   29.30    4.14
  17   5  -3   34.95    4.71
  15  -5  -3    0.46    2.13
  15   5  -3    5.90    2.51
  15   5  -3    5.86    2.34
 -15   5   3    1.95    2.38
  13  -5  -3   -3.39    1.70
  13   5  -3    0.10    1.97
  13   5  -3   -1.35    1.66
 -13   5   3    3.64    2.54
  11  -5  -3   41.75    4.32
 -11   5   3   56.24    3.00
  11   5  -3   47.05    3.65
  11   5  -3   58.61    4.17
 -11   5   3   57.02    3.86
  11   5  -3   57.19    3.92
 -11   5   3   58.60    3.16
   9  -5  -3   28.83    4.24
  -9  -5   3   17.99    1.76
  -9  -5   3   20.88    1.78
   9   5  -3   22.06    3.18
  -9   5   3   24.33    1.92
  -9   5   3   25.38    2.06
   9   5  -3   27.96    1.73
   9   5  -3   23.77    2.97
   9   5  -3   30.75    2.51
  -9   5   3   23.73    2.75
   7  -5  -3   15.56    3.09
  -7  -5   3   15.50    1.81
  -7  -5   3   13.35    1.64
  -7   5   3   13.97    1.40
   7   5  -3   14.08    2.03
  -7   5   3   12.72    1.29
   7   5  -3   15.90    2.66
   7   5  -3   17.59    2.30
   7   5  -3   14.24    2.35
  -5  -5   3   23.04    1.80
   5  -5  -3   23.44    3.64
  -5  -5   3   21.06    1.87
   5   5  -3   23.62    2.29
   5   5  -3   28.24    3.04
   5   5  -3   23.33    2.46
   5   5  -3   21.37    2.64
   3  -5  -3  187.89    8.11
   3   5  -3  194.39    6.99
   3   5  -3  194.73    6.46
   3   5  -3  188.58    6.70
   3   5  -3  192.98    5.79
   3   5  -3  191.21    6.70
  -1  -5   3    2.83    1.34
   1   5  -3   -1.04    1.64
   1   5  -3    0.88    1.85
   1   5  -3    1.34    1.31
   1   5  -3    3.84    1.37
   1   5  -3    2.94    1.84
   1  -5   3    0.04    0.94
   1  -5   3    1.13    1.32
   1  -5   3    1.72    1.15
  -1   5  -3    0.10    1.75
  -1   5  -3    3.28    1.21
  -1   5  -3    1.70    1.21
   3  -5   3   78.56    3.39
   3  -5   3   78.10    3.54
   3  -5   3   73.49    4.29
  -3   5  -3   81.08    3.87
   3   5   3   75.71    3.14
   3   5   3   69.42    3.07
  -3   5  -3   75.57    4.45
  -3   5  -3   75.36    3.91
   3   5   3   73.25    2.99
   5  -5   3   28.51    3.35
  -5   5  -3   27.46    2.45
   5   5   3   24.89    2.16
  -5   5  -3   21.66    3.35
   5   5   3   22.43    2.12
   5   5   3   22.06    2.22
  -5   5  -3   22.36    2.23
   7  -5   3    3.14    1.56
   7  -5   3    3.88    1.78
   7  -5   3    0.58    1.84
   7   5   3    6.94    1.36
   7   5   3    2.16    1.58
   7   5   3    3.45    1.73
  -7   5  -3    0.78    2.61
  -7   5  -3   -0.59    2.59
  -7   5  -3    1.27    2.25
   9  -5   3   34.40    4.31
   9   5   3   31.26    3.75
   9   5   3   28.09    3.42
  -9   5  -3   27.31    3.89
  11  -5   3   43.53    4.36
  11   5   3   46.54    3.95
 -11   5  -3   51.12    4.82
  11   5   3   49.22    4.32
  13  -5   3    5.06    2.24
 -13   5  -3   -3.93    2.48
  13   5   3    2.41    2.44
  13   5   3    4.66    2.22
  15  -5   3   36.90    5.00
  15   5   3   33.34    3.47
 -15   5  -3   35.21    5.02
  15   5   3   43.10    4.12
  17  -5   3   33.87    5.01
  17   5   3   30.34    4.21
  17   5   3   26.43    3.71
 -17   5  -3   34.08    5.15
  19  -5   3   16.59    3.28
  19   5   3   10.65    2.48
  19   5   3   21.51    3.61
 -19   5  -3   22.65    4.27
  22  -6  -3   11.83    2.95
  22   6  -3   11.66    2.79
  22   6  -3    7.19    2.04
 -22   6   3   10.70    2.58
  20  -6  -3   21.16    4.09
  20   6  -3   14.95    2.90
  20   6  -3   13.01    3.18
 -20   6   3   19.32    3.60
  18  -6  -3   38.21    4.30
 -18   6   3   26.89    4.32
  18   6  -3   34.47    4.37
  18   6  -3   40.59    4.31
  16  -6  -3   26.24    4.38
 -16   6   3   19.68    3.61
  16   6  -3   23.79    3.96
  16   6  -3   25.79    3.76
  14  -6  -3    2.30    2.24
  14   6  -3   -0.45    1.90
  14   6  -3    2.11    2.24
 -14   6   3    1.77    2.28
  12  -6  -3   29.91    4.64
 -12   6   3   28.43    3.55
  12   6  -3   27.99    3.56
  12   6  -3   30.37    4.01
  10  -6  -3  189.98    9.10
  10   6  -3  190.55    7.57
 -10   6   3  183.11    6.29
  10   6  -3  190.04    7.25
 -10   6   3  184.02    6.57
 -10   6   3  185.11    6.85
   8  -6  -3   60.84    5.02
   8   6  -3   69.67    3.62
   8   6  -3   60.68    3.75
   8   6  -3   63.48    2.77
  -8   6   3   60.81    3.27
   8   6  -3   58.83    4.06
  -8   6   3   61.50    2.72
  -8   6   3   61.96    2.84
   8   6  -3   62.63    3.60
   6  -6  -3    7.06    2.73
   6   6  -3   11.05    1.78
   6   6  -3    7.10    2.06
   6   6  -3   13.52    1.99
   6   6  -3    8.20    2.20
   4  -6  -3  127.96    6.89
   4   6  -3  133.95    4.54
   4   6  -3  139.73    5.41
   4   6  -3  130.06    5.75
   4   6  -3  130.65    5.49
   4   6  -3  134.98    5.18
   2   6  -3   54.24    2.99
   2   6  -3   41.32    3.25
   2   6  -3   54.35    3.10
   2   6  -3   50.37    3.58
   0  -6   3    3.32    1.49
   0   6  -3    8.45    1.49
   0   6  -3    5.15    1.24
   0   6  -3    0.81    2.01
   2  -6   3   35.61    3.11
  -2   6  -3   33.48    3.44
  -2   6  -3   37.59    2.60
  -2   6  -3   39.82    2.72
   4  -6   3   61.84    4.13
  -4   6  -3   67.51    4.47
   4   6   3   61.67    3.14
   4   6   3   60.06    2.93
   4   6   3   68.15    3.00
   6  -6   3    0.77    1.74
   6   6   3    5.28    1.63
  -6   6  -3   -1.28    2.27
   6   6   3    5.85    1.79
   8  -6   3    4.27    2.14
  -8   6  -3    7.61    2.87
   8   6   3    8.36    2.13
   8   6   3   10.28    2.39
  10  -6   3   28.99    4.10
  10   6   3   33.82    3.64
 -10   6  -3   27.69    4.23
  10   6   3   32.94    3.81
  12  -6   3   30.02    4.18
  12   6   3   29.91    3.22
 -12   6  -3   24.62    4.32
  12   6   3   29.12    3.64
  14  -6   3    2.05    1.93
 -14   6  -3    1.15    2.44
  14   6   3    5.89    1.88
  14   6   3    7.92    2.03
  16  -6   3   22.33    3.65
 -16   6  -3   33.21    4.77
  16   6   3   29.28    3.92
  16   6   3   27.76    3.93
  19  -7  -3   24.92    3.85
  19   7  -3   26.37    4.00
  19   7  -3   24.05    3.57
 -19   7   3   21.42    3.63
  17  -7  -3   26.20    4.25
 -17   7   3   23.30    3.47
  17   7  -3   24.60    3.65
  17   7  -3   28.45    4.09
  15  -7  -3    0.90    1.64
 -15   7   3    7.51    2.35
  15   7  -3    3.41    2.19
  15   7  -3    0.87    1.74
  13  -7  -3    1.67    1.99
 -13   7   3    5.38    2.14
  13   7  -3    1.98    1.98
  13   7  -3    3.63    1.97
  11  -7  -3    7.51    2.58
  11   7  -3    2.18    1.85
  11   7  -3    5.34    2.30
 -11   7   3   10.85    2.03
   9  -7  -3    3.56    2.39
  -9   7   3    4.36    1.48
   9   7  -3    0.81    1.68
   9   7  -3    3.35    1.88
   7  -7  -3   30.52    4.58
   7   7  -3   33.80    3.53
   7   7  -3   34.06    3.71
   5  -7  -3   31.01    4.39
   5   7  -3   28.56    3.52
   5   7  -3   26.73    2.76
   3   7  -3   63.51    3.77
   3   7  -3   54.75    3.89
   1   7  -3   25.78    3.38
   1  -7   3    3.43    1.49
  -1   7  -3   -0.06    1.90
   3  -7   3   41.97    3.27
  -3   7  -3   31.92    3.52
   5  -7   3   10.83    2.36
  -5   7  -3    6.47    2.70
   5   7   3   13.49    1.91
   5   7   3   13.61    2.08
   7  -7   3    2.06    1.53
   7   7   3    4.04    1.67
  -7   7  -3    5.45    2.57
   7   7   3    8.47    1.73
   9  -7   3   58.95    4.29
   9   7   3   44.49    3.17
  -9   7  -3   46.40    4.46
   9   7   3   46.39    3.39
  11  -7   3   20.74    3.32
  11   7   3   19.08    2.98
 -11   7  -3   15.31    3.48
  11   7   3   16.15    2.47
  13  -7   3    7.54    2.20
  13   7   3    8.06    2.11
  13   7   3    3.32    1.73
 -13   7  -3    9.19    2.68
  15  -7   3    3.46    1.66
 -15   7  -3    3.10    2.22
  15   7   3    7.16    1.91
  15   7   3    7.57    1.93
  16  -8  -3    7.20    2.07
  16   8  -3    6.73    1.84
 -16   8   3    7.14    1.96
  16   8  -3    6.38    1.85
  14  -8  -3   17.77    3.88
 -14   8   3   17.19    2.51
  14   8  -3   22.37    3.46
  14   8  -3   15.49    2.85
  12  -8  -3    3.43    2.04
  12   8  -3    5.56    1.98
 -12   8   3    8.13    1.75
  12   8  -3    3.70    1.61
  10  -8  -3   10.83    3.09
  10   8  -3    9.78    2.14
  10   8  -3   11.26    2.54
 -10   8   3   14.43    1.98
   8  -8  -3    4.40    2.35
   8   8  -3    2.79    1.66
   8   8  -3    1.18    1.53
   6  -8  -3    3.09    2.20
   6   8  -3    1.96    1.59
   6   8  -3    0.41    1.65
   4   8  -3    3.29    1.62
   4   8  -3    2.01    1.66
   2   8  -3    2.49    1.93
   0   8  -3   28.91    3.50
  -2   8  -3    4.17    2.11
  -4   8  -3   11.81    2.53
   6   8   3   18.08    2.22
  -6   8  -3   20.64    3.17
   6   8   3   21.64    2.02
   8  -8   3   30.01    3.08
   8   8   3   29.13    2.40
   8   8   3   40.17    2.91
  -8   8  -3   30.53    3.90
  10  -8   3    2.85    1.35
 -10   8  -3    5.79    2.31
  10   8   3    8.23    1.69
  10   8   3    3.22    1.22
  12  -8   3    3.68    1.99
  12   8   3    3.23    1.23
  12   8   3    4.79    1.48
 -12   8  -3   -0.23    2.27
  13  -9  -3   38.00    4.16
  13   9  -3   33.17    3.02
 -13   9   3   28.22    2.60
  13   9  -3   38.88    3.29
  11  -9  -3   11.71    2.99
  11   9  -3   13.27    2.19
  11   9  -3   11.98    2.26
 -11   9   3   11.84    1.84
   9  -9  -3   20.16    3.68
   9   9  -3   24.11    2.58
  -9   9   3   19.98    1.76
   9   9  -3   25.71    2.50
   7  -9  -3   23.54    3.91
   7   9  -3   27.87    2.65
   7   9  -3   29.09    2.54
   5   9  -3    3.09    1.30
   5   9  -3    4.90    1.47
   3   9  -3   13.56    2.32
   1   9  -3   33.65    2.89
  -1   9  -3   28.13    2.66
  -3   9  -3   24.88    2.64
  -5   9  -3   10.46    2.16
   7   9   3   20.29    1.91
   7   9   3   27.20    2.17
  -7   9  -3   28.07    3.02
   4  10  -3   10.52    1.74
   2  10  -3    8.56    1.66
 -26   0   4   24.74    4.23
  26   0  -4   29.53    4.36
  24   0  -4   27.75    4.14
 -24   0   4   28.08    4.63
  24   0  -4   38.02    3.68
  24   0  -4   36.48    5.10
  22   0  -4   21.22    3.77
  22   0  -4   23.50    4.02
 -22   0   4   17.57    4.06
  22   0  -4   24.79    3.66
 -20   0   4   -0.78    2.45
  20   0  -4   -0.02    2.12
  20   0  -4    0.50    2.05
  20   0  -4    1.62    2.16
  18   0  -4   41.16    4.88
 -18   0   4   41.81    4.94
  18   0  -4   40.08    4.52
  18   0  -4   37.09    4.22
  16   0  -4    2.50    2.07
  16   0  -4    3.70    2.00
  16   0  -4    3.10    2.12
 -16   0   4    2.24    2.35
 -14   0   4  349.32   11.88
  14   0  -4  358.59   11.94
  14   0  -4  363.26   11.17
  14   0  -4  368.00   11.71
 -12   0   4  844.56   21.91
  12   0  -4  817.47   21.54
  12   0  -4  789.59   22.13
  12   0  -4  826.41   20.74
 -10   0   4  529.83   14.30
 -10   0   4  532.00   14.79
  10   0  -4  537.59   14.63
  10   0  -4  535.18   14.04
 -10   0   4  538.83   14.90
  10   0  -4  507.42   14.82
  -8   0   4    0.40    1.58
   8   0  -4    4.25    1.65
   8   0  -4    1.25    1.49
  -8   0   4    2.55    1.63
   8   0  -4    1.28    1.65
  -8   0   4    1.72    1.76
  -8   0   4    2.79    1.90
  -6   0   4   50.05    3.28
   6   0  -4   56.38    3.20
  -6   0   4   54.69    3.23
   6   0  -4   51.74    3.17
   6   0  -4   53.46    3.33
  -6   0   4   54.79    3.26
   6   0  -4   52.02    3.12
  -6   0   4   54.11    3.10
  -6   0   4   53.39    3.17
  -4   0   4    1.46    1.52
  -4   0   4    0.40    1.56
   4   0  -4    2.21    1.52
  -4   0   4    0.98    1.49
  -4   0   4   -0.14    1.48
   4   0  -4   -0.32    1.53
   4   0  -4    0.21    1.47
   4   0  -4    0.35    1.57
  -4   0   4    3.57    1.47
   2   0  -4   28.45    2.60
   2   0  -4   27.57    2.53
  -2   0   4   32.64    2.58
   2   0  -4   29.39    2.50
  -2   0   4   29.51    2.59
  -2   0   4   27.88    2.58
   0   0   4   40.65    2.92
   0   0   4   42.18    2.84
   0   0  -4   41.66    3.00
   0   0   4   42.30    2.83
   0   0  -4   46.07    3.01
   0   0  -4   40.52    2.90
   2   0   4   19.63    2.55
  -2   0  -4   18.35    2.55
   2   0   4   18.75    2.42
   2   0   4   18.38    2.31
   4   0   4   55.62    3.75
   4   0   4   57.08    3.75
  -4   0  -4   63.12    3.94
   4   0   4   58.87    3.63
  -6   0  -4    2.42    2.21
   6   0   4    1.81    1.88
   6   0   4    0.67    1.79
   8   0   4  206.80    7.77
   8   0   4  206.64    8.04
  -8   0  -4  208.33    8.21
  10   0   4   62.64    4.64
  10   0   4   60.56    4.35
 -10   0  -4   66.12    4.85
  12   0   4   17.69    3.42
  12   0   4   17.59    3.56
 -12   0  -4   13.58    3.58
  14   0   4   -1.04    2.01
  14   0   4    0.22    2.41
 -14   0  -4    1.50    2.86
  16   0   4   11.94    3.28
 -16   0  -4   15.75    3.64
  16   0   4   11.25    3.53
  18   0   4   10.99    3.45
 -18   0  -4    7.12    2.74
  18   0   4    8.04    2.84
  20   0   4    4.52    1.99
  20   0   4    6.63    2.37
  27  -1  -4   59.96    5.18
  27   1  -4   47.54    4.31
 -27   1   4   48.35    4.92
  27   1  -4   51.33    4.46
  27   1  -4   53.20    4.82
 -25  -1   4   14.82    3.41
  25  -1  -4   21.80    3.80
  25   1  -4   22.44    3.64
  25   1  -4   14.65    3.29
 -25   1   4   15.67    3.37
  25   1  -4   21.38    3.39
  23  -1  -4    8.53    2.29
 -23  -1   4    3.36    2.22
  23  -1  -4    6.44    2.62
  23  -1  -4    3.17    1.99
  23   1  -4    8.55    2.91
 -23   1   4    7.38    3.23
  23   1  -4    6.66    2.47
  23   1  -4    3.96    2.02
 -21  -1   4    2.44    2.83
  21  -1  -4   -0.91    2.14
  21  -1  -4    2.49    1.87
  21  -1  -4    3.31    2.20
  21   1  -4   -2.75    1.86
  21   1  -4    5.33    2.30
  21   1  -4    1.71    2.42
 -21   1   4   -0.50    2.68
 -19  -1   4    5.67    3.09
  19  -1  -4    9.41    2.71
  19  -1  -4   14.01    3.41
  19  -1  -4    8.88    2.79
  19   1  -4   12.29    2.97
 -19   1   4   11.38    3.52
  19   1  -4   11.11    3.17
  19   1  -4    7.85    2.64
 -17  -1   4   12.00    3.23
  17  -1  -4    7.44    2.80
  17  -1  -4   12.34    2.80
  17  -1  -4   11.99    2.61
 -17   1   4    9.08    3.19
  17   1  -4   12.63    2.78
  17   1  -4   11.87    3.01
  17   1  -4   16.90    3.21
  15  -1  -4   33.84    3.55
  15  -1  -4   39.18    4.43
 -15  -1   4   34.43    4.20
  15  -1  -4   33.45    3.55
  15   1  -4   32.17    3.65
 -15   1   4   31.19    4.16
  15   1  -4   32.68    3.84
  15   1  -4   38.83    4.18
 -13  -1   4   18.96    3.07
  13  -1  -4   22.49    2.81
  13  -1  -4   16.06    2.71
  13  -1  -4   19.15    3.09
  13   1  -4   15.74    2.62
  13   1  -4   20.31    3.06
 -13   1   4   18.60    3.22
  13   1  -4   17.57    2.79
  11  -1  -4  129.63    5.26
  11  -1  -4  135.40    6.17
 -11  -1   4  139.03    6.00
  11  -1  -4  133.61    5.57
  11   1  -4  135.93    5.50
  11   1  -4  127.78    5.82
 -11   1   4  144.54    5.86
  11   1  -4  135.47    5.65
 -11   1   4  142.12    6.06
 -11   1   4  149.07    6.15
  -9  -1   4    2.55    1.90
   9  -1  -4    1.94    1.76
  -9  -1   4   -1.28    1.73
   9  -1  -4    3.08    1.69
   9  -1  -4    1.76    1.54
   9   1  -4    2.74    1.97
   9   1  -4    1.34    1.37
  -9   1   4   -0.16    1.67
  -9   1   4    1.37    1.89
  -9   1   4   -0.70    1.78
  -9   1   4   -0.31    1.64
   9   1  -4    0.35    1.66
  -7  -1   4   77.76    3.38
   7  -1  -4   80.17    3.62
   7  -1  -4   73.71    3.39
  -7  -1   4   76.93    4.03
  -7  -1   4   77.35    3.89
  -7  -1   4   78.37    4.23
   7  -1  -4   75.51    4.18
  -7  -1   4   78.05    3.98
   7   1  -4   73.73    3.93
   7   1  -4   75.23    3.78
  -7   1   4   75.58    3.79
  -7   1   4   68.41    3.64
   7   1  -4   75.33    3.99
   7   1  -4   71.18    3.18
  -7   1   4   73.41    4.02
  -7   1   4   74.15    3.52
   5  -1  -4   97.91    3.84
  -5  -1   4   94.63    4.20
  -5  -1   4  104.73    4.48
   5  -1  -4   99.55    4.61
   5  -1  -4   93.19    3.79
  -5  -1   4  102.63    4.38
  -5  -1   4   99.10    3.56
  -5  -1   4   99.63    4.19
  -5   1   4   89.55    4.39
   5   1  -4   98.60    4.33
  -5   1   4  102.14    4.10
   5   1  -4   98.83    4.20
  -5   1   4   98.24    3.84
   5   1  -4  103.49    3.60
   5   1  -4   96.53    4.44
  -5   1   4   99.69    3.92
   5   1  -4   96.98    4.22
  -5   1   4   98.53    4.03
   3  -1  -4   31.44    2.23
  -3  -1   4   28.16    2.53
   3  -1  -4   29.05    2.33
  -3  -1   4   28.69    2.71
  -3  -1   4   30.12    2.14
  -3  -1   4   31.94    2.76
   3  -1  -4   31.67    2.29
  -3  -1   4   31.84    2.63
  -3   1   4   29.58    2.47
  -3   1   4   29.68    2.75
  -3   1   4   28.97    2.42
   3   1  -4   28.74    2.65
   3   1  -4   30.34    2.60
   3   1  -4   30.15    2.82
  -3   1   4   29.31    2.38
  -1  -1   4   73.60    3.56
   1  -1  -4   71.61    3.18
  -1  -1   4   66.73    3.58
   1  -1  -4   72.57    3.22
   1  -1  -4   67.11    3.25
  -1  -1   4   69.75    3.65
   1   1  -4   62.52    3.68
  -1   1   4   67.97    3.37
   1   1  -4   70.62    3.60
   1   1  -4   72.73    3.76
  -1   1   4   69.38    3.25
  -1   1   4   71.59    3.27
   1  -1   4  168.75    5.99
   1  -1   4  157.91    5.70
   1  -1   4  163.03    5.97
  -1  -1  -4  164.68    5.51
  -1   1  -4  162.68    6.08
  -1   1  -4  162.90    6.07
   1   1   4  163.00    5.71
   1   1   4  155.12    5.45
   1   1   4  158.52    5.48
  -1   1  -4  160.62    5.87
  -3  -1  -4  153.21    5.60
   3  -1   4  139.12    5.50
   3  -1   4  142.60    5.74
   3   1   4  134.79    5.47
   3   1   4  139.81    5.40
  -3   1  -4  148.43    5.95
   3   1   4  146.19    5.41
   5  -1   4  100.61    4.99
   5  -1   4  100.48    4.80
  -5  -1  -4  105.10    4.85
   5   1   4   98.12    4.68
   5   1   4  105.65    4.87
   5   1   4   98.80    4.93
  -5   1  -4  100.94    5.21
   7  -1   4  204.10    7.86
   7  -1   4  214.69    7.65
  -7  -1  -4  205.68    7.78
  -7   1  -4  214.38    8.24
   7   1   4  205.19    7.82
   7   1   4  200.06    7.46
   9  -1   4   48.60    3.86
  -9  -1  -4   43.13    4.09
   9  -1   4   49.83    4.06
   9   1   4   45.12    3.89
  -9   1  -4   47.41    4.31
   9   1   4   51.56    3.88
  11  -1   4   36.79    4.26
 -11  -1  -4   31.48    4.07
  11  -1   4   30.74    4.11
  11   1   4   29.46    3.82
 -11   1  -4   27.89    4.11
  11   1   4   29.98    4.15
  13  -1   4   17.58    3.59
  13  -1   4   18.86    3.80
 -13  -1  -4   23.30    3.97
  13   1   4   24.85    4.15
  13   1   4   23.77    3.85
 -13   1  -4   19.47    4.01
 -15  -1  -4    5.78    2.69
  15  -1   4   -0.27    2.11
  15  -1   4    0.55    2.36
 -15   1  -4    0.08    3.03
  15   1   4   -0.12    1.97
  15   1   4    0.55    2.43
  17  -1   4    3.87    2.59
  17  -1   4    9.42    3.37
  17   1   4    8.33    3.26
 -17   1  -4    8.75    3.13
  17   1   4    9.84    2.86
  19  -1   4    4.47    2.15
  19  -1   4    2.06    2.19
  19   1   4    4.01    2.45
 -19   1  -4    5.92    2.95
  19   1   4    5.35    2.27
  21  -1   4    6.34    2.31
  21  -1   4    5.90    2.09
  21   1   4   12.54    3.08
  21   1   4    8.92    2.39
  26  -2  -4   15.26    3.13
  26   2  -4   10.33    2.93
  26   2  -4    9.56    2.42
 -26   2   4    9.34    3.09
  26   2  -4    8.62    2.48
 -24  -2   4    4.32    2.42
  24  -2  -4    4.85    2.10
  24   2  -4    4.66    2.15
  24   2  -4    3.79    1.62
  24   2  -4    3.63    2.40
 -24   2   4    2.40    2.37
  22  -2  -4   33.40    5.04
 -22  -2   4   23.36    4.04
  22   2  -4   31.60    3.53
  22   2  -4   35.07    4.48
 -22   2   4   32.96    5.03
  22   2  -4   24.34    4.13
  20  -2  -4    4.56    2.14
 -20  -2   4   -1.37    2.41
  20  -2  -4    3.26    2.48
  20  -2  -4    4.58    1.94
 -20   2   4    2.90    2.94
  20   2  -4    5.04    2.05
  20   2  -4   -0.54    2.14
  20   2  -4    1.10    2.16
  18  -2  -4    1.39    2.23
  18  -2  -4    0.72    1.71
  18  -2  -4    1.52    1.60
 -18  -2   4   -0.55    2.43
 -18   2   4   -1.77    2.50
  18   2  -4    0.53    1.92
  18   2  -4    1.35    1.73
  18   2  -4   -4.40    1.91
  16  -2  -4    7.44    2.96
  16  -2  -4   11.52    2.66
 -16  -2   4    7.38    2.75
  16  -2  -4    9.24    2.24
  16   2  -4    7.26    2.29
  16   2  -4    8.94    2.75
 -16   2   4    5.99    2.86
  16   2  -4    8.62    2.66
  14  -2  -4   10.92    2.34
  14  -2  -4   11.10    2.15
 -14  -2   4   12.82    2.85
 -14  -2   4   14.55    2.88
  14  -2  -4   11.46    2.85
 -14   2   4   14.91    3.11
 -14   2   4    9.72    2.78
  14   2  -4    8.30    2.41
  14   2  -4    9.95    2.21
  14   2  -4   14.52    2.95
 -14   2   4   12.43    3.17
 -12  -2   4   81.74    4.54
  12  -2  -4   72.35    3.96
  12  -2  -4   65.19    4.72
  12  -2  -4   77.31    3.84
 -12  -2   4   76.92    4.63
  12   2  -4   70.41    3.89
 -12   2   4   73.78    4.04
 -12   2   4   73.10    4.48
  12   2  -4   73.53    4.62
 -12   2   4   78.12    4.21
  12   2  -4   68.47    4.19
 -10  -2   4   46.07    3.48
  10  -2  -4   36.75    2.63
  10  -2  -4   34.29    3.59
 -10  -2   4   40.70    3.54
  10  -2  -4   42.31    2.88
 -10   2   4   35.81    3.02
  10   2  -4   41.47    2.72
  10   2  -4   39.06    3.46
 -10   2   4   39.50    2.93
  10   2  -4   42.71    3.29
 -10   2   4   39.96    3.42
  -8  -2   4   27.52    3.15
   8  -2  -4   25.10    1.87
  -8  -2   4   30.28    2.89
   8  -2  -4   21.67    1.91
   8  -2  -4   29.46    3.43
  -8   2   4   25.52    2.45
   8   2  -4   35.48    3.20
  -8   2   4   31.28    2.72
   8   2  -4   26.74    2.76
  -8   2   4   26.39    2.78
   8   2  -4   29.42    3.12
   8   2  -4   27.70    1.98
  -6  -2   4    5.05    1.88
   6  -2  -4    3.96    1.08
   6  -2  -4    4.48    1.43
  -6  -2   4    6.59    1.89
   6  -2  -4    6.32    2.14
   6   2  -4    5.07    1.88
   6   2  -4    5.87    2.01
   6   2  -4    6.00    1.77
  -6   2   4    4.18    1.57
  -6   2   4    5.39    2.15
   6   2  -4    2.94    1.75
  -6   2   4    5.53    1.54
  -6   2   4    4.87    1.47
  -4  -2   4    2.58    1.65
   4  -2  -4    0.49    1.88
  -4  -2   4    1.51    1.59
   4   2  -4    1.27    1.59
   4   2  -4    0.46    1.75
  -4   2   4    3.09    1.28
  -4   2   4    3.11    1.99
  -4   2   4    1.84    1.29
   4   2  -4    0.09    1.47
  -4   2   4    2.60    1.37
   4   2  -4    1.64    1.68
  -2  -2   4   64.14    3.41
  -2  -2   4   59.68    3.25
  -2   2   4   54.84    2.68
   2   2  -4   57.54    3.57
  -2   2   4   52.57    2.65
  -2   2   4   55.68    2.78
  -2   2   4   56.23    3.91
   2   2  -4   59.19    3.49
   2   2  -4   55.64    3.24
   0  -2  -4   47.36    2.28
   0  -2  -4   46.94    2.45
   0  -2  -4   45.85    2.34
   0  -2   4   44.61    3.22
   0  -2   4   45.89    3.02
   0   2  -4   48.36    3.40
   0   2   4   44.56    2.59
   0   2   4   43.12    2.67
   0   2  -4   49.34    3.26
   0   2  -4   47.61    3.36
   0   2   4   43.34    2.58
  -2  -2  -4    6.24    1.34
   2  -2   4   11.52    2.16
   2  -2   4   11.96    2.26
   2   2   4   10.33    1.96
  -2   2  -4    6.10    2.28
  -2   2  -4   11.61    2.57
   2   2   4   14.03    2.18
   2   2   4   13.32    1.95
  -2   2  -4   11.66    2.49
   4  -2   4    4.50    2.01
   4  -2   4    3.01    1.76
  -4  -2  -4    4.14    1.88
  -4   2  -4    6.05    2.38
   4   2   4    4.57    1.64
   4   2   4    4.32    1.82
   4   2   4    6.90    1.82
   6  -2   4    3.79    1.89
   6  -2   4    4.85    2.02
  -6  -2  -4    2.24    2.00
   6   2   4    1.89    1.73
   6   2   4    2.33    1.45
   6   2   4    2.81    1.81
  -6   2  -4    4.28    2.45
   8  -2   4   31.66    3.20
  -8  -2  -4   35.94    3.41
   8  -2   4   33.45    3.41
  -8   2  -4   37.06    4.39
   8   2   4   33.07    3.86
   8   2   4   34.74    3.81
   8   2   4   31.87    3.12
  10  -2   4   17.74    3.27
  10  -2   4   18.83    3.23
 -10  -2  -4   17.11    3.14
  10   2   4   25.14    3.41
 -10   2  -4   13.93    3.41
  10   2   4   19.40    3.31
  12  -2   4   58.97    4.99
 -12  -2  -4   56.47    4.54
  12  -2   4   69.64    4.97
  12   2   4   72.41    5.06
 -12   2  -4   63.37    5.38
  12   2   4   69.92    5.20
  14  -2   4   41.66    4.91
  14  -2   4   41.89    5.16
  14   2   4   42.98    4.99
  14   2   4   40.62    5.14
 -14   2  -4   37.77    5.15
  16  -2   4   10.85    2.92
  16  -2   4   10.50    3.14
 -16   2  -4    6.40    3.33
  16   2   4    9.96    2.94
  16   2   4   13.61    3.47
  18  -2   4    2.83    2.20
  18  -2   4    5.08    1.91
  18   2   4    1.67    2.14
  18   2   4    2.72    2.61
 -18   2  -4    5.61    3.08
  20   2   4    6.72    2.40
  20   2   4    9.59    2.39
 -20   2  -4    8.21    3.03
  25  -3  -4    3.61    2.12
  25   3  -4    2.59    2.16
  25   3  -4    3.25    1.87
  25   3  -4    4.31    1.70
 -25   3   4    2.54    2.40
  23  -3  -4   67.52    5.91
 -23   3   4   68.61    5.80
  23   3  -4   72.96    4.91
  23   3  -4   71.28    5.82
  23   3  -4   81.30    5.65
 -21  -3   4   61.38    4.79
  21  -3  -4   60.61    5.65
 -21  -3   4   56.15    4.79
  21   3  -4   56.09    4.78
 -21   3   4   58.52    5.47
  21   3  -4   59.78    5.30
 -19  -3   4   57.30    4.52
  19  -3  -4   55.16    5.10
 -19  -3   4   53.80    4.65
 -19   3   4   57.10    5.15
  19   3  -4   61.20    4.81
  19   3  -4   51.89    4.92
  17  -3  -4   45.34    3.61
 -17  -3   4   49.41    4.35
  17  -3  -4   43.56    3.28
 -17  -3   4   39.65    3.94
  17  -3  -4   44.93    5.45
 -17   3   4   46.98    4.46
  17   3  -4   40.67    4.35
  17   3  -4   42.11    4.01
  15  -3  -4   31.76    2.65
 -15  -3   4   29.04    3.74
  15  -3  -4   30.06    2.84
  15  -3  -4   28.67    4.38
 -15  -3   4   33.45    4.06
 -15   3   4   30.11    4.04
 -15   3   4   30.00    4.01
 -15   3   4   24.78    3.93
  15   3  -4   30.23    4.02
  15   3  -4   33.76    3.53
 -13  -3   4   15.12    2.76
  13  -3  -4   16.74    3.35
 -13  -3   4   13.55    2.86
  13  -3  -4   17.36    2.32
  13  -3  -4   18.09    2.17
 -13   3   4   19.97    2.49
 -13   3   4   19.11    3.08
  13   3  -4   17.36    2.82
  13   3  -4   18.01    3.13
 -13   3   4   18.61    2.45
 -11  -3   4    6.23    2.31
  11  -3  -4    5.81    2.41
  11  -3  -4    3.52    0.99
 -11  -3   4    8.37    2.28
  11  -3  -4    3.46    1.15
  11   3  -4    4.49    2.23
 -11   3   4    8.02    2.12
 -11   3   4    7.96    1.93
 -11   3   4    4.83    2.34
  11   3  -4    6.93    2.21
   9  -3  -4   -0.13    1.83
  -9  -3   4   -0.56    1.62
  -9  -3   4    3.06    1.73
   9   3  -4    1.19    0.96
  -9   3   4    2.52    1.85
   9   3  -4    3.02    1.99
  -9   3   4    0.83    1.43
   9   3  -4    1.91    1.71
   9   3  -4    1.94    1.78
  -9   3   4    5.63    1.54
   7  -3  -4   54.07    4.10
  -7  -3   4   57.35    3.56
  -7  -3   4   56.80    3.40
  -7   3   4   55.57    2.79
  -7   3   4   58.08    3.14
   7   3  -4   53.98    3.74
   7   3  -4   58.44    3.53
   7   3  -4   56.52    3.48
   7   3  -4   54.49    3.59
  -7   3   4   52.92    2.94
   5  -3  -4  210.94    8.21
  -5  -3   4  211.48    6.87
  -5  -3   4  219.61    7.16
   5   3  -4  211.67    7.01
  -5   3   4  201.71    5.72
   5   3  -4  194.56    7.14
   5   3  -4  217.90    7.19
  -5   3   4  213.46    6.03
   5   3  -4  222.12    7.54
   3  -3  -4  176.70    7.31
  -3  -3   4  175.55    6.25
  -3  -3   4  178.34    6.11
   3   3  -4  181.14    6.35
  -3   3   4  172.56    5.06
   3   3  -4  171.60    6.53
   3   3  -4  179.75    6.17
   3   3  -4  165.55    6.32
  -3   3   4  174.17    4.90
  -3   3   4  178.46    5.06
   3   3  -4  177.74    6.66
  -1  -3   4  385.80   10.64
  -1  -3   4  382.48   11.04
  -1   3   4  383.21    9.55
   1   3  -4  389.67   11.31
   1   3  -4  394.61   10.96
  -1   3   4  385.32    9.88
  -1   3   4  374.89    9.89
   1   3  -4  388.54   11.38
   1  -3   4   60.26    3.61
   1  -3   4   58.93    3.47
   1   3   4   55.28    2.91
  -1   3  -4   55.05    3.80
  -1   3  -4   53.39    3.67
   1   3   4   57.10    2.84
   1   3   4   60.88    2.96
  -1   3  -4   60.88    3.69
   3  -3   4   -0.21    1.39
   3  -3   4    3.00    1.60
  -3   3  -4    0.26    2.05
   3   3   4    0.89    1.20
  -3   3  -4    4.90    2.24
  -3   3  -4    2.11    2.19
   3   3   4    1.35    1.33
   3   3   4   -0.70    1.36
   5  -3   4    6.44    1.97
   5  -3   4   10.40    2.31
  -5  -3  -4    5.21    1.58
   5   3   4    8.10    2.08
  -5   3  -4    7.06    2.74
   5   3   4    9.14    1.95
   5   3   4    7.75    1.99
  -7  -3  -4   20.77    2.24
   7  -3   4   30.08    3.57
   7  -3   4   28.22    3.28
   7   3   4   29.12    3.37
   7   3   4   25.52    2.45
   7   3   4   27.78    3.12
  -7   3  -4   24.20    3.65
  -9  -3  -4   18.85    2.75
   9  -3   4   15.10    2.82
   9  -3   4   23.25    3.41
   9   3   4   19.40    3.03
   9   3   4   18.10    3.44
  -9   3  -4   17.09    3.72
   9   3   4   22.00    3.20
  11  -3   4   10.79    2.96
  11  -3   4   12.20    2.83
 -11   3  -4   11.70    3.49
  11   3   4   15.17    3.05
  11   3   4   17.68    3.28
  13  -3   4   26.51    4.07
  13  -3   4   29.43    3.90
 -13   3  -4   20.34    4.20
  13   3   4   28.26    4.30
  13   3   4   22.66    3.68
  15  -3   4    5.23    2.22
  15  -3   4    4.89    2.43
  15   3   4    4.99    2.83
 -15   3  -4    6.44    3.14
  15   3   4    4.90    2.45
  17   3   4   18.14    3.34
  17   3   4   12.18    3.23
 -17   3  -4    6.30    3.19
  19   3   4   18.03    3.50
 -19   3  -4   14.38    3.71
  19   3   4   22.68    3.61
  24  -4  -4   35.26    5.48
 -24   4   4   37.02    5.07
  24   4  -4   31.88    4.74
  24   4  -4   29.63    4.06
  22  -4  -4   30.04    4.82
 -22   4   4   21.42    4.03
  22   4  -4   15.96    3.67
  22   4  -4   25.16    3.98
  20  -4  -4   37.79    5.36
 -20   4   4   32.57    4.74
  20   4  -4   33.97    4.88
  20   4  -4   33.63    4.53
  18  -4  -4   72.73    5.84
 -18   4   4   68.81    5.35
  18   4  -4   73.80    5.64
  18   4  -4   69.41    5.17
  16  -4  -4   33.31    4.85
 -16  -4   4   31.39    3.95
 -16  -4   4   34.51    4.03
  16   4  -4   32.02    4.08
  16   4  -4   30.96    4.33
 -16   4   4   30.27    4.26
  14  -4  -4   32.05    2.26
  14  -4  -4   34.04    2.16
 -14  -4   4   33.48    3.16
 -14  -4   4   36.09    3.50
  14  -4  -4   35.78    4.75
 -14   4   4   35.69    4.27
  14   4  -4   34.86    3.75
 -14   4   4   41.51    2.89
  14   4  -4   40.94    4.31
 -14   4   4   38.37    2.88
 -12  -4   4    2.18    1.73
 -12  -4   4    2.81    1.66
  12  -4  -4   -0.93    1.72
 -12   4   4    6.06    1.39
  12   4  -4    2.96    1.75
  12   4  -4   -1.02    1.79
 -12   4   4    2.15    2.05
 -12   4   4    4.00    1.27
  10  -4  -4    7.87    2.66
 -10  -4   4   10.70    2.18
 -10  -4   4    5.23    1.79
 -10   4   4    7.08    1.63
 -10   4   4   10.05    2.24
  10   4  -4   10.80    2.36
  10   4  -4    8.19    2.45
  10   4  -4   11.10    2.52
 -10   4   4    8.45    1.64
  -8  -4   4    7.86    1.94
  -8  -4   4    9.04    2.10
   8  -4  -4    7.64    2.65
   8   4  -4    8.62    2.37
  -8   4   4    6.99    1.54
  -8   4   4    7.96    1.61
   8   4  -4   11.68    2.11
   8   4  -4   14.67    2.23
  -8   4   4   10.01    2.02
   8   4  -4   11.00    2.27
   6  -4  -4  107.30    5.87
  -6  -4   4  102.17    4.41
  -6  -4   4  101.31    4.53
   6   4  -4  103.08    4.73
  -6   4   4  110.01    3.78
   6   4  -4  107.18    5.11
  -6   4   4   98.78    3.38
   6   4  -4  106.12    4.61
   6   4  -4  101.34    4.76
  -4  -4   4   23.38    2.55
   4  -4  -4   25.13    3.65
  -4  -4   4   25.74    2.54
   4   4  -4   29.53    3.33
   4   4  -4   27.20    2.86
   4   4  -4   24.67    2.97
   4   4  -4   24.63    2.67
  -2  -4   4  176.30    6.13
  -2  -4   4  169.19    5.89
   2   4  -4  178.26    6.31
   2   4  -4  170.41    6.65
   2   4  -4  175.74    6.51
   2   4  -4  172.73    6.68
   2   4  -4  174.47    6.35
   0  -4   4  135.32    4.86
   0  -4   4  130.97    5.32
   0  -4   4  133.19    5.13
   0   4  -4  139.13    5.49
   0   4  -4  140.34    5.72
   0   4  -4  132.72    5.80
   2  -4   4   21.37    2.71
   2  -4   4   19.79    2.57
   2  -4   4   15.72    2.29
  -2   4  -4   22.27    2.73
   2   4   4   17.21    2.09
  -2   4  -4   16.66    2.90
   2   4   4   19.67    2.18
   2   4   4   17.82    1.99
  -2   4  -4   20.35    2.75
   4  -4   4    7.05    1.95
   4  -4   4    4.85    1.87
   4  -4   4    9.75    2.08
  -4   4  -4    6.23    2.50
   4   4   4    4.90    1.56
   4   4   4    1.98    1.55
  -4   4  -4    3.85    2.31
   4   4   4    6.45    1.66
  -4   4  -4    6.93    2.61
   6  -4   4   13.03    2.64
   6  -4   4   12.95    2.51
   6  -4   4   15.15    2.47
   6   4   4   17.20    2.47
   6   4   4   14.13    2.09
   6   4   4   15.37    2.53
  -6   4  -4   11.46    2.92
   8  -4   4    5.72    1.99
   8  -4   4    0.34    1.78
  -8   4  -4    1.47    2.45
   8   4   4    2.28    1.75
   8   4   4    0.63    1.78
   8   4   4    2.93    1.22
  10  -4   4   11.10    2.54
  10  -4   4    8.01    2.61
 -10   4  -4    7.47    3.30
  10   4   4    9.42    2.92
  10   4   4    8.42    2.58
  12   4   4   94.54    5.57
  12   4   4   92.55    5.82
 -12   4  -4   76.81    6.15
  14  -4   4  118.57    7.24
  14   4   4  104.94    6.30
  14   4   4  104.57    6.74
 -14   4  -4  115.23    7.52
  16  -4   4   34.88    5.29
  16   4   4   28.21    4.52
 -16   4  -4   26.55    4.67
  16   4   4   29.24    4.09
  18  -4   4   33.50    5.30
  18   4   4   36.70    3.84
  18   4   4   31.84    4.56
 -18   4  -4   30.50    4.71
  23  -5  -4   13.04    3.13
  23   5  -4    6.99    2.69
 -23   5   4    9.79    2.62
  23   5  -4    4.83    2.11
  21  -5  -4   45.42    4.72
  21   5  -4   50.23    4.57
 -21   5   4   46.00    4.49
  21   5  -4   43.71    4.76
  19  -5  -4   10.82    2.99
 -19   5   4    3.84    2.90
  19   5  -4   10.60    3.16
  19   5  -4    3.44    2.32
  17  -5  -4   54.68    5.15
 -17   5   4   54.09    4.83
  17   5  -4   50.37    4.39
  17   5  -4   48.45    4.81
  15  -5  -4    0.74    2.28
 -15   5   4    0.02    2.35
  15   5  -4   -2.48    1.95
  15   5  -4    2.99    2.13
  13  -5  -4   -0.25    1.99
  13   5  -4    0.78    1.71
 -13   5   4   -1.46    2.15
  13   5  -4   -2.72    1.69
 -11  -5   4    2.06    1.26
  11  -5  -4   -1.72    1.80
 -11  -5   4    3.79    1.43
 -11   5   4    1.90    1.96
  11   5  -4   -1.47    2.29
  11   5  -4    1.68    1.69
 -11   5   4    3.45    1.13
  11   5  -4    1.45    1.89
   9  -5  -4    3.86    2.35
  -9  -5   4    1.20    1.13
  -9  -5   4    4.58    1.47
   9   5  -4    4.14    1.34
   9   5  -4    3.68    2.02
   9   5  -4    2.78    1.17
  -9   5   4    6.90    1.22
  -9   5   4    1.65    1.57
   9   5  -4    6.01    2.01
  -9   5   4    5.82    1.22
   7  -5  -4   55.07    4.65
   7   5  -4   48.10    3.74
   7   5  -4   65.32    3.58
   7   5  -4   48.04    3.54
   7   5  -4   54.35    3.28
   5  -5  -4   37.15    3.90
   5   5  -4   41.03    2.79
   5   5  -4   36.79    3.41
   5   5  -4   34.32    3.09
   5   5  -4   38.17    2.68
   3   5  -4  104.24    5.14
   3   5  -4  101.92    5.17
   3   5  -4  103.57    4.54
   3   5  -4  106.39    4.80
   3   5  -4  109.12    5.03
  -1  -5   4   42.20    2.47
   1   5  -4   33.95    3.38
   1   5  -4   44.95    2.91
   1   5  -4   43.91    2.98
   1  -5   4   79.17    3.88
   1  -5   4   77.78    3.53
   1  -5   4   73.95    3.60
  -1   5  -4   76.44    3.93
  -1   5  -4   79.93    4.66
  -1   5  -4   82.06    4.15
   3  -5   4   12.17    2.21
   3  -5   4   11.87    2.07
   3  -5   4   14.04    2.03
  -3   5  -4   11.20    2.56
  -3   5  -4   10.27    2.59
   3   5   4   15.97    2.03
  -3   5  -4    9.69    2.67
   3   5   4   13.74    1.81
   3   5   4   12.73    1.81
   5  -5   4    1.66    1.53
   5  -5   4    1.10    1.33
   5  -5   4    0.83    1.64
  -5   5  -4    2.47    2.64
   5   5   4    3.28    1.10
   5   5   4    1.86    1.44
  -5   5  -4    3.60    2.37
   5   5   4   -1.50    1.18
  -5   5  -4   -0.89    2.42
   7  -5   4    2.53    1.86
  -7   5  -4    0.98    2.37
   7   5   4    0.40    1.67
   7   5   4    1.74    1.87
   9  -5   4    8.38    2.60
   9   5   4    8.33    2.44
   9   5   4    9.10    2.48
  -9   5  -4    8.59    3.09
  11  -5   4    4.48    2.42
 -11   5  -4    9.75    3.46
  11   5   4   13.59    3.06
  11   5   4    7.79    2.36
  13  -5   4   12.84    3.21
  13   5   4   19.73    3.39
 -13   5  -4   20.44    4.14
  13   5   4   20.34    3.76
  15  -5   4   13.22    3.08
 -15   5  -4   20.38    3.98
  15   5   4   16.47    3.53
  15   5   4   19.16    3.44
  17  -5   4   11.09    2.77
  17   5   4   13.47    3.08
  17   5   4   20.86    3.33
 -17   5  -4   12.49    3.24
  22  -6  -4    4.55    2.13
  22   6  -4    2.05    1.82
 -22   6   4    6.74    2.51
  22   6  -4    1.72    1.97
  20  -6  -4   13.63    3.19
  20   6  -4   13.24    3.32
 -20   6   4    8.40    2.73
  20   6  -4   10.69    2.50
  18  -6  -4    9.57    2.78
  18   6  -4    2.70    1.89
 -18   6   4   -0.27    2.22
  18   6  -4    4.04    2.43
  16  -6  -4    2.25    2.10
 -16   6   4    3.49    2.43
  16   6  -4    2.74    2.34
  16   6  -4    1.63    1.77
  14  -6  -4   17.57    3.92
  14   6  -4   22.41    3.65
 -14   6   4    9.87    2.81
  14   6  -4   15.08    3.02
  12  -6  -4   46.10    5.76
 -12   6   4   36.82    3.35
  12   6  -4   39.83    3.67
  12   6  -4   41.89    4.66
  10  -6  -4   37.90    5.01
  10   6  -4   41.51    3.86
 -10   6   4   41.36    2.43
 -10   6   4   42.27    2.33
  10   6  -4   31.85    3.32
 -10   6   4   42.09    3.11
   8  -6  -4   33.90    4.73
  -8   6   4   29.60    2.35
   8   6  -4   30.74    3.02
   8   6  -4   33.70    3.87
   6  -6  -4    2.64    2.41
   6   6  -4    3.30    1.98
   6   6  -4    4.19    1.25
   6   6  -4    3.51    1.18
   6   6  -4    1.35    1.81
   4  -6  -4   16.01    3.38
   4   6  -4   25.33    2.21
   4   6  -4   19.51    2.83
   4   6  -4   22.57    3.16
   4   6  -4   21.58    2.07
   2   6  -4   14.04    2.02
   2   6  -4    9.62    1.61
   2   6  -4    6.87    2.40
   0  -6   4   23.24    2.26
   0   6  -4   21.99    2.21
   0   6  -4   29.57    2.26
   0   6  -4   26.14    3.48
   2  -6   4   10.58    2.04
  -2   6  -4    9.34    2.75
   4  -6   4    4.51    1.89
  -4   6  -4    2.71    2.44
   4   6   4    4.90    1.51
   4   6   4    6.17    1.60
   4   6   4    9.04    1.39
   6  -6   4   33.42    3.38
   6   6   4   33.52    2.62
  -6   6  -4   35.31    4.48
   6   6   4   31.97    2.80
   8  -6   4    4.71    2.11
  -8   6  -4    2.69    2.59
   8   6   4    6.29    1.92
   8   6   4    6.64    2.31
  10  -6   4    3.80    1.78
  10   6   4   -0.33    1.64
  10   6   4    5.39    1.91
 -10   6  -4    3.06    2.78
  12  -6   4    1.85    1.72
  12   6   4    3.47    2.15
  12   6   4    6.03    2.09
 -12   6  -4    2.94    2.61
  14  -6   4    7.07    2.08
  14   6   4   11.89    2.60
 -14   6  -4   12.23    3.29
  14   6   4   10.36    2.26
  16  -6   4    3.35    1.65
 -16   6  -4    6.51    2.64
  16   6   4    2.92    1.69
  16   6   4    5.36    1.95
  19  -7  -4    3.57    1.88
  19   7  -4    7.46    2.04
 -19   7   4    6.85    2.26
  19   7  -4    5.26    2.19
  17  -7  -4   11.67    2.98
  17   7  -4    4.33    2.12
  17   7  -4    6.97    2.10
 -17   7   4   10.86    2.46
  15  -7  -4   30.85    4.94
  15   7  -4   32.51    4.32
  15   7  -4   27.35    3.77
 -15   7   4   32.65    3.22
  13  -7  -4   54.05    5.00
  13   7  -4   48.89    3.98
  13   7  -4   43.58    4.14
 -13   7   4   49.07    3.58
  11  -7  -4   50.57    4.87
 -11   7   4   49.49    3.44
  11   7  -4   55.43    4.19
  11   7  -4   48.95    3.81
   9  -7  -4   39.82    5.25
   9   7  -4   37.59    3.53
  -9   7   4   39.83    2.57
   9   7  -4   34.64    3.24
   7  -7  -4    5.31    2.56
   7   7  -4    8.50    2.34
   7   7  -4    8.56    2.63
   5  -7  -4    6.75    2.68
   5   7  -4   10.91    2.49
   5   7  -4    9.58    2.66
   3   7  -4    1.56    1.84
   3   7  -4    3.16    2.21
   3   7  -4    1.75    2.13
   1   7  -4   12.42    2.89
   1  -7   4   17.86    2.43
  -1   7  -4   21.00    3.54
   3  -7   4   16.23    2.48
   3   7   4   16.18    1.52
  -3   7  -4   11.60    3.05
   5  -7   4   82.16    4.58
   5   7   4   75.38    3.67
   5   7   4   79.82    3.98
  -5   7  -4   79.18    5.40
   7  -7   4   51.85    3.77
  -7   7  -4   49.85    4.57
   7   7   4   43.40    3.25
   7   7   4   45.00    3.07
   9  -7   4   18.02    2.99
   9   7   4   27.88    3.84
  -9   7  -4   25.38    3.84
   9   7   4   20.34    3.17
  11  -7   4   12.33    2.39
  11   7   4   11.64    2.34
 -11   7  -4   11.90    3.33
  11   7   4   10.17    1.97
  13  -7   4   13.55    2.58
 -13   7  -4   10.41    2.94
  13   7   4   18.27    2.90
  13   7   4   18.57    2.68
  16  -8  -4   20.97    3.89
  16   8  -4   30.84    3.82
 -16   8   4   25.62    2.68
  16   8  -4   26.06    3.68
  14  -8  -4   22.47    4.01
  14   8  -4   26.97    3.86
  14   8  -4   23.27    3.39
 -14   8   4   17.56    2.45
  12  -8  -4   41.55    4.44
  12   8  -4   44.96    3.83
  12   8  -4   36.19    3.35
 -12   8   4   42.97    3.00
  10  -8  -4   15.00    3.49
 -10   8   4   19.26    1.91
  10   8  -4   15.48    2.81
  10   8  -4   18.45    3.10
   8  -8  -4   74.43    5.81
   8   8  -4   66.46    4.26
   8   8  -4   74.46    4.77
   6  -8  -4   12.03    3.17
   6   8  -4    8.70    2.32
   6   8  -4   11.01    2.28
   4   8  -4    2.06    1.95
   4   8  -4    3.12    2.08
   4   8  -4    2.27    1.67
   2   8  -4    8.36    2.39
   0   8  -4    9.07    2.58
  -2   8  -4    9.72    2.50
  -6   8  -4   71.67    5.14
   6   8   4   74.16    3.69
   6   8   4   78.82    3.95
  -8   8  -4   17.06    3.19
   8   8   4   21.15    2.10
   8   8   4   24.17    2.09
  10   8   4    6.29    1.35
 -10   8  -4    7.61    2.65
  10   8   4    9.18    1.81
  13  -9  -4   14.44    3.23
  13   9  -4   11.82    2.24
  13   9  -4   10.13    2.11
 -13   9   4   10.37    1.76
  11  -9  -4   26.85    4.54
  11   9  -4   26.54    2.83
 -11   9   4   23.45    2.01
  11   9  -4   29.12    2.76
   9  -9  -4   20.46    3.77
   9   9  -4   17.94    2.60
   9   9  -4   22.60    3.07
   7  -9  -4   15.50    3.36
   7   9  -4   13.80    2.37
   7   9  -4   15.41    2.66
   5   9  -4    6.21    1.72
   5   9  -4    9.99    1.91
   5   9  -4    5.87    1.52
   3   9  -4    5.78    1.75
   1   9  -4    1.58    1.64
  -1   9  -4    4.46    1.81
  -3   9  -4    3.13    1.58
  -5   9  -4   31.04    3.17
   5   9   4   26.23    1.84
   5   9   4   23.43    1.88
   7   9   4   36.57    2.64
   7   9   4   27.50    2.17
 -28   0   5    6.95    2.69
  26   0  -5    8.14    1.99
 -26   0   5    7.16    2.52
 -24   0   5    2.19    2.67
  24   0  -5    2.09    1.52
  24   0  -5    1.18    1.88
  24   0  -5    3.17    1.69
 -22   0   5    0.11    2.76
  22   0  -5   -0.69    1.61
  22   0  -5    1.13    1.94
  22   0  -5   -1.31    2.06
 -20   0   5   -0.98    2.65
  20   0  -5    0.50    1.96
  20   0  -5   -2.55    2.07
  20   0  -5    3.58    2.28
  18   0  -5   -0.48    1.77
 -18   0   5    1.08    2.49
  18   0  -5    2.81    2.03
  18   0  -5   -0.18    2.01
 -16   0   5    3.86    2.57
  16   0  -5    0.51    2.04
  16   0  -5    2.02    1.95
  16   0  -5   -0.87    1.74
 -14   0   5    1.41    2.18
  14   0  -5    2.43    1.91
  14   0  -5   -0.85    1.85
  14   0  -5    1.79    1.83
  12   0  -5   -0.20    1.57
  12   0  -5   -0.08    1.69
  12   0  -5   -0.98    1.57
 -12   0   5    1.11    2.02
  10   0  -5    2.12    1.75
 -10   0   5   -0.15    2.10
  10   0  -5   -0.03    1.73
 -10   0   5    0.65    1.81
 -10   0   5   -0.89    1.71
  10   0  -5   -0.97    1.44
 -10   0   5   -1.24    2.13
 -10   0   5   -1.84    1.79
   8   0  -5    0.13    1.57
  -8   0   5    0.69    1.45
   8   0  -5    1.71    1.80
  -8   0   5   -1.25    1.59
  -8   0   5   -2.09    1.74
   8   0  -5   -2.01    1.54
  -8   0   5    2.08    1.85
  -8   0   5   -0.28    1.79
   6   0  -5   -1.09    1.58
   6   0  -5   -0.73    1.55
   6   0  -5   -1.64    1.48
  -6   0   5    0.80    1.70
  -6   0   5    1.60    1.42
  -6   0   5   -0.38    1.38
  -6   0   5    0.33    1.51
  -6   0   5   -0.27    1.56
   6   0  -5   -0.91    1.43
  -4   0   5    0.83    1.46
  -4   0   5   -1.07    1.31
   4   0  -5   -2.19    1.58
  -4   0   5   -1.62    1.53
  -4   0   5    0.20    1.31
  -4   0   5   -1.08    1.55
   2   0  -5   -0.47    1.64
  -2   0   5   -1.33    1.29
  -2   0   5   -0.07    1.54
  -2   0   5   -1.86    1.44
   0   0   5    2.66    1.84
   0   0   5    0.02    1.46
   0   0  -5   -1.07    1.77
   0   0   5    0.20    1.64
   2   0   5   -0.09    1.74
   2   0   5   -0.44    1.59
   2   0   5    1.16    1.75
  -2   0  -5   -1.60    1.82
   4   0   5   -1.57    1.59
   4   0   5   -0.36    1.51
  -4   0  -5    0.73    2.12
   6   0   5   -1.04    1.64
  -6   0  -5   -0.50    2.28
   6   0   5    1.57    2.02
  -8   0  -5    5.93    2.84
   8   0   5    5.08    2.12
   8   0   5    9.05    2.59
  10   0   5    1.66    2.26
 -10   0  -5    6.37    2.90
  10   0   5   -0.19    1.86
  12   0   5   -4.62    2.17
  12   0   5   -0.09    2.04
 -12   0  -5   -1.27    2.55
 -14   0  -5    7.02    3.03
  14   0   5   -1.31    2.11
  14   0   5    1.98    2.45
 -16   0  -5    2.91    2.15
  16   0   5    7.38    2.63
  16   0   5    1.04    2.65
  18   0   5   -0.48    2.18
  18   0   5    6.05    2.37
  20   0   5    3.53    2.16
  20   0   5    2.20    1.84
 -27  -1   5    6.25    2.82
  27  -1  -5    6.11    1.86
 -27   1   5    7.63    2.96
  27   1  -5    8.62    2.38
  27   1  -5    6.28    1.86
  27   1  -5    1.74    2.04
  25  -1  -5   19.47    3.65
 -25  -1   5   14.67    3.51
  25   1  -5   17.62    3.50
  25   1  -5   14.77    2.89
  25   1  -5   18.10    3.00
 -25   1   5   14.65    3.49
 -23  -1   5   -0.29    2.44
  23  -1  -5    0.99    1.94
  23  -1  -5    1.00    2.05
  23  -1  -5    4.23    1.82
 -23   1   5    3.73    2.82
  23   1  -5    1.32    2.07
  23   1  -5    2.75    1.82
  23   1  -5   -1.78    2.15
  21  -1  -5    9.24    2.83
 -21  -1   5    9.92    3.47
  21  -1  -5   14.59    2.80
  21  -1  -5   11.88    3.35
  21   1  -5    9.78    3.01
  21   1  -5    6.47    2.78
  21   1  -5   11.47    2.76
 -21   1   5    6.42    3.19
  19  -1  -5    1.89    2.09
  19  -1  -5    2.47    2.26
 -19  -1   5    4.36    2.80
  19  -1  -5    4.60    2.18
 -19   1   5    2.27    2.86
  19   1  -5    3.24    1.99
  19   1  -5    1.91    2.46
  19   1  -5   -0.40    1.89
 -17  -1   5   30.73    4.38
  17  -1  -5   35.97    4.03
  17  -1  -5   39.73    4.72
  17  -1  -5   32.46    3.64
  17   1  -5   31.05    3.43
 -17   1   5   32.11    4.38
  17   1  -5   31.94    4.20
  17   1  -5   32.18    3.95
  15  -1  -5   53.27    3.72
  15  -1  -5   54.03    4.04
  15  -1  -5   51.81    4.29
 -15  -1   5   55.31    4.43
  15   1  -5   55.96    3.93
  15   1  -5   60.54    4.13
  15   1  -5   52.28    4.19
 -15   1   5   55.92    4.48
  13  -1  -5   74.73    4.42
 -13  -1   5   82.94    4.90
 -13  -1   5   80.78    4.72
  13  -1  -5   79.86    4.94
  13  -1  -5   74.28    4.17
  13   1  -5   75.81    4.30
  13   1  -5   80.25    4.81
  13   1  -5   79.36    4.53
 -13   1   5   75.73    4.81
  11  -1  -5    5.14    1.88
  11  -1  -5    4.01    1.93
 -11  -1   5    8.16    2.50
  11  -1  -5    5.54    2.05
 -11  -1   5    3.78    2.08
 -11   1   5    0.95    2.03
  11   1  -5    5.25    2.15
  11   1  -5    2.64    1.83
 -11   1   5    7.56    2.31
 -11   1   5    3.79    2.22
  11   1  -5    4.48    1.64
  -9  -1   5  212.83    7.28
   9  -1  -5  195.12    6.53
   9  -1  -5  192.91    7.48
   9  -1  -5  203.77    6.88
  -9  -1   5  204.21    6.73
  -9  -1   5  212.95    7.53
   9   1  -5  197.25    7.30
  -9   1   5  204.53    7.12
  -9   1   5  212.18    7.26
  -9   1   5  185.98    7.46
   9   1  -5  195.28    6.53
   9   1  -5  188.78    6.94
  -9   1   5  210.95    6.98
  -7  -1   5   -0.94    1.17
  -7  -1   5   -0.04    1.75
   7  -1  -5    1.61    1.57
  -7  -1   5    0.52    1.85
   7  -1  -5    0.54    1.32
   7  -1  -5    1.23    1.77
   7  -1  -5   -1.62    1.37
  -7   1   5   -0.52    1.73
  -7   1   5   -1.23    1.63
  -7   1   5    0.75    1.74
   7   1  -5    1.38    1.71
   7   1  -5    1.28    1.89
  -7   1   5    1.11    1.49
  -7   1   5    0.68    1.38
   7   1  -5    0.87    1.31
  -5  -1   5   27.40    2.98
  -5  -1   5   30.00    2.99
  -5  -1   5   28.57    3.11
  -5  -1   5   27.51    2.27
   5  -1  -5   23.75    2.48
   5  -1  -5   28.75    3.20
  -5  -1   5   31.21    2.87
  -5   1   5   28.78    2.56
   5   1  -5   29.88    3.04
  -5   1   5   23.61    2.57
   5   1  -5   29.23    3.10
  -5   1   5   24.12    2.52
  -5   1   5   26.65    2.42
   5   1  -5   28.05    2.80
  -5   1   5   32.64    3.31
  -3  -1   5   93.35    4.48
  -3  -1   5   93.89    4.54
   3  -1  -5   92.80    3.94
  -3  -1   5   90.42    4.28
  -3  -1   5   95.76    4.36
   3   1  -5   96.07    4.54
  -3   1   5   98.55    4.14
  -3   1   5   90.85    4.69
  -3   1   5   90.48    4.01
  -3   1   5   93.59    4.20
  -1  -1   5   25.24    2.85
   1  -1  -5   24.16    2.56
  -1  -1   5   19.78    2.71
  -1   1   5   20.21    2.60
  -1   1   5   22.56    2.43
   1   1  -5   19.02    2.74
  -1   1   5   22.48    2.50
   1  -1   5    1.41    1.76
   1  -1   5   -0.17    1.60
  -1  -1  -5    1.51    1.80
   1   1   5    2.41    1.76
  -1   1  -5    1.77    2.14
   1   1   5    2.73    1.68
   1   1   5   -0.52    1.29
   3  -1   5   34.70    3.13
  -3  -1  -5   34.64    3.23
   3  -1   5   32.91    3.24
   3   1   5   35.38    3.12
   3   1   5   35.81    3.03
  -3   1  -5   35.86    3.57
   3   1   5   37.43    3.05
   5  -1   5   44.07    3.75
  -5  -1  -5   48.15    3.77
   5  -1   5   43.30    3.55
   5   1   5   45.01    3.90
   5   1   5   45.36    3.64
   5   1   5   45.76    3.50
  -5   1  -5   45.73    3.99
   7  -1   5   -0.93    1.63
   7  -1   5   -0.33    1.80
  -7  -1  -5    1.16    2.27
   7   1   5   -1.13    1.74
  -7   1  -5    1.95    2.56
   7   1   5    1.18    1.78
   9  -1   5   62.75    4.61
   9  -1   5   67.38    4.90
  -9  -1  -5   64.94    4.77
   9   1   5   64.53    4.70
  -9   1  -5   65.87    5.20
   9   1   5   63.89    4.50
 -11  -1  -5    3.83    2.80
  11  -1   5    3.71    2.53
  11  -1   5    7.86    2.74
  11   1   5    9.73    2.65
  11   1   5    7.52    2.73
 -11   1  -5    8.19    3.15
 -13  -1  -5   36.83    4.61
  13  -1   5   34.90    4.78
  13  -1   5   34.52    4.52
 -13   1  -5   32.63    4.91
  13   1   5   34.25    4.87
  13   1   5   40.20    4.98
  15  -1   5    5.38    2.60
  15  -1   5    4.62    2.89
  15   1   5    3.18    2.84
 -15   1  -5    3.97    2.96
  15   1   5    1.79    2.14
  17  -1   5    5.52    2.83
  17  -1   5    8.81    2.82
 -17   1  -5    9.93    3.18
  17   1   5   10.69    2.93
  17   1   5    5.74    2.83
  19  -1   5    5.43    2.08
  19  -1   5    7.17    2.62
  19   1   5    8.45    2.50
  19   1   5    4.69    2.46
  26  -2  -5   13.81    2.96
  26   2  -5   22.03    3.82
  26   2  -5   22.24    3.30
  26   2  -5   19.66    3.39
 -26   2   5   18.92    3.80
  24  -2  -5   11.17    2.98
 -24  -2   5    8.24    2.63
 -24   2   5    9.58    3.10
  24   2  -5    8.35    3.08
  24   2  -5   10.09    2.31
  24   2  -5    5.93    2.49
  22  -2  -5   49.03    5.06
 -22  -2   5   56.13    5.03
  22   2  -5   59.44    4.37
  22   2  -5   54.92    5.26
  22   2  -5   57.26    4.84
 -22   2   5   57.95    5.59
  20  -2  -5   17.71    4.03
 -20  -2   5    9.73    3.45
  20  -2  -5   20.55    3.30
  20  -2  -5   16.52    2.83
 -20   2   5    7.69    3.26
  20   2  -5   13.54    3.40
  20   2  -5   19.15    3.11
  20   2  -5   15.32    3.26
  18  -2  -5   24.30    4.15
 -18  -2   5   18.32    3.61
  18  -2  -5   23.82    3.38
  18  -2  -5   24.09    3.31
 -18  -2   5   17.26    3.46
  18   2  -5   19.05    3.62
 -18   2   5   18.70    4.01
  18   2  -5   20.69    3.10
  18   2  -5   26.15    3.79
 -16  -2   5   61.02    4.58
  16  -2  -5   67.90    5.10
  16  -2  -5   61.19    4.17
 -16  -2   5   60.82    4.65
  16  -2  -5   62.56    3.92
 -16   2   5   58.37    4.91
  16   2  -5   58.08    3.96
  16   2  -5   57.76    4.74
  16   2  -5   65.93    4.57
  14  -2  -5   -0.69    2.00
  14  -2  -5    2.43    1.55
  14  -2  -5    1.91    1.63
 -14  -2   5    1.45    2.00
 -14  -2   5    2.83    2.18
 -14   2   5    0.02    2.12
  14   2  -5    1.31    2.00
  14   2  -5    1.33    1.84
  14   2  -5    0.90    1.43
 -14   2   5   -1.87    2.44
 -14   2   5    1.74    2.56
  12  -2  -5   36.69    4.09
 -12  -2   5   27.57    3.60
  12  -2  -5   34.96    2.88
 -12  -2   5   33.06    3.69
  12  -2  -5   30.00    2.84
  12   2  -5   31.08    3.75
  12   2  -5   29.95    2.61
 -12   2   5   30.56    3.33
  12   2  -5   35.08    3.62
 -12   2   5   32.67    3.10
 -12   2   5   36.62    3.07
  10  -2  -5   35.64    2.50
  10  -2  -5   35.54    2.64
 -10  -2   5   30.84    3.38
  10  -2  -5   31.24    3.43
 -10  -2   5   32.92    3.33
 -10   2   5   38.85    2.96
  10   2  -5   28.93    2.30
  10   2  -5   35.59    3.39
  10   2  -5   37.11    3.20
 -10   2   5   33.80    3.17
 -10   2   5   33.39    3.06
   8  -2  -5   94.38    3.90
  -8  -2   5  114.91    5.12
  -8  -2   5  115.41    5.27
   8  -2  -5  104.86    5.54
   8   2  -5  116.73    5.37
  -8   2   5  117.68    4.82
   8   2  -5  104.67    4.96
   8   2  -5  114.87    3.78
  -8   2   5  112.72    4.52
  -8   2   5  111.50    4.70
   6  -2  -5   -0.08    0.53
  -6  -2   5   -1.23    1.71
  -6  -2   5   -0.99    1.60
   6  -2  -5    0.32    1.92
   6   2  -5   -0.41    1.86
  -6   2   5    0.34    1.45
  -6   2   5    1.22    1.39
  -6   2   5    0.09    1.51
  -6   2   5    1.75    1.60
   6   2  -5   -2.15    1.87
   6   2  -5   -0.30    1.71
   6   2  -5   -1.35    1.98
  -4  -2   5  153.56    4.59
   4  -2  -5  142.66    6.44
  -4  -2   5  148.76    5.71
  -4  -2   5  148.21    5.90
   4  -2  -5  142.61    4.52
   4   2  -5  152.94    6.09
  -4   2   5  154.01    5.35
   4   2  -5  148.85    6.05
  -4   2   5  145.52    5.17
  -4   2   5  140.98    5.02
   4   2  -5  149.08    5.88
   4   2  -5  146.68    5.70
   4   2  -5  151.05    6.08
  -2  -2   5  123.17    5.25
  -2  -2   5  127.33    5.41
   2  -2  -5  102.78    3.89
  -2   2   5  127.46    4.68
  -2   2   5  122.41    4.57
   2   2  -5  132.36    5.69
   2   2  -5  132.01    5.59
  -2   2   5  129.66    4.83
   2   2  -5  130.03    5.42
   0  -2   5    9.16    2.22
   0  -2   5    9.21    2.18
   0   2   5   10.67    1.86
   0   2   5    8.41    1.90
   0   2  -5   11.52    2.56
   0   2   5   11.79    2.11
   2  -2   5   57.40    3.69
  -2  -2  -5   57.05    3.25
   2  -2   5   56.10    3.82
   2   2   5   54.23    3.57
   2   2   5   54.05    3.39
   2   2   5   57.18    3.30
  -2   2  -5   53.96    4.17
   4  -2   5   85.94    4.94
  -4  -2  -5   88.68    4.43
   4  -2   5   81.84    4.64
   4   2   5   90.16    4.45
   4   2   5   89.86    4.63
  -4   2  -5   86.63    5.07
   4   2   5   88.93    4.41
   6  -2   5   77.29    4.56
  -6  -2  -5   73.55    4.35
   6  -2   5   77.35    4.75
   6   2   5   75.51    4.30
  -6   2  -5   71.71    4.90
   6   2   5   72.63    4.69
   6   2   5   71.44    4.46
  -8  -2  -5    8.65    2.55
   8  -2   5    6.42    2.37
   8  -2   5    6.75    2.55
  -8   2  -5    8.08    2.91
   8   2   5    6.25    2.20
   8   2   5    5.99    2.32
  10  -2   5   87.48    5.44
  10  -2   5   86.74    5.73
 -10  -2  -5   92.01    5.34
 -10   2  -5   81.62    5.90
  10   2   5   83.74    5.28
  10   2   5   92.75    5.69
  12  -2   5   31.72    4.52
  12  -2   5   36.26    4.44
 -12   2  -5   33.40    4.76
  12   2   5   37.81    4.48
  12   2   5   31.48    4.60
  14  -2   5    2.51    2.41
  14  -2   5    4.31    2.05
  14   2   5    7.53    3.06
 -14   2  -5    2.63    2.99
  14   2   5    1.98    2.18
  16  -2   5    7.62    2.53
  16  -2   5   15.66    2.85
 -16   2  -5    5.84    3.14
  16   2   5    8.60    2.66
  16   2   5    6.44    2.86
  18   2   5   10.08    2.59
 -18   2  -5    7.59    2.91
  18   2   5   12.32    3.48
  25  -3  -5   24.07    4.20
  25   3  -5   20.61    3.05
 -25   3   5   19.26    3.92
  25   3  -5   16.51    3.22
  25   3  -5   15.31    3.62
  23  -3  -5   31.23    4.97
  23   3  -5   27.77    2.92
 -23   3   5   23.81    4.35
  23   3  -5   22.34    3.85
  23   3  -5   23.30    4.18
 -21  -3   5    1.30    1.93
 -21  -3   5    3.68    2.12
  21  -3  -5    3.25    2.51
  21   3  -5    2.42    1.49
  21   3  -5    2.35    2.15
 -21   3   5    0.87    2.75
  21   3  -5   -2.10    2.22
  19  -3  -5   11.56    3.40
 -19  -3   5   13.24    3.36
 -19  -3   5    9.29    2.98
  19   3  -5   12.94    3.27
 -19   3   5    9.06    3.16
  19   3  -5   14.10    2.50
  19   3  -5   10.97    3.26
 -17  -3   5    1.00    2.33
 -17  -3   5    2.78    2.30
  17  -3  -5    1.21    2.17
 -17   3   5    0.34    2.48
  17   3  -5    0.42    1.86
  17   3  -5    3.58    1.49
  17   3  -5   -0.29    2.11
  15  -3  -5   55.97    3.27
  15  -3  -5   45.76    4.53
 -15  -3   5   59.09    4.27
 -15  -3   5   58.86    4.46
  15  -3  -5   55.65    3.42
  15   3  -5   53.81    4.23
  15   3  -5   51.75    3.42
 -15   3   5   50.29    4.34
  15   3  -5   51.26    4.46
 -15   3   5   54.98    4.72
 -15   3   5   61.30    5.19
  13  -3  -5    1.49    0.68
 -13  -3   5    2.29    2.02
  13  -3  -5    1.59    0.84
  13  -3  -5    4.28    2.31
 -13  -3   5    2.94    2.25
 -13   3   5    6.30    1.58
  13   3  -5    6.18    1.43
 -13   3   5    7.79    1.58
 -13   3   5    0.55    2.14
  13   3  -5    5.63    2.15
  13   3  -5    0.53    2.02
  11  -3  -5   41.10    2.44
  11  -3  -5   36.57    3.87
 -11  -3   5   44.83    3.76
 -11  -3   5   45.22    3.52
  11  -3  -5   45.57    2.33
 -11   3   5   46.93    3.36
 -11   3   5   48.29    3.71
 -11   3   5   45.57    3.05
  11   3  -5   44.54    2.42
  11   3  -5   43.21    3.76
  11   3  -5   37.69    3.36
  -9  -3   5  133.77    5.86
   9  -3  -5  134.11    6.54
  -9  -3   5  130.06    5.61
   9   3  -5  128.96    5.95
  -9   3   5  134.61    5.03
  -9   3   5  130.52    5.21
  -9   3   5  130.16    5.27
   9   3  -5  128.88    5.64
   7  -3  -5   29.83    3.72
  -7  -3   5   27.85    3.13
  -7  -3   5   27.03    2.97
   7   3  -5   32.53    3.31
   7   3  -5   31.38    3.60
  -7   3   5   22.63    2.20
   7   3  -5   29.40    3.46
  -7   3   5   26.45    2.13
   7   3  -5   31.75    3.53
  -7   3   5   24.75    2.40
  -5  -3   5   27.48    2.91
  -5  -3   5   28.64    3.03
   5  -3  -5   24.01    3.54
  -5   3   5   24.17    2.08
   5   3  -5   28.11    3.32
  -5   3   5   26.43    2.20
   5   3  -5   31.06    3.09
   5   3  -5   27.37    3.33
  -5   3   5   23.10    2.09
   5   3  -5   29.36    3.30
  -3  -3   5   61.37    3.60
  -3  -3   5   55.55    3.67
   3   3  -5   61.88    4.10
  -3   3   5   58.27    3.03
  -3   3   5   55.78    2.85
   3   3  -5   58.05    4.16
   3   3  -5   55.44    3.87
  -3   3   5   60.85    2.90
  -1  -3   5   22.25    2.70
  -1  -3   5   21.30    2.77
   1   3  -5   17.87    3.13
  -1   3   5   19.96    2.21
  -1   3   5   17.34    1.89
   1   3  -5   16.47    2.88
  -1   3   5   19.32    2.13
   1   3  -5   16.61    2.97
   1  -3   5   25.21    2.90
   1  -3   5   29.98    2.95
   1   3   5   23.09    2.25
  -1   3  -5   27.34    3.45
   1   3   5   24.59    2.31
   1   3   5   23.71    2.44
  -3  -3  -5  128.19    4.53
   3  -3   5  133.38    5.71
   3  -3   5  138.52    6.02
   3   3   5  134.83    5.32
   3   3   5  130.69    5.21
  -3   3  -5  135.59    6.36
   3   3   5  124.28    5.34
   5  -3   5   36.01    3.43
   5  -3   5   36.43    3.33
  -5   3  -5   35.55    3.80
   5   3   5   33.17    3.16
   5   3   5   47.92    3.08
   5   3   5   34.03    3.01
   7  -3   5    1.92    1.84
   7  -3   5   -0.34    1.71
  -7  -3  -5    0.81    1.43
   7   3   5   -0.23    1.78
   7   3   5    1.24    1.39
  -7   3  -5   -3.94    2.19
   7   3   5    0.53    1.61
   9  -3   5    0.62    1.91
   9  -3   5   -2.01    1.74
   9   3   5    1.62    2.08
  -9   3  -5   -2.96    2.63
   9   3   5   -1.25    1.73
  11  -3   5    2.14    2.14
  11  -3   5    7.17    2.78
  11   3   5    0.68    2.28
  11   3   5    3.69    2.24
 -11   3  -5    1.11    2.96
  13  -3   5    4.96    2.25
  13  -3   5    6.62    2.17
  13   3   5    0.39    2.31
 -13   3  -5   14.32    3.83
  13   3   5    6.49    2.54
  15   3   5    2.28    2.39
  15   3   5    2.98    2.13
 -15   3  -5    1.08    2.95
  17   3   5    6.93    2.62
  17   3   5    2.76    2.67
 -17   3  -5    8.75    3.20
  19   3   5   22.98    3.99
  19   3   5   21.05    3.75
 -19   3  -5   19.82    4.13
  24  -4  -5    3.14    2.17
  24   4  -5   -0.26    1.21
  24   4  -5    3.19    1.77
 -24   4   5    7.08    2.56
  24   4  -5    0.23    2.19
  22  -4  -5    2.58    2.47
  22   4  -5    2.68    1.88
  22   4  -5    1.62    2.34
 -22   4   5    8.21    2.66
  22   4  -5    3.80    1.27
  20  -4  -5   21.09    4.24
  20   4  -5   18.74    3.61
  20   4  -5   21.38    2.41
 -20   4   5   19.66    3.87
  20   4  -5   17.11    3.75
  18  -4  -5    1.92    2.38
  18   4  -5    3.00    2.47
 -18   4   5   -2.49    2.50
  18   4  -5   -1.94    1.83
  18   4  -5    2.58    1.26
  16  -4  -5    6.01    2.74
 -16  -4   5    7.82    2.34
 -16  -4   5    7.61    2.52
  16   4  -5    5.06    2.51
 -16   4   5    7.39    2.91
  16   4  -5    4.72    2.62
  16   4  -5    8.03    1.71
  14  -4  -5    6.18    2.65
 -14  -4   5    7.95    2.48
 -14  -4   5    3.73    2.08
  14   4  -5    7.48    2.43
  14   4  -5    7.64    1.53
 -14   4   5   11.73    1.84
 -14   4   5   11.11    1.83
 -14   4   5    7.52    2.55
  14   4  -5    5.11    2.51
 -12  -4   5    0.84    1.77
 -12  -4   5    0.39    1.59
  12  -4  -5   -0.22    1.89
 -12   4   5    1.36    0.95
 -12   4   5   -1.20    1.84
  12   4  -5    1.29    0.75
  12   4  -5   -0.64    1.85
 -12   4   5    2.64    1.19
  12   4  -5   -0.78    1.64
 -10  -4   5    2.41    1.71
 -10  -4   5    4.42    1.78
  10  -4  -5    1.75    2.01
 -10   4   5    5.74    1.47
 -10   4   5    0.56    1.71
  10   4  -5    3.38    1.88
  10   4  -5    2.75    2.06
 -10   4   5    6.48    1.45
  -8  -4   5    5.01    1.94
  -8  -4   5    5.05    1.84
   8  -4  -5    7.28    2.51
  -8   4   5    6.13    1.74
   8   4  -5    5.05    2.46
   8   4  -5    9.40    2.57
  -8   4   5    7.19    1.59
   8   4  -5    4.86    2.12
   8   4  -5    6.82    1.99
  -8   4   5    5.57    1.41
   6  -4  -5   63.08    4.81
  -6  -4   5   77.46    4.14
  -6  -4   5   67.71    3.86
   6   4  -5   71.56    4.18
   6   4  -5   65.03    4.42
   6   4  -5   68.17    4.46
  -6   4   5   70.36    2.85
   6   4  -5   65.26    4.55
  -6   4   5   70.99    3.04
  -6   4   5   72.86    3.10
  -4  -4   5   -0.54    1.53
  -4  -4   5    0.79    1.54
   4  -4  -5    1.16    2.23
   4   4  -5    1.24    2.14
   4   4  -5    1.68    1.86
   4   4  -5    0.46    2.07
   4   4  -5    0.20    2.01
  -4   4   5    0.60    1.20
  -4   4   5    0.92    1.09
   4   4  -5   -0.91    1.90
  -2  -4   5   10.14    2.06
  -2  -4   5    7.05    1.98
  -2   4   5    8.55    1.55
   2   4  -5   13.26    2.78
   2   4  -5    9.23    2.77
  -2   4   5   10.66    1.50
   2   4  -5    8.16    2.48
  -2   4   5   10.38    1.50
   0  -4   5   29.54    2.91
   0  -4   5   30.62    2.39
   0  -4   5   28.95    2.75
   0   4   5   26.80    2.09
   0   4  -5   34.62    3.87
   0   4  -5   31.48    3.67
   0   4   5   31.49    2.14
   0   4   5   25.63    2.18
   0   4  -5   37.75    4.12
   2  -4   5   18.88    2.61
   2  -4   5   17.47    2.67
   2  -4   5   20.42    2.56
   2   4   5   18.73    2.00
  -2   4  -5   16.83    3.00
   2   4   5   18.71    2.24
   2   4   5   22.08    2.48
   4  -4   5    2.35    1.68
   4  -4   5   -0.06    1.49
   4   4   5   -2.21    1.28
   4   4   5    2.60    1.16
  -4   4  -5   -0.69    2.11
   4   4   5    2.31    1.70
   6  -4   5    1.67    1.84
   6  -4   5    1.91    1.63
   6   4   5   -0.14    1.63
   6   4   5    4.88    1.16
   6   4   5   -0.66    1.66
  -6   4  -5    2.65    2.55
   8  -4   5    4.47    2.06
   8  -4   5    5.57    2.19
   8   4   5    5.28    2.20
  -8   4  -5    2.94    2.85
   8   4   5    6.20    2.25
  10  -4   5   24.22    3.66
  10  -4   5   27.19    3.66
  10   4   5   21.63    3.76
 -10   4  -5   19.37    4.16
  10   4   5   25.64    3.72
  12   4   5   52.03    4.31
 -12   4  -5   50.56    5.24
  12   4   5   44.83    4.35
  14   4   5   14.81    3.02
 -14   4  -5   10.91    3.38
  14   4   5   11.02    3.06
  16   4   5    9.51    2.89
 -16   4  -5   14.47    3.35
  16   4   5   13.38    2.76
  18  -4   5    1.16    2.05
  18   4   5    6.43    1.98
  18   4   5    4.98    2.10
 -18   4  -5    8.47    2.88
  23  -5  -5    3.02    2.18
  23   5  -5    5.55    2.59
 -23   5   5    6.48    2.36
  23   5  -5    4.41    1.89
  21  -5  -5   31.84    4.95
  21   5  -5   32.50    4.64
 -21   5   5   29.94    4.39
  21   5  -5   32.06    4.14
  19  -5  -5   30.51    4.66
 -19   5   5   22.88    4.05
  19   5  -5   25.53    4.29
  19   5  -5   31.63    4.24
  17  -5  -5    1.35    2.10
  17   5  -5    0.83    1.83
 -17   5   5   -3.31    2.20
  17   5  -5    0.06    2.29
  15  -5  -5   24.94    4.46
  15   5  -5   26.34    4.06
  15   5  -5   28.99    3.95
 -15   5   5   18.99    3.53
  13  -5  -5   60.31    5.19
  13   5  -5   56.06    4.20
 -13   5   5   54.18    4.11
  13   5  -5   56.51    4.61
 -11  -5   5    5.30    1.86
  11  -5  -5    3.59    2.59
 -11  -5   5    3.21    1.65
  11   5  -5    1.69    2.16
 -11   5   5    9.33    1.45
 -11   5   5    0.71    1.88
 -11   5   5    9.36    1.40
  11   5  -5    5.12    2.08
  -9  -5   5    7.59    1.85
   9  -5  -5    6.28    2.53
  -9  -5   5    4.41    1.61
   9   5  -5    8.21    2.43
  -9   5   5    9.64    1.39
   9   5  -5    4.77    2.52
  -9   5   5    6.37    1.36
   9   5  -5    5.11    2.56
  -9   5   5    7.63    1.92
   9   5  -5    3.02    1.97
  -7  -5   5   40.51    3.02
  -7  -5   5   42.83    2.95
   7  -5  -5   35.27    3.99
   7   5  -5   37.53    3.62
  -7   5   5   39.64    2.40
  -7   5   5   43.09    2.09
   7   5  -5   39.75    3.40
   7   5  -5   41.46    3.85
   7   5  -5   43.78    4.09
   5  -5  -5    4.28    2.36
  -5  -5   5    6.62    1.62
  -5  -5   5    9.06    1.96
   5   5  -5    6.76    2.45
   5   5  -5    5.55    2.24
   5   5  -5    6.60    2.23
   5   5  -5    7.07    2.26
  -3  -5   5   23.73    2.77
  -3  -5   5   25.49    2.35
   3   5  -5   25.01    3.57
   3   5  -5   26.30    3.33
   3   5  -5   26.52    3.51
  -1  -5   5   29.98    2.15
  -1  -5   5   32.41    2.59
  -1  -5   5   31.48    2.74
   1   5  -5   32.37    3.83
   1   5  -5   35.44    4.17
   1   5  -5   31.90    3.93
   1  -5   5  102.56    4.46
   1  -5   5   98.97    4.86
   1  -5   5  105.09    4.73
  -1   5  -5   99.72    5.96
  -1   5  -5  100.60    5.53
  -1   5  -5   94.35    5.64
   1   5   5  100.65    4.06
   1   5   5  108.79    4.09
   1   5   5  102.97    3.92
   3  -5   5   20.94    2.71
   3  -5   5   23.33    2.95
   3  -5   5   21.69    2.76
   3   5   5   18.03    1.85
  -3   5  -5   19.38    3.30
   3   5   5   20.84    2.52
   3   5   5   23.00    2.51
   5  -5   5   -0.10    1.69
   5  -5   5    2.76    1.75
   5  -5   5    2.46    1.62
  -5   5  -5    0.93    2.51
   5   5   5    0.93    1.65
   5   5   5    0.10    1.40
   7  -5   5   33.94    4.07
   7   5   5   33.93    3.38
  -7   5  -5   37.45    4.68
   7   5   5   34.97    3.21
   9  -5   5   54.79    4.67
  -9   5  -5   60.68    5.32
   9   5   5   59.50    4.15
   9   5   5   55.39    4.32
  11  -5   5    6.39    2.69
 -11   5  -5    3.63    3.02
  11   5   5    3.92    2.21
  11   5   5    2.94    2.28
  13  -5   5    9.28    2.79
 -13   5  -5    0.12    2.37
  13   5   5    5.01    1.82
  13   5   5    4.79    2.27
  15  -5   5   54.68    5.08
 -15   5  -5   48.48    5.18
  15   5   5   41.73    4.38
  15   5   5   51.81    4.41
  22  -6  -5   12.05    2.67
  22   6  -5   14.06    3.09
  22   6  -5    8.70    2.35
 -22   6   5   15.51    3.13
  20  -6  -5   49.08    4.96
  20   6  -5   47.20    4.71
  20   6  -5   43.76    4.15
 -20   6   5   49.15    4.40
  18  -6  -5   35.50    5.09
  18   6  -5   33.45    4.65
  18   6  -5   32.62    4.28
 -18   6   5   27.38    4.06
  16  -6  -5   57.08    5.26
 -16   6   5   56.44    4.48
  16   6  -5   61.86    4.60
  16   6  -5   59.71    4.96
  14  -6  -5   87.22    6.51
  14   6  -5   92.88    5.88
  14   6  -5   90.49    5.33
 -14   6   5   91.72    5.28
  12  -6  -5   33.22    4.96
  12   6  -5   33.54    3.94
  12   6  -5   35.49    4.40
 -12   6   5   31.48    2.99
  10  -6  -5    2.52    2.33
  10   6  -5    0.24    2.04
  10   6  -5   -1.44    1.83
 -10   6   5    1.71    1.60
   8  -6  -5   13.44    3.48
   8   6  -5   14.06    2.89
   8   6  -5   19.18    3.48
   6  -6  -5   57.19    5.08
   6   6  -5   50.26    3.89
   6   6  -5   55.37    4.31
   4   6  -5   23.73    3.64
   4   6  -5   21.16    3.24
   4   6  -5   29.66    3.81
   2   6  -5   12.53    3.02
   0  -6   5   58.05    3.16
   0   6  -5   56.87    4.57
   2  -6   5   32.62    2.80
  -2   6  -5   35.64    4.43
   2   6   5   31.79    2.34
   2   6   5   39.23    2.25
   2   6   5   37.48    2.31
   4  -6   5    7.32    1.79
   4   6   5    3.13    1.45
  -4   6  -5    2.39    2.52
   4   6   5    3.83    1.50
   6  -6   5    4.94    1.69
  -6   6  -5    6.91    2.82
   6   6   5    7.77    2.06
   6   6   5    2.83    1.54
   8  -6   5   57.58    4.20
   8   6   5   49.23    3.64
   8   6   5   45.70    3.87
  -8   6  -5   50.40    4.75
  10  -6   5   14.41    2.58
 -10   6  -5   13.06    3.19
  10   6   5   16.10    2.73
  10   6   5   12.64    2.65
  12  -6   5    5.57    1.99
  12   6   5    5.79    2.35
  12   6   5    5.01    1.93
 -12   6  -5    6.35    3.06
  14  -6   5   14.04    2.86
 -14   6  -5   13.53    3.34
  14   6   5   16.09    2.88
  14   6   5   16.11    2.92
  19  -7  -5   10.57    2.63
  19   7  -5   11.57    2.82
  19   7  -5   10.09    2.58
 -19   7   5    8.23    2.24
  17  -7  -5   24.51    4.30
  17   7  -5   30.36    4.44
  17   7  -5   28.05    3.80
 -17   7   5   22.84    3.30
  15  -7  -5    2.30    1.99
  15   7  -5    4.18    1.93
  15   7  -5    1.91    1.63
 -15   7   5    7.00    1.98
  13  -7  -5    8.61    2.79
 -13   7   5   10.65    2.05
  13   7  -5    2.22    2.00
  13   7  -5    7.94    2.56
  11  -7  -5    2.05    2.03
  11   7  -5   -0.13    1.82
 -11   7   5    3.78    1.41
  11   7  -5   -1.09    1.84
   9  -7  -5    4.04    2.40
   9   7  -5    4.80    2.17
   9   7  -5    2.20    2.32
   7  -7  -5   22.93    4.11
   7   7  -5   14.42    2.99
   7   7  -5   19.16    3.28
   5   7  -5   21.87    3.37
   5   7  -5   20.87    3.54
   5   7  -5   23.56    3.81
   3   7  -5   -0.63    2.30
   1   7  -5   33.93    4.32
  -1   7  -5   40.79    4.14
  -3   7  -5   31.45    4.33
   3   7   5   35.16    2.31
   3   7   5   35.11    2.19
  -5   7  -5    2.66    2.77
   5   7   5    5.10    1.56
   5   7   5    6.79    1.48
   7  -7   5    9.16    1.94
  -7   7  -5    4.00    2.33
   7   7   5    4.84    1.63
   7   7   5    8.49    1.66
   9  -7   5   13.16    2.36
   9   7   5   11.27    2.12
   9   7   5    6.65    1.56
  -9   7  -5    9.85    2.73
  11  -7   5   13.51    2.61
  11   7   5   12.10    2.51
 -11   7  -5   11.86    3.13
  11   7   5   12.58    2.26
  16  -8  -5    1.88    1.90
  16   8  -5    4.99    1.85
 -16   8   5    3.62    1.47
  16   8  -5    2.31    1.57
  14  -8  -5    8.30    2.41
 -14   8   5   12.23    1.86
  14   8  -5    6.50    2.04
  14   8  -5   10.00    2.72
  12  -8  -5    4.57    2.15
  12   8  -5    3.72    1.74
  12   8  -5    4.07    1.77
 -12   8   5    5.78    1.24
  10  -8  -5   27.45    4.67
  10   8  -5   40.17    4.57
  10   8  -5   33.48    3.87
   8  -8  -5    3.20    2.30
   8   8  -5   14.47    2.83
   8   8  -5    6.37    2.25
   6   8  -5    2.96    1.85
   6   8  -5    3.87    1.90
   6   8  -5    2.42    1.89
   4   8  -5   12.46    2.62
   2   8  -5    6.02    2.29
   0   8  -5    2.33    2.18
  -2   8  -5    2.14    2.08
   4   8   5   35.68    2.39
  -4   8  -5   29.37    3.92
  -6   8  -5    6.27    2.38
   6   8   5   10.47    1.66
   6   8   5    3.60    1.16
  -8   8  -5    5.08    2.08
   8   8   5    6.30    1.49
   8   8   5    4.79    1.33
  11  -9  -5   14.93    3.16
  11   9  -5   18.13    2.74
  11   9  -5   19.88    3.00
   9  -9  -5   48.77    4.88
   9   9  -5   45.85    3.60
   9   9  -5   51.43    3.94
   7   9  -5   26.92    2.92
   7   9  -5   21.96    3.07
   7   9  -5   26.52    3.58
   5   9  -5   11.52    2.51
   3   9  -5   39.58    3.59
   1   9  -5    6.82    2.08
  -1   9  -5    5.89    1.87
  -3   9  -5   15.87    2.87
  -5   9  -5   20.07    3.37
 -28   0   6   27.21    4.51
  28   0  -6   31.53    3.40
 -26   0   6    8.85    2.89
  26   0  -6   10.50    2.23
  24   0  -6   48.42    4.51
  24   0  -6   51.94    4.21
 -24   0   6   58.27    5.52
  24   0  -6   54.82    4.54
 -22   0   6   46.91    5.02
  22   0  -6   53.00    4.26
  22   0  -6   55.87    4.54
  22   0  -6   48.06    4.46
  20   0  -6  111.68    6.27
  20   0  -6  105.17    6.29
  20   0  -6  105.66    5.98
 -20   0   6  100.51    6.77
 -18   0   6   14.31    3.58
  18   0  -6   15.25    3.07
  18   0  -6   15.57    3.07
  18   0  -6   20.11    3.48
  16   0  -6   37.92    3.48
  16   0  -6   35.88    3.74
 -16   0   6   40.08    4.01
  16   0  -6   40.07    3.71
  14   0  -6   32.62    3.16
  14   0  -6   31.18    3.36
  14   0  -6   31.56    3.22
 -14   0   6   33.14    3.59
 -12   0   6   -0.03    1.89
  12   0  -6    1.87    1.88
 -12   0   6   -1.17    1.80
  12   0  -6   -0.17    1.66
  12   0  -6    1.41    1.50
 -10   0   6  120.44    5.70
  10   0  -6  112.42    5.20
 -10   0   6  117.12    5.43
 -10   0   6  123.25    5.62
  10   0  -6  127.13    5.41
  10   0  -6  122.52    5.58
   8   0  -6  278.87    9.05
  -8   0   6  276.07    9.25
  -8   0   6  281.78    9.07
  -8   0   6  287.77    8.97
  -8   0   6  277.39    9.29
  -8   0   6  274.33    8.84
   8   0  -6  279.25    9.13
   8   0  -6  276.36    9.06
   8   0  -6  289.79    8.76
   6   0  -6  249.90    8.31
  -6   0   6  255.02    8.36
  -6   0   6  257.00    8.26
  -6   0   6  251.63    8.16
  -6   0   6  245.02    8.44
  -6   0   6  254.95    8.52
  -4   0   6   24.36    2.97
  -4   0   6   25.23    3.11
  -4   0   6   27.47    3.03
  -4   0   6   27.86    3.17
  -4   0   6   28.09    2.97
   4   0  -6   28.69    3.21
  -4   0   6   26.65    3.00
   2   0  -6   18.11    2.80
  -2   0   6   14.81    2.63
  -2   0   6   17.47    2.72
  -2   0   6   16.75    2.66
   0   0   6   29.89    3.32
   0   0   6   31.24    3.38
   0   0  -6   27.70    3.05
   0   0   6   30.54    3.45
   2   0   6   12.20    2.42
   2   0   6   14.47    2.63
  -2   0  -6   10.60    2.55
  -4   0  -6    0.22    2.19
   4   0   6    0.79    1.80
   4   0   6    0.94    1.96
   6   0   6  179.56    7.75
  -6   0  -6  187.30    7.88
   6   0   6  180.31    7.45
   8   0   6  263.88   10.24
   8   0   6  262.36    9.84
  -8   0  -6  261.76   10.22
  10   0   6   10.38    3.11
 -10   0  -6    2.43    2.93
  10   0   6    9.47    2.88
 -12   0  -6   45.93    4.62
  12   0   6   62.33    5.23
  12   0   6   52.99    4.70
  14   0   6   44.53    5.61
  14   0   6   35.50    4.94
 -14   0  -6   25.36    4.18
  16   0   6   -0.57    1.74
  16   0   6    7.24    2.62
  18   0   6    7.60    2.58
  18   0   6    8.38    2.86
 -27  -1   6   28.92    4.58
  27  -1  -6   31.07    4.50
  27   1  -6   25.03    3.99
  27   1  -6   28.07    3.89
 -27   1   6   33.73    4.74
  27   1  -6   36.11    3.42
  25  -1  -6   14.52    2.86
 -25  -1   6   15.03    3.52
  25   1  -6    9.17    2.44
  25   1  -6   16.13    2.69
  25   1  -6   15.21    3.17
 -25   1   6   10.07    2.88
 -23  -1   6   33.79    5.06
  23  -1  -6   38.70    4.34
 -23   1   6   31.95    5.00
  23   1  -6   37.41    3.63
  23   1  -6   39.15    4.92
  23   1  -6   37.83    3.86
  21  -1  -6    5.93    2.36
 -21  -1   6    1.25    2.65
  21  -1  -6    2.63    2.20
  21  -1  -6    0.95    1.56
  21   1  -6   -0.13    1.42
  21   1  -6    2.70    2.17
 -21   1   6   -0.27    2.68
  21   1  -6   -1.60    2.15
 -19  -1   6   46.79    4.77
  19  -1  -6   53.36    4.04
  19  -1  -6   45.56    4.18
  19  -1  -6   45.01    4.40
  19   1  -6   54.63    4.11
 -19   1   6   46.37    4.93
  19   1  -6   48.68    4.28
  19   1  -6   52.82    4.67
  17  -1  -6   11.78    2.98
 -17  -1   6    9.57    2.92
  17  -1  -6   12.01    2.73
  17  -1  -6   17.42    2.84
 -17  -1   6    9.96    3.11
  17   1  -6    9.56    2.67
  17   1  -6   14.97    2.72
  17   1  -6   13.13    3.07
 -17   1   6   12.42    3.25
 -15  -1   6   -0.54    2.05
  15  -1  -6   -1.80    1.61
  15  -1  -6   -0.80    1.63
 -15  -1   6    1.42    2.22
  15  -1  -6    3.47    1.81
  15   1  -6    1.01    1.97
 -15   1   6   -3.18    1.78
  15   1  -6    2.54    1.53
  15   1  -6    0.91    1.76
 -13  -1   6   50.37    4.16
  13  -1  -6   54.87    3.63
  13  -1  -6   49.09    3.70
  13  -1  -6   45.38    3.90
 -13  -1   6   58.53    4.21
  13   1  -6   48.44    3.74
  13   1  -6   53.03    3.42
  13   1  -6   50.04    4.02
 -13   1   6   48.22    3.91
 -11  -1   6   30.88    2.95
 -11  -1   6   34.57    3.75
  11  -1  -6   28.13    3.14
 -11  -1   6   31.94    3.43
  11  -1  -6   29.00    3.00
  11  -1  -6   33.88    2.91
 -11   1   6   33.39    3.89
 -11   1   6   34.27    3.31
  11   1  -6   26.74    2.57
  11   1  -6   31.44    3.16
  11   1  -6   32.70    3.33
 -11   1   6   33.03    3.42
 -11   1   6   31.01    3.65
   9  -1  -6   68.57    3.79
   9  -1  -6   60.40    3.79
  -9  -1   6   64.67    3.51
   9  -1  -6   62.49    4.11
  -9  -1   6   63.77    4.25
  -9  -1   6   65.41    4.06
   9  -1  -6   67.16    3.69
  -9   1   6   67.38    3.95
   9   1  -6   66.01    3.44
  -9   1   6   70.03    4.05
   9   1  -6   65.48    4.28
   9   1  -6   59.64    3.97
  -9   1   6   66.01    3.80
  -9   1   6   66.44    4.07
   7  -1  -6  364.87   10.74
  -7  -1   6  383.37   11.62
  -7  -1   6  392.80   11.26
  -7  -1   6  363.95   10.61
   7  -1  -6  374.71   11.92
  -7   1   6  363.40   11.06
  -7   1   6  380.35   10.85
   7   1  -6  377.98   11.02
  -7   1   6  376.03   10.67
   7   1  -6  395.99   11.62
   7   1  -6  372.62   11.44
  -7   1   6  384.66   11.32
  -5  -1   6   31.06    2.72
  -5  -1   6   39.53    3.31
  -5  -1   6   34.43    3.35
   5  -1  -6   41.57    2.97
   5   1  -6   38.72    3.50
  -5   1   6   40.72    3.15
  -5   1   6   41.70    3.00
  -5   1   6   36.83    3.21
  -5   1   6   35.81    3.01
  -5   1   6   38.04    2.97
  -3  -1   6   10.16    2.44
   3  -1  -6    9.97    2.16
  -3  -1   6    8.45    2.24
  -3   1   6   11.58    2.36
  -3   1   6   11.75    2.24
   3   1  -6    9.67    2.56
  -3   1   6    7.72    1.85
   1  -1  -6   71.70    3.96
  -1  -1   6   83.17    4.55
  -1  -1   6   73.90    4.29
  -1   1   6   73.65    4.15
  -1   1   6   74.17    4.03
  -1   1   6   76.19    4.06
   1   1  -6   78.02    4.48
   1  -1   6   40.12    3.44
  -1  -1  -6   36.81    3.10
   1  -1   6   36.94    3.23
   1   1   6   29.66    2.96
  -1   1  -6   34.30    3.43
   1   1   6   32.72    3.08
   1   1   6   33.06    3.18
   3  -1   6   73.11    4.65
  -3  -1  -6   74.53    4.36
   3  -1   6   75.09    4.52
   3   1   6   77.47    4.62
   3   1   6   71.23    4.67
   3   1   6   71.35    4.32
  -3   1  -6   69.36    4.72
  -5  -1  -6   13.60    2.94
   5  -1   6   13.52    2.69
   5  -1   6   14.96    2.94
  -5   1  -6   12.66    3.11
   5   1   6   13.44    2.69
   5   1   6   10.97    2.76
   7  -1   6  155.69    7.35
   7  -1   6  154.84    7.07
  -7  -1  -6  158.78    7.08
   7   1   6  157.99    7.26
   7   1   6  148.36    6.86
  -7   1  -6  150.11    7.46
   9  -1   6   14.73    3.32
   9  -1   6   17.06    3.50
  -9  -1  -6   20.93    3.54
   9   1   6   17.77    3.51
   9   1   6   22.22    3.68
  -9   1  -6   13.48    3.71
 -11  -1  -6   17.39    3.74
  11  -1   6   23.04    3.83
  11  -1   6   21.40    3.87
 -11   1  -6   24.12    4.28
  11   1   6   15.10    3.32
  11   1   6   20.87    3.96
  13  -1   6   32.52    4.83
  13  -1   6   25.37    4.29
 -13   1  -6   24.59    4.30
  13   1   6   20.63    4.06
  13   1   6   26.90    4.28
  15  -1   6   29.44    4.24
  15  -1   6   25.23    4.36
  15   1   6   28.07    4.62
  15   1   6   32.75    4.64
 -15   1  -6   23.46    3.84
  17  -1   6    6.23    2.49
  17  -1   6   10.23    3.22
  17   1   6    4.57    2.46
  17   1   6    4.69    2.05
 -17   1  -6    5.85    2.67
  26  -2  -6   11.29    2.58
  26   2  -6   10.49    2.89
  26   2  -6    4.23    1.99
 -26   2   6    5.37    2.53
  26   2  -6    6.55    1.65
 -24  -2   6    9.39    2.69
 -24  -2   6    6.86    2.58
  24  -2  -6    7.10    2.67
  24   2  -6   11.11    2.18
  24   2  -6    8.95    2.47
 -24   2   6   11.58    3.37
  24   2  -6    5.94    2.47
 -22  -2   6   11.22    3.09
 -22  -2   6   13.53    3.34
  22  -2  -6   10.13    3.15
 -22   2   6   10.16    3.60
  22   2  -6   10.17    3.34
  22   2  -6   15.23    3.41
  22   2  -6   10.75    2.44
  20  -2  -6    0.29    2.19
 -20  -2   6    1.72    2.48
 -20  -2   6    1.72    2.50
  20   2  -6   -0.33    2.12
 -20   2   6    1.92    2.79
  20   2  -6    1.70    1.34
  20   2  -6    1.95    2.09
  18  -2  -6   42.10    4.36
 -18  -2   6   44.43    4.49
  18  -2  -6   47.80    3.58
 -18  -2   6   49.43    4.51
  18  -2  -6   44.62    3.72
 -18   2   6   42.65    4.57
  18   2  -6   44.99    4.25
  18   2  -6   47.39    4.65
  18   2  -6   51.22    3.63
 -16  -2   6   25.35    3.89
  16  -2  -6   30.24    4.30
  16  -2  -6   29.86    3.35
 -16  -2   6   26.37    4.05
  16  -2  -6   28.82    3.13
  16   2  -6   23.52    2.66
  16   2  -6   28.05    4.01
 -16   2   6   27.13    4.05
  16   2  -6   28.50    3.76
  14  -2  -6    0.95    1.90
 -14  -2   6   -0.62    2.12
  14  -2  -6    2.69    1.65
 -14  -2   6   -1.18    1.95
  14  -2  -6   -0.60    1.29
 -14   2   6   -0.71    2.48
  14   2  -6    1.39    1.23
 -14   2   6    2.00    2.12
  14   2  -6    2.28    2.17
  14   2  -6    1.93    1.83
 -14   2   6    0.45    2.63
  12  -2  -6    9.51    2.76
  12  -2  -6   13.33    2.25
 -12  -2   6    6.54    2.31
  12  -2  -6   10.48    2.04
 -12  -2   6    7.43    2.57
  12   2  -6   13.21    2.80
 -12   2   6    7.84    2.46
 -12   2   6   16.11    2.30
  12   2  -6   10.68    1.71
 -12   2   6   15.03    2.23
  12   2  -6    6.43    2.20
  10  -2  -6   36.19    2.80
  10  -2  -6   41.13    2.87
 -10  -2   6   38.94    3.53
  10  -2  -6   34.59    2.61
  10  -2  -6   40.10    3.75
 -10  -2   6   35.75    3.34
 -10   2   6   40.93    3.15
  10   2  -6   40.13    3.49
  10   2  -6   40.99    2.40
  10   2  -6   44.23    3.84
 -10   2   6   40.51    2.99
 -10   2   6   40.58    3.27
  -8  -2   6  112.67    5.21
  -8  -2   6  104.08    3.82
  -8  -2   6  111.57    5.41
   8  -2  -6  102.00    4.10
   8  -2  -6  102.39    5.55
  -8   2   6  106.82    4.51
  -8   2   6  103.02    4.77
   8   2  -6  107.14    5.13
   8   2  -6  102.50    5.33
  -8   2   6  103.01    4.62
  -8   2   6  104.01    4.70
  -6  -2   6   51.16    3.87
   6  -2  -6   52.57    4.16
  -6  -2   6   50.17    3.63
  -6  -2   6   51.84    2.52
   6   2  -6   53.74    4.01
  -6   2   6   56.24    3.33
   6   2  -6   54.05    3.78
  -6   2   6   48.51    3.23
  -6   2   6   50.22    3.05
   6   2  -6   49.97    3.85
  -6   2   6   50.45    3.42
  -4  -2   6   71.74    3.15
  -4  -2   6   60.58    3.92
  -4  -2   6   60.23    4.09
  -4   2   6   62.50    3.51
   4   2  -6   62.18    4.20
  -4   2   6   59.93    3.46
  -4   2   6   63.72    3.68
  -2  -2   6   18.83    2.87
  -2  -2   6   17.51    2.76
   2   2  -6   15.73    3.05
  -2   2   6   18.92    2.44
  -2   2   6   16.92    2.49
  -2   2   6   20.53    2.47
   0  -2  -6    0.12    1.55
   0  -2   6   -1.82    1.46
   0  -2   6   -1.44    1.53
   0   2   6    0.39    1.51
   0   2  -6    0.81    1.94
   0   2   6   -1.44    1.31
   0   2   6   -0.46    1.17
  -2  -2  -6   45.42    3.24
   2  -2   6   47.27    3.88
   2  -2   6   45.25    3.75
   2   2   6   48.95    3.49
  -2   2  -6   51.74    4.16
   2   2   6   48.24    3.63
   2   2   6   53.44    3.35
   4  -2   6   49.16    4.05
  -4  -2  -6   44.11    3.41
   4  -2   6   39.67    3.59
   4   2   6   41.05    3.77
  -4   2  -6   44.35    4.07
   4   2   6   41.98    3.56
   4   2   6   42.93    3.41
   6  -2   6    1.37    1.98
  -6  -2  -6    3.72    2.18
   6  -2   6    1.34    2.17
   6   2   6    0.37    1.68
  -6   2  -6    0.10    2.25
   6   2   6    2.60    1.98
   8  -2   6    8.63    2.72
  -8  -2  -6   15.21    3.03
   8  -2   6   11.09    2.97
   8   2   6   11.16    2.87
  -8   2  -6    7.27    3.39
   8   2   6   11.79    2.85
  10  -2   6    2.68    2.62
  10  -2   6    3.98    2.35
  10   2   6    0.58    2.06
 -10   2  -6    4.10    3.32
  10   2   6    3.21    2.43
  12  -2   6   -0.86    2.27
  12  -2   6    1.79    2.25
 -12   2  -6    4.60    3.16
  12   2   6   -0.05    2.02
  12   2   6   -0.73    2.30
  14  -2   6    8.96    3.01
  14  -2   6   16.89    3.31
 -14   2  -6    9.54    3.39
  14   2   6   12.14    3.24
  14   2   6   14.39    3.39
  16  -2   6   11.33    3.13
  16  -2   6    8.91    2.74
  16   2   6    8.56    3.02
  16   2   6    6.40    2.43
 -16   2  -6    4.51    3.06
  18   2   6   21.04    3.87
  18   2   6   17.21    3.61
 -18   2  -6   21.42    4.14
  27   3  -6    6.28    2.38
 -27   3   6    7.18    2.49
  27   3  -6    4.11    1.90
  25  -3  -6    7.93    2.32
  25   3  -6    6.78    2.33
  25   3  -6   10.54    1.77
  25   3  -6    2.17    2.39
 -25   3   6    1.78    2.51
  23  -3  -6   15.54    3.46
 -23   3   6    7.35    2.91
  23   3  -6    4.49    1.21
  23   3  -6    9.66    3.09
  23   3  -6    7.76    2.71
  21  -3  -6    0.94    1.87
 -21  -3   6    6.70    2.60
 -21  -3   6    5.86    2.39
 -21   3   6    0.45    2.74
  21   3  -6    0.15    2.17
  21   3  -6    0.23    2.06
  21   3  -6    5.67    1.39
  19  -3  -6   57.04    5.09
 -19  -3   6   61.35    4.80
 -19  -3   6   63.00    5.10
 -19   3   6   52.44    5.10
  19   3  -6   63.47    3.83
  19   3  -6   63.59    4.93
  19   3  -6   56.73    5.20
 -17  -3   6   75.30    5.24
  17  -3  -6   76.22    5.64
 -17  -3   6   70.91    5.29
  17   3  -6   79.18    5.56
  17   3  -6   83.00    4.22
  17   3  -6   77.63    5.17
 -17   3   6   78.10    5.53
  15  -3  -6   23.98    3.95
 -15  -3   6   21.77    3.38
 -15  -3   6   20.40    3.58
  15  -3  -6   22.80    2.41
  15  -3  -6   24.94    2.28
  15   3  -6   20.97    3.29
 -15   3   6   17.42    3.67
 -15   3   6   18.27    3.60
 -15   3   6   20.83    3.67
  15   3  -6   20.82    2.11
  15   3  -6   22.93    3.63
 -13  -3   6   27.91    3.64
  13  -3  -6   29.00    4.21
 -13  -3   6   23.28    3.58
 -13   3   6   35.79    2.85
  13   3  -6   24.68    2.07
  13   3  -6   33.07    3.79
 -13   3   6   27.84    2.47
  13   3  -6   32.42    3.99
 -13   3   6   32.46    3.93
 -11  -3   6  131.56    6.18
  11  -3  -6  126.18    4.40
 -11  -3   6  128.08    5.95
  11  -3  -6  121.22    6.54
 -11   3   6  134.01    5.58
 -11   3   6  126.24    5.66
  11   3  -6  124.09    5.95
 -11   3   6  137.50    5.34
  11   3  -6  128.48    6.22
   9  -3  -6    3.78    2.29
  -9  -3   6    3.53    1.89
  -9  -3   6    0.86    1.90
   9   3  -6    1.06    2.09
  -9   3   6    5.20    1.89
  -9   3   6    4.02    1.63
  -9   3   6    0.54    1.36
   9   3  -6    2.69    1.88
  -7  -3   6   -0.92    1.76
   7  -3  -6    1.39    2.08
  -7  -3   6    0.22    1.77
   7   3  -6    4.15    2.22
  -7   3   6   -0.67    1.48
  -7   3   6    4.82    1.52
  -7   3   6    2.97    1.56
   7   3  -6   -0.21    1.79
  -7   3   6   -0.39    1.22
  -5  -3   6   48.72    3.55
  -5  -3   6   48.51    3.72
  -5   3   6   44.69    2.90
  -5   3   6   43.46    3.05
   5   3  -6   47.49    4.07
   5   3  -6   45.58    3.89
  -5   3   6   45.84    2.89
   5   3  -6   47.74    3.72
  -3  -3   6   57.66    4.03
  -3  -3   6   60.10    3.90
  -3   3   6   53.48    3.13
   3   3  -6   48.82    4.04
  -3   3   6   56.63    3.29
  -3   3   6   52.14    3.08
  -1  -3   6   76.84    4.32
  -1  -3   6   65.40    4.31
  -1   3   6   69.05    3.63
   1   3  -6   71.57    4.65
  -1   3   6   72.89    3.59
  -1   3   6   70.51    3.83
   1  -3   6  100.69    5.10
   1  -3   6  110.77    5.41
   1   3   6  100.42    4.60
   1   3   6  100.29    4.77
   1   3   6  110.84    4.63
  -1   3  -6   96.06    5.54
  -3  -3  -6  103.65    4.21
   3  -3   6  110.10    5.63
   3  -3   6  104.39    5.25
   3   3   6  115.81    4.86
  -3   3  -6   98.77    5.75
   3   3   6  102.76    5.07
   3   3   6  100.08    4.88
   5  -3   6    2.80    2.14
  -5  -3  -6    0.18    0.55
   5  -3   6    0.92    1.77
   5   3   6    1.65    1.92
   5   3   6    8.33    1.54
  -5   3  -6    1.26    2.41
   5   3   6    3.77    1.97
   7  -3   6   14.60    2.98
   7  -3   6   19.21    3.40
  -7   3  -6    8.70    3.32
   7   3   6   22.39    3.27
   7   3   6   19.31    3.33
   7   3   6   17.82    3.57
   9  -3   6   34.19    4.15
   9  -3   6   25.03    3.96
   9   3   6   36.10    4.49
   9   3   6   32.66    4.19
  -9   3  -6   29.02    4.71
  11  -3   6    6.08    2.55
  11  -3   6    5.14    2.26
  11   3   6    5.74    2.80
  11   3   6    5.72    2.54
 -11   3  -6   -0.93    2.92
  13  -3   6    1.29    1.85
  13  -3   6    4.67    1.92
  13   3   6   -0.62    1.84
  13   3   6    1.81    2.29
 -13   3  -6   -0.11    3.02
  15   3   6   11.34    3.29
 -15   3  -6   13.06    3.29
  15   3   6   20.47    3.57
  17   3   6   30.74    4.45
 -17   3  -6   31.83    4.97
  17   3   6   31.71    4.93
 -26   4   6    5.87    2.33
  26   4  -6    5.13    2.15
  26   4  -6    4.28    1.90
  24  -4  -6   15.48    3.27
  24   4  -6   10.53    2.54
  24   4  -6   11.14    3.01
 -24   4   6   12.70    3.32
  22  -4  -6    6.93    2.66
  22   4  -6   -1.11    1.86
  22   4  -6    4.28    1.09
  22   4  -6    3.24    2.00
 -22   4   6    4.40    2.60
  20  -4  -6   56.06    5.26
 -20   4   6   50.11    4.85
  20   4  -6   51.76    4.58
  20   4  -6   46.11    3.07
  20   4  -6   45.65    4.89
  18  -4  -6  103.29    6.98
 -18  -4   6  120.39    6.62
 -18  -4   6  115.39    6.20
 -18   4   6  101.65    6.52
  18   4  -6  111.63    6.79
  18   4  -6  114.63    4.93
  18   4  -6  107.19    6.39
  16  -4  -6   55.90    5.19
 -16  -4   6   62.26    4.56
 -16  -4   6   56.29    4.58
  16   4  -6   66.54    3.17
  16   4  -6   57.98    4.57
 -16   4   6   56.98    4.85
  16   4  -6   60.07    5.04
  14  -4  -6   35.04    5.12
 -14  -4   6   39.89    3.79
 -14  -4   6   39.40    3.64
  14   4  -6   41.16    2.14
 -14   4   6   40.80    2.91
 -14   4   6   41.10    2.79
  14   4  -6   37.19    4.23
  14   4  -6   35.27    4.34
 -14   4   6   36.72    4.36
 -12  -4   6   17.08    2.99
  12  -4  -6    7.06    2.69
 -12  -4   6   11.76    2.52
 -12   4   6   13.27    1.80
 -12   4   6   18.94    1.99
  12   4  -6   15.10    2.94
  12   4  -6   13.61    3.09
 -12   4   6   15.09    2.80
 -10  -4   6   15.31    2.76
 -10  -4   6   18.71    2.80
  10  -4  -6   16.06    3.38
 -10   4   6   15.23    2.14
  10   4  -6   15.21    2.79
  10   4  -6   15.27    3.08
 -10   4   6   17.09    2.15
 -10   4   6   17.65    2.54
  -8  -4   6   27.92    3.20
   8  -4  -6   28.85    4.18
  -8  -4   6   29.43    3.08
   8   4  -6   32.81    3.74
  -8   4   6   27.98    2.15
   8   4  -6   28.85    3.74
  -8   4   6   30.92    2.32
  -8   4   6   22.75    2.44
  -6  -4   6   21.60    3.01
   6  -4  -6   22.35    3.62
  -6  -4   6   22.99    2.87
  -6   4   6   18.18    1.80
  -6   4   6   21.55    1.94
  -6   4   6   20.42    2.11
   6   4  -6   22.15    3.40
  -6   4   6   24.44    2.53
   6   4  -6   23.87    3.23
  -4  -4   6   43.05    3.27
  -4  -4   6   40.62    3.40
   4   4  -6   46.74    3.92
  -4   4   6   36.45    2.48
  -4   4   6   38.13    2.66
  -4   4   6   40.00    2.44
  -2  -4   6   80.06    4.50
  -2  -4   6   78.61    3.11
  -2  -4   6   83.15    4.39
  -2   4   6   75.77    3.48
   2   4  -6   79.13    4.98
  -2   4   6   71.62    3.59
  -2   4   6   77.94    3.49
   0  -4   6   86.60    4.67
   0  -4   6   79.74    4.38
   0   4   6   77.84    3.76
   0   4   6   79.21    3.91
   0   4  -6   81.47    5.12
   0   4   6   86.51    3.79
   2  -4   6  131.14    5.93
   2  -4   6  126.68    6.13
   2   4   6  144.75    5.41
   2   4   6  137.06    5.65
  -2   4  -6  137.22    6.72
   2   4   6  139.68    5.46
   4  -4   6   77.33    4.89
   4  -4   6   79.16    4.69
   4   4   6   73.59    4.42
  -4   4  -6   75.07    5.33
   4   4   6   82.49    4.07
   4   4   6   77.75    4.28
   6  -4   6   34.99    3.41
   6  -4   6   31.79    3.45
  -6   4  -6   36.03    4.77
   6   4   6   38.60    3.43
   6   4   6   39.15    3.56
   8  -4   6   16.87    3.19
   8  -4   6   13.47    2.77
   8   4   6   11.38    2.66
   8   4   6   12.13    2.94
  -8   4  -6   12.13    3.60
 -10   4  -6   -2.21    2.94
  10   4   6    1.65    2.03
  10   4   6    3.88    2.41
  12   4   6    6.81    2.69
  12   4   6   10.46    2.71
 -12   4  -6    7.72    3.08
  14   4   6   10.02    3.05
 -14   4  -6   10.81    3.33
  14   4   6    8.94    2.47
  16   4   6   10.24    2.71
  16   4   6   13.05    3.35
 -16   4  -6    7.26    2.81
  23  -5  -6    1.89    1.81
  23   5  -6    6.07    2.42
 -23   5   6    8.71    2.71
  23   5  -6    5.27    1.92
  21  -5  -6    5.50    2.05
  21   5  -6    4.94    2.15
 -21   5   6   10.51    2.77
  21   5  -6    6.22    2.88
  19  -5  -6   15.75    3.55
 -19   5   6   14.46    3.36
  19   5  -6   16.54    3.69
  19   5  -6   15.80    3.09
  17  -5  -6  149.11    8.59
  17   5  -6  146.07    7.27
 -17   5   6  136.82    7.27
  17   5  -6  143.83    7.74
  15  -5  -6   16.79    3.83
 -15   5   6   18.97    3.46
  15   5  -6   17.75    3.22
  15   5  -6   13.72    3.26
  13  -5  -6   49.94    4.81
  13   5  -6   49.38    4.42
  13   5  -6   45.26    3.92
 -13   5   6   48.02    3.89
 -11  -5   6    5.51    1.87
  11  -5  -6    5.34    2.54
 -11  -5   6    4.27    1.87
 -11   5   6    3.72    2.05
 -11   5   6    7.62    1.25
  11   5  -6    5.23    2.21
 -11   5   6    9.52    1.36
  11   5  -6    2.77    2.42
  -9  -5   6    6.35    2.06
  -9  -5   6    5.30    1.79
   9  -5  -6    6.61    2.68
   9   5  -6    3.24    1.97
  -9   5   6    4.47    1.78
  -9   5   6    6.24    1.26
  -9   5   6    6.71    1.15
   9   5  -6    6.02    2.55
  -7  -5   6    2.03    1.60
   7  -5  -6   -2.43    1.91
  -7  -5   6    0.25    1.57
  -7   5   6    1.96    1.33
   7   5  -6    2.16    1.93
  -7   5   6    4.01    1.19
   7   5  -6    6.27    2.54
  -7   5   6    3.65    1.01
  -5  -5   6    3.74    1.67
  -5  -5   6    0.71    1.40
   5   5  -6   -1.17    2.11
   5   5  -6    3.39    2.03
   5   5  -6    2.87    2.30
  -5   5   6    3.22    1.19
  -5   5   6    2.11    1.23
  -5   5   6    5.80    1.12
  -3  -5   6   21.19    2.80
  -3  -5   6   29.09    3.35
  -3   5   6   20.56    1.85
  -3   5   6   22.76    2.29
  -3   5   6   26.24    1.77
   3   5  -6   25.19    3.69
  -1  -5   6   27.42    3.20
  -1  -5   6   29.75    2.95
  -1  -5   6   27.09    2.16
  -1   5   6   24.88    2.17
   1   5  -6   32.28    4.11
  -1   5   6   33.87    2.01
  -1   5   6   25.19    2.24
   1  -5   6   73.53    3.76
   1  -5   6   71.65    4.37
   1  -5   6   72.14    4.19
   1   5   6   71.01    3.63
   1   5   6   76.85    3.48
   1   5   6   73.91    3.84
  -1   5  -6   70.18    5.07
   3  -5   6    2.01    1.75
   3  -5   6    5.57    1.84
   3  -5   6    0.00    1.39
  -3   5  -6    2.56    2.66
   3   5   6    1.55    1.70
   3   5   6    2.09    1.67
   5  -5   6   11.86    2.56
   5   5   6   18.37    2.89
  -5   5  -6   10.79    3.41
   5   5   6   16.77    2.65
   7  -5   6    1.55    1.92
   7   5   6    5.25    2.18
  -7   5  -6    0.48    2.79
   7   5   6    2.95    1.90
   9  -5   6   -0.12    1.79
   9   5   6    2.98    1.89
   9   5   6    3.49    2.04
  -9   5  -6    5.15    3.01
  11  -5   6    3.45    2.02
  11   5   6    4.70    2.09
  11   5   6   -0.62    1.99
 -11   5  -6    0.94    2.80
  13  -5   6    3.93    2.29
  13   5   6    5.03    2.39
  13   5   6    5.05    1.90
 -13   5  -6    0.72    2.57
  15  -5   6    6.68    2.51
 -15   5  -6   14.35    3.42
  15   5   6    7.79    2.45
  15   5   6    8.95    2.49
  22  -6  -6    4.54    1.77
  22   6  -6    4.01    1.99
  22   6  -6    4.80    1.90
 -22   6   6    6.34    2.51
  20  -6  -6    2.23    1.99
  20   6  -6    0.52    1.98
  20   6  -6    5.20    2.01
 -20   6   6    2.82    2.37
  18  -6  -6    0.79    1.63
  18   6  -6    0.17    1.81
 -18   6   6    3.46    2.20
  18   6  -6    2.79    1.78
  16  -6  -6    5.08    2.18
  16   6  -6    5.93    2.11
  16   6  -6    0.74    2.23
 -16   6   6    2.88    1.95
  14  -6  -6   -0.06    2.19
  14   6  -6    2.93    2.05
 -14   6   6    1.98    2.11
  14   6  -6    2.65    2.32
  12  -6  -6   13.55    3.86
  12   6  -6   14.98    3.11
  12   6  -6   15.84    3.44
 -12   6   6   17.66    2.71
  10  -6  -6   11.25    3.34
  10   6  -6   14.59    3.20
  10   6  -6    9.69    2.63
 -10   6   6   11.09    2.07
   8  -6  -6   13.86    3.47
   8   6  -6   18.99    3.32
   8   6  -6   10.33    2.61
  -8   6   6   16.69    1.38
   6   6  -6   19.51    3.49
   6   6  -6   17.76    3.47
   6   6  -6   17.43    3.02
   4   6  -6   -1.61    2.17
   2   6  -6    0.70    2.23
   0   6   6   43.19    2.54
   0   6  -6   38.66    4.09
   0   6   6   40.73    2.43
   2  -6   6    0.93    1.17
   2   6   6    5.12    1.29
  -2   6  -6    1.81    2.43
   2   6   6    2.32    1.14
   4  -6   6    5.75    1.58
   4   6   6    6.22    1.82
  -4   6  -6    8.03    2.99
   4   6   6    8.12    1.88
   6  -6   6   14.10    2.34
   6   6   6    7.78    2.04
  -6   6  -6    8.52    3.11
   6   6   6    9.95    2.14
   8  -6   6    9.03    2.12
   8   6   6    7.92    2.27
  -8   6  -6    4.64    2.70
   8   6   6    7.69    1.92
  10  -6   6   33.73    3.53
  10   6   6   34.24    3.27
 -10   6  -6   29.71    4.64
  10   6   6   40.84    3.67
  12  -6   6    7.74    2.16
  12   6   6    8.48    2.19
  12   6   6   17.97    3.13
 -12   6  -6   14.30    3.45
  19  -7  -6    6.69    2.20
  19   7  -6    6.86    2.18
 -19   7   6    6.58    2.08
  19   7  -6    2.41    2.00
  17  -7  -6    5.89    2.26
  17   7  -6    5.26    2.42
 -17   7   6    6.48    1.87
  17   7  -6    3.92    1.82
  15  -7  -6    7.12    2.60
  15   7  -6    5.34    2.53
 -15   7   6    7.45    2.01
  15   7  -6    9.42    2.44
  13  -7  -6    9.28    3.00
  13   7  -6   10.13    2.62
  13   7  -6   10.63    3.00
 -13   7   6   10.98    2.11
  11  -7  -6   62.13    5.51
  11   7  -6   50.48    4.24
  11   7  -6   54.02    4.64
 -11   7   6   57.70    3.27
   9  -7  -6   43.35    5.63
   9   7  -6   36.28    3.86
   9   7  -6   39.59    3.68
   7  -7  -6   43.54    5.86
   7   7  -6   43.99    3.95
   7   7  -6   48.75    4.39
   5   7  -6   73.93    5.31
   3   7  -6    6.63    2.86
   1   7  -6    1.58    2.46
  -1   7  -6    1.86    2.54
   1   7   6    3.71    1.08
   1   7   6    4.59    1.03
   3   7   6   10.24    1.65
   3   7   6   10.65    1.83
  -3   7  -6    8.59    2.63
   5   7   6   24.14    2.33
   5   7   6   20.16    2.09
  -5   7  -6   24.39    3.87
  -7   7  -6    7.43    2.48
   7   7   6   10.47    1.84
   7   7   6   14.07    2.36
   9   7   6   41.37    3.47
  -9   7  -6   39.91    4.27
   9   7   6   34.72    3.02
  11   7   6   30.30    2.99
 -11   7  -6   28.56    4.26
  11   7   6   22.95    3.42
  16  -8  -6    4.03    1.97
  16   8  -6    2.89    1.83
  16   8  -6    5.39    1.83
 -16   8   6    6.94    1.59
  14  -8  -6    1.66    1.71
  14   8  -6    7.13    1.91
 -14   8   6    5.44    1.33
  14   8  -6    2.58    1.68
  12  -8  -6   47.39    4.97
 -12   8   6   46.72    2.91
  12   8  -6   61.82    4.64
  12   8  -6   49.11    3.97
  10  -8  -6   43.81    4.64
  10   8  -6   32.90    3.58
  10   8  -6   34.79    3.41
   8  -8  -6   39.43    5.59
   8   8  -6   33.14    4.25
   8   8  -6   26.31    3.50
   6   8  -6   24.54    3.86
   4   8  -6   79.44    5.35
   2   8  -6    2.83    2.12
   0   8  -6    7.43    2.45
  -2   8  -6    6.54    2.43
  -4   8  -6   19.11    3.48
   4   8   6   23.58    2.02
   4   8   6   17.30    1.74
   6   8   6   15.29    2.06
   6   8   6    9.55    1.65
  -6   8  -6    9.21    2.62
  11  -9  -6   40.70    4.43
  11   9  -6   39.38    3.71
  11   9  -6   39.89    3.53
   9   9  -6   13.43    2.42
   9   9  -6    9.66    2.12
   7   9  -6   12.36    2.54
   5   9  -6   22.36    3.24
   3   9  -6    9.56    2.37
   1   9  -6   14.38    2.58
  -1   9  -6    5.39    2.15
 -28   0   7    1.19    2.29
  28   0  -7    3.45    1.26
  26   0  -7    5.53    1.53
 -26   0   7    2.59    2.45
  24   0  -7    2.96    2.26
  24   0  -7    2.00    1.40
 -24   0   7    2.88    2.78
  24   0  -7    3.49    1.83
 -22   0   7   -0.34    2.68
  22   0  -7    5.21    1.97
  22   0  -7    3.42    1.68
  22   0  -7    4.26    2.35
 -20   0   7    3.33    2.85
  20   0  -7   -0.08    2.11
  20   0  -7    3.58    2.00
  20   0  -7   -1.61    1.75
  18   0  -7    1.20    1.96
  18   0  -7    2.12    1.70
  18   0  -7    0.29    1.97
 -18   0   7   -3.95    2.22
  16   0  -7    0.99    1.93
 -16   0   7    0.44    2.03
  16   0  -7    1.04    1.63
 -16   0   7    0.19    2.14
  16   0  -7   -2.74    1.59
  14   0  -7    0.26    1.49
  14   0  -7   -1.14    1.60
 -14   0   7   -2.45    1.94
  14   0  -7    1.33    2.00
 -14   0   7    0.59    2.12
  12   0  -7   -1.43    1.63
  12   0  -7   -1.28    1.75
 -12   0   7    0.92    2.08
  12   0  -7    1.35    1.58
 -12   0   7    1.95    1.92
  10   0  -7   -3.98    1.55
  10   0  -7   -1.29    1.64
  10   0  -7    1.34    1.67
 -10   0   7    0.01    1.71
 -10   0   7    1.00    1.96
  -8   0   7    1.38    1.76
   8   0  -7   -1.58    1.42
  -8   0   7    0.55    1.80
  -8   0   7   -0.75    1.64
   8   0  -7   -0.13    1.93
   6   0  -7   -0.55    1.86
  -6   0   7   -2.99    1.54
  -6   0   7   -0.57    1.69
  -6   0   7    3.14    1.92
  -4   0   7   -3.10    1.50
   4   0  -7   -1.29    1.77
  -4   0   7    0.02    1.67
   2   0  -7    2.35    2.15
  -2   0   7    3.04    1.83
  -2   0   7    1.69    1.87
   0   0   7    1.83    1.93
   0   0   7    0.03    1.95
   0   0  -7   -0.20    2.18
  -2   0  -7    1.12    2.15
   2   0   7   -1.19    1.66
   2   0   7   -0.38    1.77
  -4   0  -7    2.30    2.61
   4   0   7   -1.60    1.76
   4   0   7   -0.08    1.80
  -6   0  -7   -3.95    2.37
   6   0   7   -1.29    1.89
   6   0   7    0.76    2.07
  -8   0  -7   -1.16    2.59
   8   0   7    1.25    2.11
   8   0   7   -0.10    2.00
 -10   0  -7    4.46    2.62
  10   0   7    0.50    2.01
  10   0   7    0.58    2.26
  12   0   7    4.24    2.36
  12   0   7    7.06    2.35
 -12   0  -7    2.54    2.34
  14   0   7    1.83    2.00
  14   0   7   -0.01    2.16
  16   0   7    2.96    2.17
  16   0   7    1.87    2.33
  27  -1  -7    6.95    1.98
 -27  -1   7    5.56    2.67
 -27   1   7    5.73    2.77
  27   1  -7    6.23    1.65
  25  -1  -7   10.95    2.50
 -25  -1   7   12.24    3.20
  25   1  -7    8.27    2.73
 -25   1   7    3.72    2.59
  25   1  -7    6.07    1.56
  25   1  -7   11.19    2.58
 -23  -1   7    1.50    2.67
  23  -1  -7    7.52    2.61
 -23  -1   7    4.69    2.91
  23   1  -7    3.21    2.18
  23   1  -7    6.32    1.92
  23   1  -7    2.65    2.45
 -23   1   7    9.85    3.23
  21  -1  -7   56.92    4.58
 -21  -1   7   57.50    5.36
  21  -1  -7   64.92    4.48
 -21  -1   7   60.40    5.19
  21  -1  -7   59.54    4.94
  21   1  -7   60.11    5.15
  21   1  -7   64.13    4.46
  21   1  -7   61.02    4.74
 -21   1   7   65.80    5.75
 -19  -1   7   25.67    4.28
  19  -1  -7   34.88    3.87
  19  -1  -7   35.86    3.68
 -19  -1   7   32.65    4.36
  19  -1  -7   37.97    3.48
  19   1  -7   32.63    4.44
  19   1  -7   38.87    4.46
 -19   1   7   36.96    5.02
  19   1  -7   36.46    3.32
 -17  -1   7   12.19    3.46
  17  -1  -7   13.10    2.90
 -17  -1   7   16.35    3.49
  17  -1  -7   19.32    3.22
  17  -1  -7   16.28    2.87
  17   1  -7   16.65    3.35
  17   1  -7   17.99    3.21
  17   1  -7   20.91    2.92
 -17   1   7   17.76    3.62
  15  -1  -7   25.28    3.59
  15  -1  -7   26.83    3.20
  15  -1  -7   25.42    3.39
 -15  -1   7   23.86    3.62
 -15  -1   7   29.85    4.06
  15   1  -7   26.09    3.66
 -15   1   7   21.76    3.52
  15   1  -7   24.96    3.05
  15   1  -7   25.48    3.52
 -13  -1   7   38.51    3.79
 -13  -1   7   37.59    3.63
  13  -1  -7   36.90    3.15
  13  -1  -7   36.96    3.52
  13  -1  -7   35.37    3.36
 -13   1   7   32.81    3.54
  13   1  -7   35.31    2.90
  13   1  -7   35.95    3.44
 -13   1   7   38.94    3.60
  13   1  -7   32.84    3.61
 -11  -1   7    5.35    2.14
  11  -1  -7    1.91    1.88
 -11  -1   7    6.21    2.50
 -11  -1   7    6.11    1.95
  11  -1  -7    4.89    2.11
  11  -1  -7    4.07    2.00
  11  -1  -7    7.13    2.02
 -11   1   7    6.29    2.33
 -11   1   7    3.94    2.56
  11   1  -7    4.39    2.40
  11   1  -7    8.74    2.43
 -11   1   7    6.06    2.26
  11   1  -7    4.60    1.64
 -11   1   7    3.13    2.50
  -9  -1   7   62.07    4.20
  -9  -1   7   65.44    3.51
  -9  -1   7   64.80    4.30
   9  -1  -7   66.88    3.94
   9  -1  -7   64.36    4.29
  -9   1   7   66.59    4.28
   9   1  -7   66.40    3.54
  -9   1   7   67.50    4.08
   9   1  -7   59.89    4.32
  -9   1   7   61.58    4.12
   9   1  -7   68.16    4.26
  -9   1   7   56.79    4.34
  -7  -1   7    0.09    1.19
  -7  -1   7    0.52    1.87
  -7  -1   7    3.40    2.01
   7  -1  -7   -0.71    1.73
   7  -1  -7    1.77    1.87
   7   1  -7    2.11    2.17
  -7   1   7    1.34    1.81
  -7   1   7    0.58    1.55
  -7   1   7   -0.07    1.43
  -7   1   7    0.03    1.68
  -5  -1   7   73.22    3.69
  -5  -1   7   62.22    4.09
  -5  -1   7   63.36    4.23
   5  -1  -7   59.92    3.71
  -5   1   7   62.25    3.68
   5   1  -7   58.83    4.23
  -5   1   7   62.06    3.84
  -5   1   7   64.93    3.87
  -5   1   7   65.30    4.06
  -5   1   7   62.95    3.73
  -3  -1   7   16.29    2.73
  -3  -1   7   11.67    2.49
   3  -1  -7   11.80    2.31
  -3   1   7   12.35    2.41
  -3   1   7   10.48    2.39
  -3   1   7   13.00    2.28
   3   1  -7   12.19    2.73
   1  -1  -7    8.01    2.32
  -1  -1   7    3.55    2.03
  -1  -1   7    4.00    2.26
  -1   1   7    3.05    2.21
  -1   1   7    4.01    1.99
   1   1  -7    6.52    2.54
  -1   1   7    3.43    1.90
   1  -1   7   10.65    2.64
   1  -1   7   12.68    2.57
  -1  -1  -7    7.86    2.44
   1   1   7    8.87    2.34
  -1   1  -7   10.91    3.03
   1   1   7   10.75    2.41
   3  -1   7   47.17    4.09
  -3  -1  -7   54.29    3.97
   3  -1   7   53.33    4.06
  -3   1  -7   45.28    4.23
   3   1   7   53.34    3.99
   3   1   7   48.61    4.06
   5  -1   7   16.10    3.11
  -5  -1  -7   21.65    3.49
   5  -1   7   20.24    3.61
   5   1   7   18.44    3.43
  -5   1  -7   17.25    3.80
   5   1   7   19.70    3.18
   7  -1   7    3.54    2.61
   7  -1   7    4.53    2.54
  -7  -1  -7    5.68    2.60
  -7   1  -7    5.54    3.17
   7   1   7    5.55    2.60
   7   1   7    4.11    2.49
  -9  -1  -7   52.88    4.58
   9  -1   7   52.65    4.86
   9  -1   7   61.94    4.82
   9   1   7   54.02    4.89
   9   1   7   56.39    4.65
  -9   1  -7   45.24    4.88
  11  -1   7    1.12    2.27
  11  -1   7    3.07    2.51
  11   1   7    0.88    2.24
  11   1   7    3.30    2.69
 -11   1  -7    2.75    2.55
  13  -1   7    5.37    2.90
  13  -1   7    6.28    2.64
  13   1   7    9.34    2.75
 -13   1  -7    7.02    2.73
  13   1   7   12.39    3.27
  15  -1   7    4.31    2.35
  15  -1   7    7.51    2.63
  15   1   7    3.59    2.10
  15   1   7    6.55    2.66
  17  -1   7   14.38    3.15
  17  -1   7   11.81    3.24
  17   1   7   18.03    3.38
  17   1   7   11.31    3.06
  26  -2  -7   48.87    4.45
  26   2  -7   32.96    4.60
  26   2  -7   35.68    4.57
  26   2  -7   40.34    3.44
 -26   2   7   47.02    4.95
 -24  -2   7    7.32    2.58
  24  -2  -7    4.51    1.90
 -24  -2   7    5.27    2.24
  24   2  -7    4.60    2.09
  24   2  -7    5.96    1.58
  24   2  -7    7.32    2.57
 -24   2   7    6.55    3.09
 -22  -2   7   24.19    4.25
  22  -2  -7   25.70    4.36
 -22  -2   7   16.02    3.51
 -22   2   7   21.83    4.27
  22   2  -7   22.57    3.85
  22   2  -7   26.37    2.69
  22   2  -7   24.39    4.35
  20  -2  -7    9.35    2.99
 -20  -2   7    9.91    3.21
 -20  -2   7   14.51    3.48
  20   2  -7    9.11    2.67
 -20   2   7   12.74    3.60
  20   2  -7    7.05    2.89
  20   2  -7   17.63    2.64
 -18  -2   7   22.77    4.01
 -18  -2   7   26.59    4.32
  18  -2  -7   26.87    3.25
  18  -2  -7   28.47    3.53
  18  -2  -7   29.64    4.34
 -18   2   7   22.44    4.09
  18   2  -7   29.02    4.31
  18   2  -7   23.92    3.60
  18   2  -7   28.82    2.69
  16  -2  -7    1.63    1.78
  16  -2  -7    2.22    1.66
  16  -2  -7   -0.51    1.79
 -16  -2   7   -1.32    2.04
 -16  -2   7    0.42    2.37
  16   2  -7    0.31    1.10
 -16   2   7    2.29    2.38
  16   2  -7    0.99    2.06
  16   2  -7    1.41    2.23
 -14  -2   7   42.18    3.88
  14  -2  -7   38.87    3.98
  14  -2  -7   44.52    3.05
 -14  -2   7   38.92    4.01
  14  -2  -7   38.61    3.12
  14   2  -7   39.00    4.04
 -14   2   7   43.04    3.90
  14   2  -7   42.19    2.84
  14   2  -7   39.59    3.79
  12  -2  -7   82.96    4.01
  12  -2  -7   69.74    3.70
 -12  -2   7   81.99    5.13
 -12  -2   7   72.87    4.73
  12  -2  -7   72.68    4.99
  12  -2  -7   74.32    3.97
  12   2  -7   72.34    4.99
  12   2  -7   79.07    3.56
 -12   2   7   74.14    4.42
 -12   2   7   76.43    4.60
  12   2  -7   75.24    4.70
 -12   2   7   77.12    4.52
 -12   2   7   77.44    4.73
 -10  -2   7    8.96    1.59
  10  -2  -7    8.81    2.82
  10  -2  -7   10.01    2.02
 -10  -2   7    5.58    2.34
 -10  -2   7    4.99    2.35
  10   2  -7    9.84    2.46
 -10   2   7    9.47    2.39
 -10   2   7    6.51    2.25
 -10   2   7   11.22    1.96
 -10   2   7   11.07    1.86
  10   2  -7    6.74    2.53
  10   2  -7    8.99    1.54
  -8  -2   7   87.56    3.60
  -8  -2   7   90.16    5.12
   8  -2  -7   88.51    5.36
  -8  -2   7   90.13    4.92
   8  -2  -7   88.38    3.98
   8   2  -7   85.99    5.08
   8   2  -7   94.01    5.07
  -8   2   7   78.73    4.31
  -8   2   7   85.51    4.48
   8   2  -7   90.83    5.27
  -8   2   7   86.61    4.25
  -8   2   7   89.05    4.73
  -6  -2   7   56.75    2.95
  -6  -2   7   57.68    4.23
  -6  -2   7   51.74    4.03
   6  -2  -7   53.48    3.10
   6   2  -7   59.02    4.38
  -6   2   7   52.25    3.54
  -6   2   7   55.23    3.57
  -6   2   7   53.22    3.65
  -6   2   7   57.55    3.40
  -4  -2   7  123.01    5.93
   4  -2  -7  121.25    4.72
  -4  -2   7  128.35    5.83
  -4  -2   7  131.87    4.86
  -4   2   7  124.14    5.54
   4   2  -7  121.64    6.07
  -4   2   7  116.95    5.22
  -4   2   7  123.20    5.29
  -2  -2   7   35.15    3.41
   2  -2  -7   33.09    2.72
  -2  -2   7   34.88    3.55
  -2   2   7   30.12    2.99
  -2   2   7   28.69    3.15
  -2   2   7   40.67    2.95
   2   2  -7   36.45    3.70
   0  -2   7   21.30    3.36
   0  -2   7   26.73    3.37
   0  -2  -7   25.58    2.82
   0   2   7   27.64    3.34
   0   2   7   23.47    2.29
   0   2  -7   21.09    3.51
   0   2   7   28.94    3.24
   2  -2   7  112.44    5.90
  -2  -2  -7  104.17    4.87
   2  -2   7  104.97    5.57
  -2   2  -7   98.21    5.78
   2   2   7  102.89    5.40
   2   2   7  102.90    5.16
   2   2   7   95.50    5.31
  -4  -2  -7   57.03    3.84
   4  -2   7   57.24    4.56
   4  -2   7   60.67    4.38
   4   2   7   53.17    4.21
   4   2   7   54.52    4.07
  -4   2  -7   55.64    4.83
   6  -2   7   -0.54    2.05
  -6  -2  -7    5.14    2.29
   6  -2   7   -1.62    2.06
  -6   2  -7    1.51    2.87
   6   2   7    2.18    2.22
   6   2   7   -1.63    1.76
   8  -2   7    6.19    2.74
   8  -2   7    8.80    2.85
  -8   2  -7   11.10    3.64
   8   2   7    4.25    2.40
   8   2   7    8.21    2.78
  10  -2   7   57.33    5.15
  10  -2   7   52.18    4.73
 -10   2  -7   52.47    5.34
  10   2   7   60.44    4.87
  10   2   7   58.59    5.11
  12  -2   7    3.56    2.56
  12  -2   7    2.04    2.00
  12   2   7    3.57    2.16
  12   2   7    3.34    2.25
 -12   2  -7   -0.40    3.04
  14  -2   7    9.40    2.65
  14  -2   7    5.91    2.44
 -14   2  -7    9.08    3.09
  14   2   7    6.76    2.74
  14   2   7    9.49    2.61
  16   2   7   26.67    4.08
  16   2   7   25.37    4.43
 -16   2  -7   14.69    3.38
  27   3  -7    9.19    2.89
  27   3  -7   10.05    2.72
 -27   3   7    9.37    2.73
  25  -3  -7   11.33    2.89
  25   3  -7    8.94    2.40
 -25   3   7    5.78    2.66
  25   3  -7    7.28    2.68
  23  -3  -7    5.13    2.10
  23   3  -7    0.54    2.19
 -23   3   7    4.97    2.89
  23   3  -7    4.10    1.07
  23   3  -7    1.37    1.83
 -21  -3   7   13.41    3.08
  21  -3  -7   18.41    3.76
 -21  -3   7   13.53    3.07
  21   3  -7   20.63    1.99
  21   3  -7   20.51    4.05
 -21   3   7   11.10    3.61
  21   3  -7   14.16    3.10
 -19  -3   7   47.56    4.55
  19  -3  -7   50.31    4.86
 -19  -3   7   56.62    4.65
 -19   3   7   53.27    4.95
  19   3  -7   52.40    4.93
  19   3  -7   55.29    4.57
  19   3  -7   57.30    3.34
 -17  -3   7   11.20    3.03
  17  -3  -7    5.11    2.70
 -17  -3   7    0.42    2.31
  17   3  -7   11.80    1.79
  17   3  -7    4.47    2.69
 -17   3   7    4.67    2.75
  17   3  -7    5.56    2.63
  15  -3  -7   42.67    4.45
 -15  -3   7   38.02    4.16
 -15  -3   7   43.77    4.18
 -15   3   7   53.69    4.99
 -15   3   7   48.57    5.24
 -15   3   7   50.28    4.34
  15   3  -7   47.82    4.07
  15   3  -7   53.54    2.77
  15   3  -7   45.62    4.32
 -13  -3   7   26.41    3.76
 -13  -3   7   30.61    3.91
  13  -3  -7   25.03    1.97
  13  -3  -7   32.57    4.51
  13   3  -7   28.94    3.76
  13   3  -7   30.10    4.01
  13   3  -7   32.66    1.91
 -13   3   7   31.24    3.83
 -13   3   7   30.40    2.76
 -13   3   7   31.95    2.69
 -11  -3   7   59.05    4.43
 -11  -3   7   52.60    4.07
  11  -3  -7   61.34    2.80
  11  -3  -7   49.21    4.45
 -11   3   7   68.45    3.59
  11   3  -7   55.13    4.44
 -11   3   7   57.24    3.96
 -11   3   7   66.57    3.72
  11   3  -7   59.45    4.31
  -9  -3   7    0.42    1.90
   9  -3  -7    3.15    2.30
  -9  -3   7    1.31    1.78
   9   3  -7    2.64    2.14
  -9   3   7    2.73    1.34
  -9   3   7   -0.06    1.65
  -9   3   7    1.92    1.35
   9   3  -7    0.27    1.76
  -9   3   7    2.69    1.78
  -7  -3   7    9.65    2.50
  -7  -3   7    6.36    2.22
   7  -3  -7    7.61    2.73
   7   3  -7    7.98    2.38
  -7   3   7    9.08    1.88
  -7   3   7    7.72    2.15
   7   3  -7    8.79    2.59
  -7   3   7    8.59    2.02
   7   3  -7    9.19    2.70
  -7   3   7    8.97    1.70
  -5  -3   7   97.20    5.17
  -5  -3   7   97.15    5.01
  -5   3   7   88.69    4.30
  -5   3   7  101.00    4.38
  -5   3   7   88.97    4.47
   5   3  -7   91.16    5.42
  -3  -3   7   27.93    3.54
  -3  -3   7   26.12    3.32
  -3   3   7   24.31    3.01
  -3   3   7   29.05    2.48
   3   3  -7   29.52    3.90
  -3   3   7   26.26    2.90
  -1  -3   7   -0.13    1.80
  -1  -3   7   -0.52    1.64
  -1   3   7   -0.80    1.61
  -1   3   7    0.27    1.42
   1   3  -7    2.87    2.38
  -1   3   7    1.32    1.07
   1  -3   7    0.21    1.73
  -1  -3  -7    0.99    1.20
   1  -3   7    2.51    1.90
   1   3   7    4.30    1.15
   1   3   7    1.58    1.76
  -1   3  -7    1.13    2.52
   1   3   7   -0.18    1.62
   3  -3   7   29.58    3.76
   3  -3   7   35.53    4.16
  -3  -3  -7   26.34    2.23
   3   3   7   36.60    2.67
  -3   3  -7   25.24    3.98
   3   3   7   34.72    3.78
   3   3   7   30.93    3.74
   5  -3   7   25.00    3.90
   5  -3   7   27.09    3.70
   5   3   7   31.12    3.99
   5   3   7   24.33    3.49
  -5   3  -7   21.72    4.16
   7  -3   7    0.35    1.82
   7  -3   7    1.21    2.03
   7   3   7    1.57    2.24
  -7   3  -7    1.46    2.97
   7   3   7    0.80    2.00
   9  -3   7   48.82    4.25
   9  -3   7   50.46    4.51
   9   3   7   44.25    4.39
  -9   3  -7   49.99    5.19
   9   3   7   46.43    4.15
  11  -3   7   23.22    3.60
  11  -3   7   32.82    4.46
 -11   3  -7   19.72    4.27
  11   3   7   31.78    4.40
  11   3   7   27.91    4.39
  13   3   7   -0.49    1.75
 -13   3  -7    8.75    3.14
  13   3   7    3.49    2.24
  15   3   7    9.53    2.69
 -15   3  -7    3.12    2.43
  15   3   7    7.44    2.49
  24  -4  -7    5.97    2.30
 -24   4   7    6.36    2.40
  24   4  -7   -0.14    1.94
  24   4  -7    5.03    1.98
  22  -4  -7    3.75    2.04
  22   4  -7    4.87    2.18
 -22   4   7    3.36    2.21
  22   4  -7    0.19    2.13
  20  -4  -7   18.72    3.80
 -20   4   7    9.64    3.03
  20   4  -7   13.82    2.99
  20   4  -7   11.75    3.53
  18  -4  -7   -2.33    1.89
 -18  -4   7    1.77    2.05
 -18  -4   7    1.00    1.96
  18   4  -7   -0.49    1.80
 -18   4   7    2.13    2.60
  18   4  -7    2.96    2.46
 -16  -4   7   28.70    3.77
 -16  -4   7   35.68    4.36
  16  -4  -7   36.18    5.14
  16   4  -7   37.98    2.06
  16   4  -7   29.99    4.38
  16   4  -7   35.75    4.38
 -16   4   7   28.79    4.29
 -14  -4   7   17.76    3.14
  14  -4  -7   22.39    4.22
 -14  -4   7   18.09    3.29
  14   4  -7   18.43    3.54
  14   4  -7   16.52    3.27
 -14   4   7   17.15    3.22
 -12  -4   7    7.67    2.33
 -12  -4   7    3.25    1.98
  12  -4  -7    1.70    2.49
 -12   4   7   10.05    1.56
 -12   4   7    2.38    1.99
  12   4  -7    3.78    2.19
 -12   4   7    8.68    1.73
  12   4  -7    7.46    2.72
 -10  -4   7   27.77    3.47
  10  -4  -7   30.32    4.51
 -10  -4   7   32.00    3.81
  10   4  -7   33.49    4.18
  10   4  -7   33.74    3.89
 -10   4   7   35.91    2.50
 -10   4   7   32.74    2.32
 -10   4   7   27.10    3.23
  -8  -4   7    5.77    2.17
   8  -4  -7    4.63    2.72
  -8  -4   7    7.75    2.35
   8   4  -7    9.02    2.61
  -8   4   7    8.66    1.50
  -8   4   7   11.12    1.82
   8   4  -7    7.63    2.37
  -8   4   7    9.09    2.09
  -8   4   7    6.34    1.88
  -6  -4   7   11.28    2.41
  -6  -4   7   13.30    2.68
  -6   4   7    9.56    2.04
  -6   4   7   12.16    1.81
   6   4  -7   12.91    3.09
  -6   4   7   10.88    2.20
  -6   4   7   15.79    2.04
  -6   4   7   14.01    1.89
  -4  -4   7    8.08    2.16
  -4  -4   7    3.49    2.03
  -4   4   7    3.32    1.73
   4   4  -7    7.98    2.79
  -4   4   7    8.69    1.57
  -4   4   7    4.11    1.65
  -2  -4   7   51.14    4.01
  -2  -4   7   47.44    3.70
   2   4  -7   47.56    4.35
  -2   4   7   47.42    3.28
  -2   4   7   47.68    3.10
  -2   4   7   57.17    3.01
   0  -4   7   19.08    3.05
   0  -4   7   21.64    3.27
   0   4   7   17.86    2.81
   0   4   7   17.02    2.54
   0   4   7   22.79    1.98
   0   4  -7   23.00    3.84
   2  -4   7   44.45    4.04
   2  -4   7   51.54    3.99
   2   4   7   49.51    3.51
  -2   4  -7   44.84    4.55
   2   4   7   50.33    3.71
   4  -4   7    5.91    2.41
   4  -4   7    6.82    2.27
   4   4   7    4.34    2.19
  -4   4  -7    5.66    3.20
   4   4   7    7.14    2.51
   6  -4   7    2.45    2.28
   6  -4   7   -1.58    1.51
   6   4   7   -4.23    1.81
   6   4   7    1.40    2.05
  -6   4  -7    2.42    2.84
  -8   4  -7    4.79    2.89
   8   4   7    0.78    2.00
   8   4   7    1.30    1.88
  10   4   7   10.50    2.86
 -10   4  -7   14.74    3.93
  10   4   7   13.82    2.93
 -12   4  -7   11.79    3.55
  12   4   7    6.69    2.54
  12   4   7   10.21    2.45
  14   4   7   11.01    2.90
  14   4   7    8.85    2.40
 -14   4  -7    5.31    2.74
  23  -5  -7   15.55    3.36
  23   5  -7   16.02    3.39
 -23   5   7   15.19    3.15
  23   5  -7   12.26    2.66
  21  -5  -7    4.78    2.29
  21   5  -7    5.29    2.36
 -21   5   7    9.06    2.81
  21   5  -7   10.09    3.07
  19  -5  -7    1.79    2.09
 -19   5   7    3.80    2.60
  19   5  -7    2.43    1.70
  19   5  -7    6.64    2.54
  17  -5  -7   36.46    5.34
  17   5  -7   38.87    4.99
 -17   5   7   29.28    4.26
  17   5  -7   40.25    4.75
  15  -5  -7   66.84    5.67
  15   5  -7   81.24    5.23
 -15   5   7   73.25    4.97
  15   5  -7   76.57    5.47
  13  -5  -7    2.21    2.32
 -13   5   7    1.52    1.94
  13   5  -7    0.60    2.27
  13   5  -7    0.35    1.96
  11  -5  -7    0.76    2.14
 -11  -5   7    0.14    1.44
 -11  -5   7    0.14    1.52
  11   5  -7   -2.03    2.08
 -11   5   7   -1.47    1.69
  11   5  -7   -1.43    1.91
  -9  -5   7  108.61    5.45
   9  -5  -7  109.81    6.97
  -9  -5   7  117.30    5.76
  -9   5   7  105.18    4.77
   9   5  -7  106.19    6.25
  -9   5   7  110.99    4.34
   9   5  -7  115.03    5.97
  -9   5   7  113.87    4.54
  -7  -5   7   27.01    3.35
   7  -5  -7   18.53    3.83
  -7  -5   7   23.50    3.06
   7   5  -7   20.86    3.57
  -7   5   7   21.06    2.59
   7   5  -7   17.19    3.08
  -7   5   7   21.22    1.82
  -7   5   7   18.27    2.74
   7   5  -7   23.48    3.67
  -7   5   7   22.47    1.66
  -5  -5   7    7.96    2.17
  -5  -5   7    9.66    2.17
   5   5  -7    8.98    2.93
  -5   5   7    7.50    1.92
  -5   5   7    6.19    1.74
  -5   5   7   14.02    1.48
  -3  -5   7   35.89    3.35
  -3  -5   7   38.38    3.26
  -3   5   7   32.59    2.87
   3   5  -7   42.91    4.95
  -3   5   7   45.12    2.44
  -3   5   7   37.19    2.78
  -1  -5   7   60.21    3.05
  -1  -5   7   59.65    4.16
  -1  -5   7   55.42    3.90
  -1   5   7   58.60    3.49
  -1   5   7   57.56    3.38
   1   5  -7   56.02    4.82
  -1   5   7   64.22    3.12
   1  -5   7    9.01    2.22
   1  -5   7   13.77    2.68
   1  -5   7   11.53    1.89
   1   5   7   11.57    2.09
  -1   5  -7    4.62    2.82
   1   5   7    7.28    2.12
   3  -5   7   19.32    2.79
   3   5   7   20.76    3.01
   3   5   7   21.43    2.81
  -3   5  -7   21.17    3.89
   5  -5   7   63.72    4.40
   5   5   7   73.10    4.71
  -5   5  -7   85.02    6.10
   5   5   7   74.65    4.45
   7  -5   7   37.92    3.68
   7   5   7   30.60    3.20
  -7   5  -7   43.42    4.66
   7   5   7   36.47    3.63
   9  -5   7   -0.33    1.67
   9   5   7    5.27    1.97
   9   5   7    3.98    2.03
  -9   5  -7    1.71    2.55
  11  -5   7    1.30    2.07
 -11   5  -7    3.70    2.69
  11   5   7    8.15    2.49
  11   5   7    6.05    2.07
  13  -5   7   17.72    3.65
  13   5   7   17.03    3.36
  13   5   7   13.97    3.21
 -13   5  -7   13.67    3.28
  22  -6  -7   41.33    5.87
  22   6  -7   41.13    4.09
 -22   6   7   45.30    4.44
  22   6  -7   41.12    4.41
  20  -6  -7    8.36    2.68
 -20   6   7    6.17    2.26
  20   6  -7    9.68    2.55
  20   6  -7    9.29    2.88
  18  -6  -7    9.74    2.73
  18   6  -7   14.39    2.92
  18   6  -7   14.95    3.30
 -18   6   7    9.49    2.78
  16  -6  -7   56.85    5.37
  16   6  -7   55.43    4.44
  16   6  -7   47.99    4.55
 -16   6   7   54.35    4.25
  14  -6  -7   28.10    4.76
 -14   6   7   23.71    3.38
  14   6  -7   25.64    3.74
  14   6  -7   21.27    3.87
  12  -6  -7    6.38    2.66
  12   6  -7    2.06    2.08
 -12   6   7    7.16    1.84
  12   6  -7    6.09    2.78
  10  -6  -7   32.90    5.03
  10   6  -7   38.88    4.80
  10   6  -7   38.22    4.39
   8  -6  -7   62.85    5.53
  -8   6   7   78.89    3.54
   8   6  -7   73.33    5.28
   8   6  -7   66.40    4.98
  -8   6   7   73.17    3.35
   8   6  -7   69.03    4.89
   6   6  -7   10.18    3.05
   4   6  -7   -0.58    2.18
  -4   6   7    4.76    1.10
  -4   6   7    5.01    1.16
   2   6  -7   79.25    5.58
  -2   6   7   82.42    3.58
  -2   6   7   87.07    3.79
   0   6   7   36.71    2.59
   0   6   7   33.18    2.60
   0   6  -7   27.88    4.31
  -2   6  -7    2.67    2.78
   2   6   7    2.04    1.39
   2   6   7    7.96    1.91
   4   6   7   37.60    3.14
   4   6   7   50.06    3.28
  -4   6  -7   35.60    4.65
  -6   6  -7   47.50    4.69
   6   6   7   51.89    3.83
   6   6   7   51.06    3.62
   8   6   7    5.84    2.04
  -8   6  -7    8.32    2.86
   8   6   7    8.96    2.14
  10   6   7    6.59    1.97
 -10   6  -7    5.31    2.66
  10   6   7    5.22    1.74
  19  -7  -7    2.61    1.63
 -19   7   7   11.04    2.27
  19   7  -7    7.14    2.43
  19   7  -7    8.40    2.29
  17  -7  -7   11.86    3.06
  17   7  -7    9.53    2.70
  17   7  -7    9.95    2.54
 -17   7   7    7.86    1.86
  15  -7  -7   61.73    5.69
 -15   7   7   67.88    4.17
  15   7  -7   66.48    4.73
  15   7  -7   67.43    5.23
  13  -7  -7    4.64    2.20
 -13   7   7    3.21    1.37
  13   7  -7    4.33    1.72
  13   7  -7    3.05    2.19
  11  -7  -7    5.08    2.47
  11   7  -7    6.06    2.22
 -11   7   7    6.01    1.44
  11   7  -7    4.01    2.50
   9  -7  -7   41.10    4.63
  -9   7   7   40.22    2.37
   9   7  -7   40.45    4.12
   9   7  -7   32.67    3.46
   7   7  -7   12.48    3.12
   7   7  -7   19.27    3.27
   7   7  -7   12.64    2.80
   5   7  -7    5.50    2.43
   3   7  -7   22.50    3.81
   1   7  -7   38.37    4.81
  -1   7   7   35.25    2.20
  -1   7  -7    2.72    2.13
   1   7   7    4.48    1.16
   1   7   7    5.09    1.29
  -3   7  -7    7.19    2.59
   3   7   7    2.68    1.10
   3   7   7    4.35    1.15
  -5   7  -7    8.19    2.85
   5   7   7    8.95    1.74
   5   7   7   12.44    1.97
   7   7   7    9.02    1.73
  -7   7  -7    5.97    2.44
   7   7   7    9.86    2.03
   9   7   7    6.52    1.80
  -9   7  -7    6.16    2.30
   9   7   7    6.11    1.69
  16  -8  -7    4.39    2.06
 -16   8   7    3.22    1.47
  16   8  -7    4.25    1.90
  16   8  -7    6.88    1.91
  14  -8  -7    2.33    1.67
  14   8  -7    3.92    1.72
 -14   8   7    6.63    1.43
  14   8  -7    5.41    2.11
  12  -8  -7    4.91    2.19
 -12   8   7    5.73    1.18
  12   8  -7    4.98    1.92
  12   8  -7    8.17    2.12
  10  -8  -7    2.93    1.95
  10   8  -7    9.83    2.57
  10   8  -7    5.98    2.45
   8   8  -7    3.33    2.04
   8   8  -7    1.73    1.60
   8   8  -7    0.68    1.91
   6   8  -7   36.82    3.85
   4   8  -7   23.28    3.70
   2   8  -7    8.32    2.60
   0   8  -7    4.07    2.31
   2   8   7    5.69    1.25
  -2   8  -7    5.09    2.01
   2   8   7    4.84    1.04
   4   8   7    2.56    1.12
  -4   8  -7    5.76    2.41
   9   9  -7   15.14    2.83
   9   9  -7    9.72    2.60
   9   9  -7   11.02    2.65
   7   9  -7   16.83    3.23
   5   9  -7   19.38    3.32
   3   9  -7   24.84    3.80
  28   0  -8    4.27    1.40
 -28   0   8    2.35    2.41
 -26   0   8   61.44    5.78
  26   0  -8   69.23    4.94
  24   0  -8  222.68    9.78
 -24   0   8  213.44   10.40
 -24   0   8  218.64   10.83
  22   0  -8   44.85    4.37
 -22   0   8   42.66    5.67
  22   0  -8   44.57    3.88
 -22   0   8   47.32    5.62
  22   0  -8   54.19    4.19
 -20   0   8   12.76    3.43
 -20   0   8   18.14    3.80
  20   0  -8   19.19    3.43
  20   0  -8   16.65    3.03
  20   0  -8   20.44    3.17
 -18   0   8   22.69    3.90
  18   0  -8   32.45    3.86
  18   0  -8   30.87    4.10
 -18   0   8   32.91    4.67
  18   0  -8   26.96    2.96
 -16   0   8   70.26    5.33
  16   0  -8   72.52    4.65
  16   0  -8   65.70    4.93
  16   0  -8   77.80    4.84
 -16   0   8   65.78    5.04
  14   0  -8   53.86    3.87
  14   0  -8   53.52    4.31
 -14   0   8   58.07    4.41
  14   0  -8   58.46    4.17
 -14   0   8   56.12    4.50
 -12   0   8    1.83    2.15
  12   0  -8    1.97    1.62
 -12   0   8   -0.65    1.77
  12   0  -8    0.62    1.78
  12   0  -8    2.99    2.15
 -10   0   8   99.34    5.45
 -10   0   8   95.74    5.19
  10   0  -8   94.98    5.19
  10   0  -8  105.25    5.17
  -8   0   8    3.93    2.14
   8   0  -8    3.90    2.27
  -8   0   8    2.30    2.15
  -6   0   8   28.82    3.64
  -6   0   8   25.23    3.39
   6   0  -8   21.18    3.27
   4   0  -8  143.95    6.40
  -4   0   8  148.07    6.76
  -4   0   8  148.30    6.45
   2   0  -8  193.69    7.58
  -2   0   8  187.86    7.55
  -2   0   8  187.77    7.81
   0   0  -8   42.32    3.85
   0   0   8   32.96    3.47
   0   0   8   39.01    3.73
   2   0   8    1.43    2.06
   2   0   8   -1.24    1.86
  -2   0  -8   -1.60    2.11
  -4   0  -8   15.93    3.50
   4   0   8   18.44    3.33
   4   0   8   14.57    3.23
   6   0   8   16.57    3.62
   6   0   8   23.80    3.76
  -6   0  -8   18.99    3.69
   8   0   8   -1.34    2.15
   8   0   8    0.37    1.78
  -8   0  -8    3.57    2.63
  10   0   8    2.23    2.12
 -10   0  -8    5.40    2.49
  10   0   8    5.54    2.71
  12   0   8   85.49    6.36
  12   0   8   83.08    5.93
  14   0   8   29.97    4.53
  14   0   8   28.74    4.64
 -27  -1   8   11.27    3.20
  27  -1  -8    8.21    1.98
 -27  -1   8    5.17    2.53
  27   1  -8    7.47    1.69
 -27   1   8    9.61    3.47
  25  -1  -8   21.00    3.52
 -25  -1   8   18.47    3.88
 -25  -1   8   16.78    3.76
  25   1  -8   12.93    3.12
  25   1  -8   17.79    3.14
 -25   1   8   11.05    3.45
  25   1  -8   19.66    3.05
 -23  -1   8   57.10    5.24
  23  -1  -8   59.76    4.74
 -23  -1   8   54.61    5.37
  23   1  -8   56.85    4.22
  23   1  -8   61.45    5.13
 -23   1   8   48.49    5.02
  23   1  -8   60.90    4.69
 -21  -1   8    5.40    2.87
 -21  -1   8    4.42    2.90
  21  -1  -8    0.90    1.57
 -21   1   8    2.40    2.83
  21   1  -8    3.51    2.44
  21   1  -8    4.62    1.49
  21   1  -8    5.22    2.21
  19  -1  -8   30.73    4.27
 -19  -1   8   21.43    3.88
 -19  -1   8   23.86    4.23
  19  -1  -8   30.41    3.69
  19  -1  -8   25.66    3.77
 -19   1   8   22.01    4.21
  19   1  -8   31.86    4.32
  19   1  -8   31.42    2.91
  19   1  -8   29.19    3.95
  17  -1  -8   81.02    4.79
  17  -1  -8   74.83    5.14
  17  -1  -8   81.97    5.05
 -17  -1   8   78.11    5.64
 -17  -1   8   72.87    5.27
 -17   1   8   81.09    5.65
  17   1  -8   81.72    5.15
  17   1  -8   74.47    5.29
 -17   1   8   74.50    5.33
  17   1  -8   77.55    4.42
 -15  -1   8   28.11    4.13
  15  -1  -8   31.44    3.54
 -15  -1   8   26.26    3.87
  15  -1  -8   33.81    3.78
  15  -1  -8   31.09    4.05
  15   1  -8   33.20    3.96
  15   1  -8   34.86    4.44
  15   1  -8   28.18    2.75
 -15   1   8   27.43    4.02
 -15   1   8   23.99    3.62
  13  -1  -8   22.50    3.22
 -13  -1   8   21.25    3.49
  13  -1  -8   22.63    2.90
 -13  -1   8   19.02    3.28
  13  -1  -8   20.35    3.32
  13  -1  -8   22.44    3.08
 -13   1   8   22.18    3.44
  13   1  -8   19.93    2.67
 -13   1   8   21.62    3.25
  13   1  -8   20.95    3.23
  13   1  -8   19.99    3.42
 -11  -1   8   34.35    4.04
  11  -1  -8   31.79    3.24
  11  -1  -8   34.19    3.44
 -11  -1   8   37.67    3.62
 -11  -1   8   38.52    3.51
  11   1  -8   30.35    2.81
  11   1  -8   34.49    3.73
 -11   1   8   35.66    4.04
  11   1  -8   33.63    3.76
 -11   1   8   35.40    3.43
  -9  -1   8  151.32    6.63
  -9  -1   8  154.31    6.99
  -9  -1   8  146.26    6.03
   9  -1  -8  149.68    6.87
   9  -1  -8  153.00    6.22
   9   1  -8  152.06    6.85
  -9   1   8  148.18    6.74
  -9   1   8  155.61    6.55
   7  -1  -8   65.67    4.02
  -7  -1   8   70.31    4.24
  -7  -1   8   65.76    4.44
  -7  -1   8   61.94    4.58
  -7   1   8   62.12    4.62
  -7   1   8   66.67    4.87
  -7   1   8   66.07    4.47
  -7   1   8   67.97    4.31
   7   1  -8   68.36    4.60
   5  -1  -8   39.10    3.34
  -5  -1   8   38.78    3.74
  -5  -1   8   37.05    3.52
  -5  -1   8   36.49    3.54
  -5   1   8   33.07    3.25
  -5   1   8   44.97    4.35
  -5   1   8   36.05    3.76
  -5   1   8   35.61    3.50
   5   1  -8   38.69    3.77
  -5   1   8   34.17    3.65
   3  -1  -8  181.38    6.98
  -3  -1   8  180.23    7.63
  -3  -1   8  174.16    7.31
   3   1  -8  180.07    7.56
  -3   1   8  182.48    7.23
  -3   1   8  189.23    7.61
   1  -1  -8   26.50    3.33
  -1  -1   8   19.20    3.26
  -1  -1   8   26.86    3.54
   1   1  -8   26.64    3.96
  -1   1   8   26.78    3.48
  -1   1   8   27.87    3.49
   1  -1   8    5.67    2.43
  -1  -1  -8    4.03    2.31
   1  -1   8    4.07    2.27
   1   1   8    2.53    2.22
  -1   1  -8    2.92    2.71
   1   1   8    6.79    2.36
   3  -1   8   10.11    2.70
   3  -1   8    4.75    2.51
  -3  -1  -8    5.32    2.51
  -3   1  -8    3.65    2.95
   3   1   8   10.01    2.62
   3   1   8    2.98    2.21
  -5  -1  -8   18.31    3.54
   5  -1   8   17.50    3.41
   5  -1   8   16.26    3.52
  -5   1  -8   20.50    3.94
   5   1   8   18.40    3.41
   5   1   8   18.88    3.66
  -7  -1  -8    2.38    2.47
   7  -1   8    1.89    2.25
   7  -1   8    0.86    2.44
  -7   1  -8    1.81    2.92
   7   1   8    1.57    2.17
   7   1   8   -2.28    2.13
   9  -1   8    6.85    2.51
   9  -1   8    0.32    2.23
  -9   1  -8    4.15    2.78
   9   1   8    5.04    2.57
   9   1   8    2.67    2.53
  11  -1   8   80.09    5.70
  11  -1   8   76.83    5.86
  11   1   8   66.04    5.17
  11   1   8   59.02    5.22
 -11   1  -8   68.70    5.50
  13  -1   8   47.41    4.59
  13  -1   8   44.75    4.90
  13   1   8   42.55    4.36
  13   1   8   46.26    4.88
  15  -1   8    4.87    2.46
  15  -1   8    4.95    2.24
  15   1   8    6.70    2.56
  15   1   8    9.16    2.68
  26  -2  -8    6.35    2.08
 -26  -2   8    5.97    3.07
 -26  -2   8    1.55    2.29
  26   2  -8    6.98    1.59
  26   2  -8    2.73    2.08
 -26   2   8    4.51    2.35
  26   2  -8    3.91    2.41
  24  -2  -8   39.86    3.91
 -24  -2   8   25.77    4.20
 -24  -2   8   34.11    4.86
  24   2  -8   32.97    4.75
 -24   2   8   34.53    5.15
  24   2  -8   41.75    3.11
  24   2  -8   40.00    4.01
 -22  -2   8    2.34    2.23
 -22  -2   8    2.74    2.43
  22  -2  -8    7.12    2.99
  22   2  -8    4.95    1.28
 -22   2   8    3.25    2.75
  22   2  -8    1.80    2.41
  22   2  -8    4.18    2.27
  20  -2  -8    3.39    2.10
 -20  -2   8    4.77    2.70
 -20  -2   8    0.55    2.54
  20   2  -8    4.27    1.29
  20   2  -8    0.73    2.12
  20   2  -8    5.28    2.81
 -20   2   8   -0.18    2.58
  18  -2  -8    9.26    2.92
 -18  -2   8    9.31    3.25
 -18  -2   8    5.33    2.71
  18   2  -8    6.24    2.82
  18   2  -8    8.98    1.78
  18   2  -8    9.39    2.63
 -18   2   8    4.42    2.77
 -16  -2   8    1.54    2.44
 -16  -2   8   -0.93    2.16
  16  -2  -8    0.55    1.68
  16  -2  -8   -1.00    1.92
  16  -2  -8    1.67    1.50
 -16   2   8   -1.87    2.16
  16   2  -8   -1.19    2.09
  16   2  -8    1.61    1.14
  16   2  -8   -3.53    1.66
  14  -2  -8   52.37    3.58
  14  -2  -8   49.02    3.38
 -14  -2   8   46.58    4.39
  14  -2  -8   52.18    4.41
  14  -2  -8   48.22    3.28
 -14  -2   8   49.22    4.25
 -14   2   8   47.65    4.12
  14   2  -8   44.35    4.05
  14   2  -8   48.89    2.95
  14   2  -8   48.43    4.41
 -14   2   8   40.21    3.82
  12  -2  -8   65.00    3.67
 -12  -2   8   57.31    4.49
  12  -2  -8   58.82    4.59
 -12  -2   8   65.13    4.78
 -12   2   8   54.48    4.91
  12   2  -8   64.57    4.51
  12   2  -8   70.21    4.86
 -12   2   8   60.35    4.38
 -12   2   8   57.95    4.16
 -12   2   8   63.58    4.80
  12   2  -8   63.02    3.22
  10  -2  -8   22.50    2.63
 -10  -2   8   19.44    3.33
 -10  -2   8   19.82    3.20
  10  -2  -8   22.62    3.64
 -10  -2   8   20.74    2.01
 -10   2   8   16.66    2.85
  10   2  -8   20.77    3.54
 -10   2   8   24.65    2.94
 -10   2   8   21.78    2.88
  10   2  -8   22.93    3.60
  10   2  -8   17.04    3.07
 -10   2   8   16.29    2.98
  -8  -2   8    0.42    1.83
  -8  -2   8    2.55    0.99
   8  -2  -8    0.98    1.36
  -8  -2   8    0.39    2.11
  -8   2   8    2.89    1.30
  -8   2   8    2.22    1.80
  -8   2   8    1.24    1.91
   8   2  -8    0.91    2.24
  -8   2   8    3.63    1.39
   6  -2  -8    6.84    1.71
  -6  -2   8    4.53    2.47
  -6  -2   8    4.68    1.23
  -6  -2   8    6.00    2.26
  -6   2   8    7.48    1.73
  -6   2   8    8.73    1.79
   6   2  -8    5.63    2.56
  -6   2   8    6.68    1.64
  -6   2   8    4.11    1.98
  -6   2   8    3.38    2.04
  -4  -2   8   29.30    3.64
   4  -2  -8   26.50    2.45
  -4  -2   8   29.75    2.90
  -4  -2   8   26.22    3.67
   4   2  -8   26.84    3.85
  -4   2   8   30.18    3.51
  -4   2   8   28.61    3.44
  -4   2   8   30.51    2.57
   2  -2  -8   43.44    3.13
  -2  -2   8   47.46    4.17
  -2  -2   8   48.09    4.01
  -2   2   8   38.14    3.55
  -2   2   8   41.61    3.50
  -2   2   8   48.23    3.53
   2   2  -8   43.50    4.15
   0  -2   8   38.45    3.78
   0  -2   8   40.65    4.04
   0  -2  -8   43.63    3.23
   0   2   8   41.87    4.12
   0   2   8   39.84    3.57
   0   2  -8   41.91    4.22
   0   2   8   44.38    3.76
   2  -2   8   99.01    5.66
  -2  -2  -8   93.97    4.97
   2  -2   8   99.91    5.89
  -2   2  -8   97.66    6.06
   2   2   8   95.01    5.48
   2   2   8   97.98    5.37
   4  -2   8   10.25    2.82
   4  -2   8   12.86    3.16
   4   2   8   17.15    3.29
   4   2   8    8.33    2.67
  -4   2  -8   12.06    3.58
   6  -2   8   10.07    3.07
   6  -2   8    5.35    2.55
   6   2   8    4.18    2.45
   6   2   8    8.12    2.69
  -6   2  -8   10.34    3.54
   8  -2   8    9.62    3.16
   8  -2   8   10.43    3.02
  -8   2  -8    6.04    3.56
   8   2   8    7.76    2.98
   8   2   8    9.08    3.20
  10  -2   8    1.55    2.11
  10  -2   8    0.22    1.94
  10   2   8   -0.54    2.13
 -10   2  -8    2.46    2.86
  10   2   8    3.55    2.22
  12  -2   8   21.58    3.64
  12  -2   8   30.45    4.64
  12   2   8   31.84    4.36
 -12   2  -8   31.52    4.70
  12   2   8   30.18    4.53
  14  -2   8   10.06    2.56
  14  -2   8    4.16    2.14
  14   2   8    4.82    2.29
  14   2   8    3.94    2.06
 -14   2  -8    4.67    2.58
  25  -3  -8    8.45    2.01
 -25   3   8    4.44    2.75
  25   3  -8    4.56    2.35
  25   3  -8    3.61    1.87
  23  -3  -8    7.38    2.36
 -23   3   8    4.27    2.38
  23   3  -8    2.46    2.26
  23   3  -8    4.22    1.90
  21  -3  -8    4.40    2.37
 -21  -3   8    3.29    2.07
 -21  -3   8    2.58    2.17
  21   3  -8   -1.15    1.68
 -21   3   8    2.97    2.57
  21   3  -8    2.29    2.34
  21   3  -8    5.95    1.16
  19  -3  -8   23.58    4.15
 -19  -3   8   21.10    3.82
 -19  -3   8   23.95    3.78
 -19   3   8   17.18    3.80
  19   3  -8   22.06    3.68
  19   3  -8   26.92    2.08
  19   3  -8   15.32    3.40
 -17  -3   8   26.66    4.22
  17  -3  -8   29.96    4.57
 -17  -3   8   27.94    4.03
  17   3  -8   30.85    4.17
  17   3  -8   33.54    2.29
  17   3  -8   36.17    4.72
 -17   3   8   29.41    4.38
 -15  -3   8   84.38    5.63
  15  -3  -8   86.22    6.05
 -15  -3   8   96.25    5.68
 -15   3   8   84.32    5.45
  15   3  -8   90.67    3.66
  15   3  -8   86.67    5.86
  15   3  -8   80.08    5.35
 -13  -3   8  169.66    7.65
  13  -3  -8  164.67    8.33
 -13  -3   8  164.57    7.85
 -13   3   8  171.67    7.25
  13   3  -8  172.72    8.01
  13   3  -8  170.28    7.59
 -13   3   8  196.12    7.13
 -13   3   8  194.56    7.33
 -13   3   8  170.80    7.46
  11  -3  -8   46.26    4.54
 -11  -3   8   51.84    4.20
 -11  -3   8   52.05    4.41
  11  -3  -8   50.23    2.65
 -11   3   8   58.60    3.53
  11   3  -8   56.63    4.36
  11   3  -8   44.44    4.38
 -11   3   8   55.79    3.90
 -11   3   8   53.18    4.01
 -11   3   8   54.40    3.33
  -9  -3   8    5.14    2.45
   9  -3  -8    6.22    1.13
   9  -3  -8    5.97    2.60
  -9  -3   8    6.77    2.38
   9   3  -8    4.45    2.18
  -9   3   8    8.75    1.51
  -9   3   8    3.12    1.79
  -9   3   8    4.77    2.12
  -9   3   8    5.45    1.38
   9   3  -8    6.73    2.64
   9   3  -8    7.42    2.73
  -7  -3   8   42.94    3.92
  -7  -3   8   40.90    4.03
  -7   3   8   45.17    3.41
  -7   3   8   58.99    3.16
   7   3  -8   48.50    4.39
  -7   3   8   47.29    3.55
  -7   3   8   52.30    3.22
  -5  -3   8    9.47    2.61
  -5  -3   8    9.13    2.48
  -5  -3   8   13.54    1.49
  -5   3   8   11.17    1.72
   5   3  -8    4.06    2.58
  -5   3   8    9.38    2.40
  -5   3   8    2.14    1.92
  -3  -3   8   11.37    2.66
  -3  -3   8   10.88    2.76
  -3   3   8   14.97    2.05
  -3   3   8    9.57    2.19
   3   3  -8   10.62    3.13
  -3   3   8   11.56    2.44
  -1  -3   8   -0.48    1.76
  -1  -3   8    0.41    2.07
   1  -3  -8    2.51    1.17
  -1   3   8    4.18    1.13
  -1   3   8   -2.17    1.52
  -1   3   8    1.49    1.91
   1   3  -8   -2.36    2.39
   1  -3   8   38.86    4.03
   1  -3   8   35.76    4.20
   1   3   8   34.71    3.47
  -1   3  -8   40.33    4.94
   1   3   8   42.99    3.01
   1   3   8   38.64    4.25
   3  -3   8   14.16    3.22
   3  -3   8   14.40    3.07
   3   3   8    9.13    2.72
  -3   3  -8    7.91    3.44
   3   3   8   15.52    3.02
   5  -3   8   13.11    2.98
   5  -3   8   12.72    3.18
   5   3   8   15.79    3.02
   5   3   8   12.96    3.10
  -5   3  -8    8.34    3.31
   7  -3   8   46.38    4.18
   7  -3   8   50.07    4.57
  -7   3  -8   47.90    4.99
   7   3   8   47.68    4.41
   7   3   8   45.82    4.19
   9  -3   8   15.29    3.22
   9  -3   8    9.50    2.51
   9   3   8   13.80    3.11
  -9   3  -8   11.20    3.66
   9   3   8   13.71    3.41
  11   3   8    2.95    2.25
  11   3   8    6.63    2.04
 -11   3  -8    0.94    2.38
  13   3   8    1.26    1.70
 -13   3  -8    3.27    2.63
  13   3   8    2.91    2.10
  24  -4  -8    7.31    2.18
 -24   4   8    6.69    2.40
  24   4  -8    2.83    2.31
  24   4  -8    5.50    2.19
  22  -4  -8    7.88    2.30
 -22   4   8    5.78    2.37
  22   4  -8    6.56    2.40
  22   4  -8    6.30    2.02
  20  -4  -8   12.69    3.36
  20   4  -8    6.65    2.85
 -20   4   8    6.52    2.96
  20   4  -8    4.21    2.15
  18  -4  -8    8.56    2.85
 -18  -4   8    3.89    2.04
 -18  -4   8    2.85    2.23
  18   4  -8    6.10    2.77
  18   4  -8    6.18    2.29
 -18   4   8    6.75    2.92
 -16  -4   8   36.45    3.75
  16  -4  -8   37.12    5.20
 -16  -4   8   41.11    4.08
  16   4  -8   43.17    5.12
  16   4  -8   39.90    4.70
 -16   4   8   39.07    4.15
 -14  -4   8   88.87    5.49
  14  -4  -8   75.12    5.88
 -14  -4   8   83.21    5.10
 -14   4   8   73.43    4.93
  14   4  -8   75.49    5.50
  14   4  -8   80.26    5.27
 -12  -4   8   85.90    5.12
 -12  -4   8   80.66    5.26
  12  -4  -8   80.28    5.94
  12   4  -8   71.80    5.41
  12   4  -8   81.45    5.23
 -12   4   8   80.56    4.61
 -12   4   8   72.18    4.62
  10  -4  -8   41.97    4.61
 -10  -4   8   47.12    3.99
 -10  -4   8   47.63    4.13
 -10   4   8   50.70    2.96
 -10   4   8   45.89    3.61
  10   4  -8   46.88    4.16
 -10   4   8   55.09    3.18
 -10   4   8   43.73    3.47
  10   4  -8   42.27    4.31
  -8  -4   8    2.21    1.95
  -8  -4   8    0.68    1.97
   8  -4  -8    1.81    2.39
   8   4  -8    3.03    2.17
  -8   4   8    7.18    1.37
  -8   4   8    3.19    1.82
   8   4  -8    0.89    2.36
  -8   4   8    5.96    1.36
   8   4  -8    0.38    2.25
  -8   4   8    2.96    1.97
  -6  -4   8   38.53    3.79
  -6  -4   8   41.66    3.79
   6   4  -8   46.54    4.33
  -6   4   8   44.29    2.80
  -6   4   8   43.27    3.21
  -6   4   8   48.87    2.71
  -6   4   8   47.13    2.77
  -6   4   8   37.67    3.27
  -4  -4   8   -0.37    1.75
  -4  -4   8    1.42    1.90
  -4   4   8    1.72    1.56
  -4   4   8    0.16    1.72
  -4   4   8    5.04    1.11
   4   4  -8    0.30    2.45
  -2  -4   8   11.10    2.68
  -2  -4   8   11.14    2.67
   2   4  -8    7.29    3.00
  -2   4   8    7.56    2.13
  -2   4   8    8.58    2.26
   0  -4   8  110.92    5.90
   0  -4   8  105.47    5.60
   0   4   8  102.47    5.15
   0   4  -8  101.70    6.37
   0   4   8   96.03    5.26
   2  -4   8  148.00    6.76
   2  -4   8  132.46    6.79
   2   4   8  132.65    6.40
  -2   4  -8  125.55    7.31
   2   4   8  130.16    6.11
   4  -4   8   38.82    3.68
   4  -4   8   37.85    4.49
   4   4   8   42.18    4.66
   4   4   8   33.91    3.52
  -4   4  -8   33.06    4.80
   6  -4   8   54.00    4.27
   6  -4   8   50.33    4.40
  -6   4  -8   42.47    5.40
   6   4   8   49.47    4.40
   6   4   8   52.00    4.08
   8   4   8   25.24    3.98
   8   4   8   24.27    3.72
  -8   4  -8   23.58    4.44
  10   4   8    4.95    1.84
  10   4   8    4.44    1.96
 -10   4  -8   -0.15    2.51
  12   4   8    4.86    2.17
  12   4   8    1.32    1.63
 -12   4  -8    6.38    2.89
  23  -5  -8    4.99    2.19
  23   5  -8    8.23    2.54
 -23   5   8    6.71    2.54
  23   5  -8    6.21    2.12
  21  -5  -8    4.83    2.37
  21   5  -8    1.52    2.31
  21   5  -8    5.90    2.38
 -21   5   8    2.58    2.53
  19  -5  -8    8.72    2.77
  19   5  -8    7.82    2.65
 -19   5   8    6.66    2.67
  19   5  -8    8.00    2.27
  17  -5  -8   48.21    4.99
  17   5  -8   41.35    5.21
  17   5  -8   46.95    4.22
 -17   5   8   39.68    4.07
  15  -5  -8    2.27    2.61
 -15   5   8    4.40    2.46
  15   5  -8    6.02    2.43
  15   5  -8    6.10    2.80
  13  -5  -8   76.28    6.10
  13   5  -8   80.43    5.34
 -13   5   8   85.06    4.83
  13   5  -8   77.16    5.62
  11  -5  -8   11.62    3.39
 -11   5   8   13.52    2.63
  11   5  -8   13.85    3.42
 -11   5   8   15.19    2.55
  11   5  -8   11.95    2.81
   9  -5  -8    4.20    2.63
  -9  -5   8   10.17    2.57
  -9  -5   8    8.19    2.24
  -9   5   8    9.91    2.20
   9   5  -8    8.01    2.62
  -9   5   8    4.76    1.84
   9   5  -8   11.01    3.15
   9   5  -8    7.94    3.05
  -7  -5   8    2.77    1.90
  -7  -5   8    1.31    1.81
  -7   5   8    0.92    1.53
  -7   5   8    3.17    1.82
   7   5  -8   -1.15    2.52
  -5  -5   8    5.16    2.03
  -5  -5   8    5.29    2.15
  -5   5   8    5.88    1.75
   5   5  -8    7.40    3.00
  -5   5   8    5.34    1.85
  -3  -5   8    8.76    2.34
  -3  -5   8   10.08    2.37
   3   5  -8   16.75    3.66
  -3   5   8   15.58    2.44
  -3   5   8    9.43    2.00
   1   5  -8   -0.06    2.55
  -1   5   8    3.51    1.58
  -1   5   8    2.29    1.75
   1  -5   8   28.00    2.77
  -1   5  -8   32.99    4.82
   1   5   8   31.25    2.96
   1   5   8   35.48    3.90
  -3   5  -8   16.28    3.86
   3   5   8   24.73    3.28
   3   5   8   25.64    3.49
   5   5   8   45.30    3.91
  -5   5  -8   50.67    4.99
   5   5   8   43.39    3.63
   7   5   8   17.06    3.22
   7   5   8   17.69    2.95
  -7   5  -8   17.43    3.76
   9   5   8    3.23    2.18
  -9   5  -8   -1.16    2.48
   9   5   8    7.15    2.30
 -11   5  -8    7.80    2.84
  11   5   8   10.59    2.58
  11   5   8    8.42    2.38
  22  -6  -8   34.15    6.42
 -22   6   8   28.49    4.43
  22   6  -8   33.16    4.73
  22   6  -8   41.30    3.99
  20  -6  -8   23.88    4.43
  20   6  -8   25.76    4.32
 -20   6   8   16.00    3.05
  20   6  -8   23.73    3.95
  18  -6  -8    4.40    2.08
  18   6  -8    2.81    1.70
  18   6  -8    1.65    2.15
 -18   6   8    2.69    1.99
  16  -6  -8   11.12    3.16
  16   6  -8    6.83    2.74
  16   6  -8    4.97    2.11
 -16   6   8    9.62    2.25
  14  -6  -8   10.95    3.15
  14   6  -8   13.48    2.92
  14   6  -8    9.34    3.06
 -14   6   8    7.55    2.06
  12  -6  -8    3.86    2.30
  12   6  -8    3.92    2.16
  12   6  -8   -0.75    2.28
 -12   6   8    5.56    1.80
  10  -6  -8    6.95    3.00
  10   6  -8    6.13    2.67
 -10   6   8    7.31    1.62
  10   6  -8    2.63    2.22
 -10   6   8    7.68    1.83
  10   6  -8    4.33    2.55
  -8   6   8   13.46    2.07
   8   6  -8   14.15    3.36
  -8   6   8   10.75    2.17
  -6   6   8   24.97    2.12
   6   6  -8   20.06    3.80
  -6   6   8   17.71    2.40
  -4   6   8   13.00    2.10
   4   6  -8   13.14    3.49
  -4   6   8   12.80    2.03
  -2   6   8    7.14    1.66
   2   6  -8   -1.71    2.35
  -2   6   8    5.52    1.50
   0   6   8    5.18    1.53
   0   6   8    7.14    1.61
   0   6  -8    3.17    2.63
   2   6   8    9.58    1.86
   2   6   8    5.39    1.63
  -2   6  -8    0.83    2.21
   4   6   8   16.53    2.66
   4   6   8   19.65    2.66
  -6   6  -8    4.38    2.54
   6   6   8    4.16    1.51
   6   6   8    6.50    1.79
   8   6   8    6.92    1.99
   8   6   8    1.25    1.44
  -8   6  -8    1.62    2.18
  19  -7  -8   13.55    4.01
  19   7  -8    9.47    2.21
 -19   7   8    7.68    2.10
  19   7  -8   10.04    2.67
  17  -7  -8    5.42    2.25
  17   7  -8    3.56    1.76
  17   7  -8    3.71    1.93
  15  -7  -8    1.21    1.89
  15   7  -8    1.13    2.13
  15   7  -8    0.94    1.60
 -15   7   8    7.32    1.66
  13  -7  -8   21.90    4.16
 -13   7   8   21.75    2.14
  13   7  -8   12.93    2.87
  13   7  -8   13.99    2.70
  11  -7  -8    1.69    1.92
  11   7  -8    5.31    2.16
 -11   7   8    7.24    1.44
  11   7  -8    4.71    2.28
 -11   7   8    9.73    1.61
   9   7  -8    3.65    2.20
   9   7  -8    5.20    2.58
   9   7  -8    6.93    2.31
  -9   7   8    5.34    1.19
  -9   7   8    7.23    1.39
   7   7  -8   57.47    4.91
  -7   7   8   65.70    3.21
  -7   7   8   58.29    3.00
   5   7  -8   88.12    5.95
  -5   7   8   90.16    3.94
  -5   7   8   90.35    3.79
   3   7  -8    8.60    2.86
  -3   7   8   19.35    1.76
  -3   7   8   19.05    1.70
  -1   7   8   23.80    2.05
   1   7  -8   20.52    3.64
  -1   7   8   17.37    1.75
   1   7   8   11.63    1.85
   1   7   8   13.47    1.96
  -1   7  -8    4.80    2.51
   3   7   8    7.95    1.60
  -3   7  -8    6.38    2.31
  -5   7  -8    8.07    2.84
   5   7   8    4.13    1.36
   5   7   8    6.21    1.57
  14  -8  -8    6.51    2.31
  14   8  -8   11.85    2.65
 -14   8   8    5.74    1.46
  14   8  -8    7.59    2.05
  12  -8  -8    8.07    2.65
 -12   8   8   10.06    1.56
  12   8  -8    9.45    2.41
  12   8  -8    7.89    2.44
  10   8  -8    4.20    1.78
  10   8  -8    0.27    1.86
  10   8  -8    5.91    2.11
   8   8  -8   31.37    4.34
   6   8  -8   95.33    6.12
   4   8  -8   59.63    4.95
   2   8  -8    4.04    2.06
   0   8   8   35.12    2.33
   0   8   8   29.26    2.07
   0   8  -8   33.82    4.57
  -2   8  -8    8.08    2.64
   2   8   8    9.07    1.53
   2   8   8   10.43    1.74
  26   0  -9    2.63    1.41
 -26   0   9    2.78    2.60
 -26   0   9    1.31    2.24
  24   0  -9    2.52    1.41
 -24   0   9    5.66    2.84
 -24   0   9    4.77    2.76
  22   0  -9    2.11    1.57
  22   0  -9    3.31    1.45
 -22   0   9   -2.58    2.40
  22   0  -9    3.07    2.16
 -22   0   9    0.25    2.40
 -20   0   9    0.69    2.07
 -20   0   9   -0.69    2.11
  20   0  -9   -2.42    1.81
  20   0  -9    1.96    1.67
  20   0  -9    0.80    1.21
 -18   0   9   -0.82    2.21
 -18   0   9   -1.50    2.21
  18   0  -9    0.24    2.02
  18   0  -9   -0.18    1.57
  18   0  -9    3.79    1.61
 -16   0   9    2.66    2.31
  16   0  -9   -2.97    1.51
  16   0  -9    1.26    1.56
  16   0  -9   -0.54    1.97
 -16   0   9   -1.84    2.10
 -14   0   9   -1.48    2.11
  14   0  -9    0.22    2.05
 -14   0   9   -3.71    1.82
  14   0  -9    0.45    1.60
  14   0  -9    3.60    1.99
 -12   0   9   -1.52    1.91
  12   0  -9    0.00    1.66
 -12   0   9    1.01    1.99
  12   0  -9   -1.71    1.76
 -10   0   9    2.98    2.16
  10   0  -9    1.22    2.08
 -10   0   9    0.36    1.86
  -8   0   9   -2.59    1.75
   8   0  -9   -0.57    2.00
  -8   0   9   -3.71    1.66
   6   0  -9    0.67    2.10
  -6   0   9   -2.88    1.84
  -6   0   9   -0.16    1.89
  -4   0   9   -1.42    1.86
  -4   0   9   -0.83    1.84
   4   0  -9   -0.04    2.15
  -2   0   9    0.68    2.05
   2   0  -9    0.48    2.09
  -2   0   9    0.23    2.02
   0   0   9   -1.90    1.90
   0   0  -9    1.81    2.43
   0   0   9    3.70    2.30
  -2   0  -9    2.69    2.59
   2   0   9   -1.34    1.87
   2   0   9   -0.94    2.10
  -4   0  -9    2.37    2.50
   4   0   9   -1.45    1.95
   4   0   9   -0.07    2.16
   6   0   9    0.04    2.09
  -6   0  -9   -1.14    2.27
   6   0   9    1.42    1.90
   8   0   9    3.55    2.62
   8   0   9    3.19    2.29
  10   0   9    3.10    2.16
  10   0   9    1.77    1.99
  12   0   9    2.89    2.41
  12   0   9    3.85    2.21
 -27  -1   9   20.14    3.85
  27  -1  -9   21.52    3.36
 -27  -1   9   10.39    3.31
 -27   1   9   16.75    3.63
  27   1  -9   18.33    2.74
 -25  -1   9    8.87    3.08
 -25  -1   9   10.93    3.35
  25  -1  -9   14.56    2.67
 -25   1   9    7.95    2.94
 -25   1   9   10.73    3.21
 -23  -1   9   18.05    3.80
 -23  -1   9   11.02    3.32
  23  -1  -9   20.32    3.25
 -23   1   9   13.98    3.15
  23   1  -9   18.05    3.38
 -23   1   9   18.40    3.72
  23   1  -9   12.85    2.55
  23   1  -9   16.84    2.57
 -21  -1   9   37.00    5.05
 -21  -1   9   32.93    5.00
  21  -1  -9   45.64    3.99
  21   1  -9   48.60    3.59
 -21   1   9   33.19    5.18
  21   1  -9   39.28    4.82
  21   1  -9   38.07    3.84
 -21   1   9   32.52    4.90
 -19  -1   9    2.11    2.50
 -19  -1   9    4.93    2.56
  19  -1  -9    2.74    1.81
  19   1  -9    7.14    1.73
 -19   1   9   -0.60    2.51
  19   1  -9    1.80    2.43
 -19   1   9    4.55    2.89
  19   1  -9    3.43    2.21
  17  -1  -9    8.39    2.17
  17  -1  -9    5.70    2.10
 -17  -1   9    3.67    2.89
 -17  -1   9    5.41    2.87
  17  -1  -9    7.03    2.40
  17   1  -9    6.88    2.58
 -17   1   9    7.48    2.96
  17   1  -9    5.29    2.61
 -17   1   9    4.99    3.05
  17   1  -9   11.44    2.06
  15  -1  -9   40.19    3.52
  15  -1  -9   41.06    3.68
 -15  -1   9   45.16    4.35
  15  -1  -9   34.75    3.69
 -15  -1   9   40.95    4.67
  15  -1  -9   42.69    3.88
 -15   1   9   44.29    4.34
 -15   1   9   43.09    4.12
  15   1  -9   39.69    4.22
  15   1  -9   44.76    3.23
  15   1  -9   40.74    3.80
  13  -1  -9   19.82    3.27
  13  -1  -9   24.68    3.52
 -13  -1   9   13.46    3.11
 -13  -1   9   17.08    3.42
 -13   1   9   13.03    3.06
  13   1  -9   20.00    3.57
  13   1  -9   18.99    2.58
  13   1  -9   17.82    3.11
 -13   1   9   14.25    2.98
 -11  -1   9   -2.00    2.13
 -11  -1   9   -1.92    2.00
  11  -1  -9    1.49    1.94
  11  -1  -9   -0.80    1.63
 -11   1   9    0.83    2.11
  11   1  -9    4.46    2.32
 -11   1   9    1.14    2.22
  -9  -1   9   19.83    3.58
   9  -1  -9   21.56    3.10
  -9  -1   9   16.56    3.12
  -9   1   9   18.12    3.23
   9   1  -9   19.25    3.57
  -9   1   9   21.14    3.26
  -7  -1   9    8.99    2.79
  -7  -1   9   10.90    2.99
   7  -1  -9   10.43    2.32
  -7   1   9   10.51    2.71
  -7   1   9    9.44    2.52
   7   1  -9   12.10    3.20
  -5  -1   9   17.02    3.28
  -5  -1   9   15.69    3.29
   5  -1  -9   18.48    2.87
  -5   1   9   19.93    3.22
  -5   1   9   12.16    2.94
   5   1  -9   19.14    3.40
  -3  -1   9   11.47    2.92
  -3  -1   9    5.31    2.65
   3  -1  -9    6.19    2.33
   3   1  -9   13.26    3.10
  -3   1   9    7.24    2.42
  -3   1   9    7.18    2.53
  -1  -1   9   51.77    4.45
  -1  -1   9   52.00    4.33
   1  -1  -9   57.44    4.09
   1   1  -9   44.87    4.38
  -1   1   9   53.76    4.46
  -1   1   9   44.08    4.04
   1  -1   9   24.51    3.76
  -1  -1  -9   23.21    3.56
   1  -1   9   26.73    3.97
   1   1   9   19.86    3.46
  -1   1  -9   21.34    3.92
   1   1   9   24.69    3.89
  -3  -1  -9   26.59    3.86
   3  -1   9   21.76    3.71
   3  -1   9   21.50    3.90
  -3   1  -9   20.15    3.96
   3   1   9   25.01    3.97
   3   1   9   28.68    4.05
   5  -1   9    5.67    2.42
   5  -1   9    9.95    3.08
  -5   1  -9    2.68    2.81
   5   1   9   10.33    2.76
   5   1   9    7.27    2.79
   7  -1   9    4.38    2.79
   7  -1   9    5.40    2.57
   7   1   9    5.24    2.77
   7   1   9    3.81    2.43
  -7   1  -9    8.12    2.85
   9  -1   9   11.29    3.16
   9  -1   9    9.19    2.84
   9   1   9   13.26    3.14
  -9   1  -9   15.53    3.38
   9   1   9    9.64    3.14
  11  -1   9    1.72    2.01
  11  -1   9    2.55    2.16
  11   1   9    1.62    2.21
  11   1   9    0.32    2.40
  13  -1   9   10.22    2.51
  13  -1   9   12.44    3.17
  13   1   9    9.96    2.65
  13   1   9   15.58    3.08
 -26  -2   9    5.13    2.42
 -26  -2   9    1.41    2.22
  26  -2  -9    3.17    1.48
 -26   2   9    1.58    2.07
  26   2  -9    1.53    1.94
  26   2  -9    4.83    1.89
 -24  -2   9    4.20    2.54
  24  -2  -9    4.63    1.61
 -24  -2   9   -0.15    2.04
 -24   2   9    2.02    2.43
  24   2  -9    8.34    1.43
  24   2  -9    3.46    2.18
  24   2  -9    1.90    1.70
  22  -2  -9   45.84    4.28
 -22  -2   9   29.16    4.38
 -22  -2   9   46.73    4.88
  22   2  -9   42.39    3.05
  22   2  -9   47.82    4.28
  22   2  -9   31.36    4.64
 -22   2   9   39.34    5.39
 -20  -2   9   17.79    3.97
  20  -2  -9   19.39    3.70
 -20  -2   9   16.17    3.72
  20   2  -9   22.24    2.21
 -20   2   9   15.68    3.80
 -20   2   9   18.55    3.84
  20   2  -9   21.44    4.17
  20   2  -9   17.92    3.59
  18  -2  -9   10.57    2.87
 -18  -2   9   14.48    3.48
 -18  -2   9   12.93    3.22
 -18   2   9    7.14    2.93
  18   2  -9   12.83    3.10
  18   2  -9   10.79    1.69
 -18   2   9   12.72    3.35
  18   2  -9   10.53    3.33
 -16  -2   9   17.32    3.50
 -16  -2   9   12.85    3.28
  16  -2  -9   15.16    3.21
 -16   2   9   12.91    3.18
  16   2  -9    4.89    2.80
  16   2  -9   18.95    1.87
  16   2  -9   13.95    3.01
 -16   2   9   15.96    3.63
 -14  -2   9  147.39    7.21
  14  -2  -9  135.37    7.34
 -14  -2   9  139.11    7.30
  14  -2  -9  151.42    6.25
  14   2  -9  146.03    5.58
 -14   2   9  135.34    7.01
  14   2  -9  149.63    6.99
 -14   2   9  144.13    6.84
  14   2  -9  140.75    7.25
 -12  -2   9    5.27    2.46
  12  -2  -9    8.64    2.07
 -12  -2   9    6.33    1.99
  12  -2  -9    5.80    2.58
 -12  -2   9    3.95    2.50
  12   2  -9   -0.20    2.54
  12   2  -9    2.25    2.17
  12   2  -9    5.27    2.75
 -12   2   9    1.49    2.19
 -12   2   9    5.51    2.42
  10  -2  -9    6.84    1.88
 -10  -2   9    9.95    1.62
 -10  -2   9    3.91    2.47
  10  -2  -9    7.73    2.67
 -10  -2   9    6.57    2.50
  10   2  -9    5.76    2.84
 -10   2   9    6.11    2.82
 -10   2   9    5.84    3.03
 -10   2   9    9.16    2.77
 -10   2   9    8.11    2.45
   8  -2  -9  163.52    6.11
  -8  -2   9  166.57    7.40
  -8  -2   9  159.62    5.87
  -8  -2   9  148.01    7.39
  -8   2   9  151.93    7.43
  -8   2   9  157.54    7.09
   8   2  -9  148.89    7.39
  -8   2   9  152.22    7.00
  -8   2   9  156.37    6.82
  -6  -2   9   51.02    3.83
  -6  -2   9   51.95    4.34
  -6  -2   9   42.16    4.24
   6  -2  -9   50.13    3.32
  -6   2   9   40.37    4.22
  -6   2   9   48.82    4.70
   6   2  -9   40.07    4.40
  -6   2   9   44.72    3.92
  -6   2   9   47.62    4.70
  -6   2   9   43.26    3.68
  -4  -2   9   40.83    4.69
   4  -2  -9   38.49    3.00
  -4  -2   9   41.46    4.50
  -4   2   9   35.28    3.43
  -4   2   9   36.11    4.38
  -4   2   9   33.88    3.57
   4   2  -9   34.69    4.46
   2  -2  -9   45.29    3.39
  -2  -2   9   45.82    4.14
  -2  -2   9   50.94    4.37
  -2   2   9   48.84    4.08
   2   2  -9   47.80    4.60
  -2   2   9   50.07    3.95
   0  -2   9   32.36    4.46
   0  -2   9   29.61    4.02
   0   2   9   25.11    3.77
   0   2  -9   28.45    4.45
   0   2   9   28.04    3.83
   2  -2   9    8.66    2.64
   2  -2   9    6.41    2.60
   2   2   9    8.48    2.70
  -2   2  -9    5.80    3.13
   2   2   9   11.30    3.07
   4  -2   9    6.34    2.70
   4  -2   9    4.75    2.60
   4   2   9    5.26    2.51
   4   2   9    7.42    2.55
  -4   2  -9   10.25    3.51
   6  -2   9   11.80    3.12
   6  -2   9    8.55    3.23
   6   2   9   10.69    3.08
   6   2   9    8.98    3.06
  -6   2  -9   10.95    3.49
   8  -2   9   32.42    4.39
   8  -2   9   21.41    3.90
  -8   2  -9   28.78    4.41
   8   2   9   20.09    4.04
   8   2   9   34.33    4.42
  10  -2   9   12.51    3.15
  10  -2   9   17.82    3.45
  10   2   9   14.46    3.21
  10   2   9   21.13    3.58
 -10   2  -9   14.88    3.60
  12  -2   9    5.15    1.98
  12  -2   9    2.79    2.11
  12   2   9    7.51    2.13
  12   2   9    2.45    1.96
 -12   2  -9    2.64    2.54
  25  -3  -9    6.18    1.99
  25   3  -9    4.06    1.90
  25   3  -9    2.12    2.16
 -25   3   9    4.67    2.51
  23  -3  -9   23.31    4.11
  23   3  -9   15.26    3.67
  23   3  -9   13.18    3.02
 -23   3   9   12.37    3.13
 -21  -3   9   55.99    4.70
 -21  -3   9   52.85    4.84
  21  -3  -9   53.08    4.94
  21   3  -9   62.47    4.93
  21   3  -9   59.18    5.28
 -21   3   9   57.55    5.13
 -19  -3   9    4.23    2.46
  19  -3  -9    7.36    2.73
 -19  -3   9    8.40    2.51
  19   3  -9    5.43    2.81
  19   3  -9    6.93    2.54
 -19   3   9    6.67    2.91
  17  -3  -9    0.04    1.86
 -17  -3   9    2.18    2.18
 -17  -3   9    3.54    2.51
  17   3  -9    2.74    2.39
  17   3  -9    1.93    2.04
 -17   3   9    3.58    2.39
  17   3  -9    5.41    1.00
 -17   3   9    0.23    2.22
  15  -3  -9   79.54    5.82
 -15  -3   9   90.34    5.73
 -15  -3   9   82.98    5.79
  15   3  -9   90.49    3.54
  15   3  -9   83.96    5.81
 -15   3   9   89.42    5.46
  15   3  -9   83.33    5.50
 -15   3   9   75.04    5.42
  13  -3  -9    3.74    2.39
 -13  -3   9    3.06    2.47
 -13  -3   9   -1.75    2.00
  13   3  -9   -0.57    2.06
 -13   3   9    1.54    2.10
 -13   3   9   -0.97    2.05
  13   3  -9   -1.78    2.26
 -11  -3   9    0.55    2.11
 -11  -3   9    3.24    2.20
  11  -3  -9    1.60    2.31
  11   3  -9   -0.22    2.30
 -11   3   9    0.58    2.07
 -11   3   9    0.45    1.84
  11   3  -9   -0.39    2.22
  11   3  -9    2.49    2.19
  -9  -3   9    8.23    2.72
  -9  -3   9    6.69    2.64
   9   3  -9    9.88    3.17
  -9   3   9    6.77    1.58
  -9   3   9   10.67    1.74
  -9   3   9    3.61    2.13
  -9   3   9    4.12    2.28
  -7  -3   9   73.05    5.11
  -7  -3   9   64.55    4.78
  -7   3   9   65.54    4.31
   7   3  -9   67.79    5.13
  -7   3   9   79.66    3.96
  -7   3   9   67.22    4.52
  -7   3   9   67.46    3.92
  -5  -3   9    0.66    2.10
  -5  -3   9    1.30    2.22
  -5   3   9    7.66    1.51
   5   3  -9    3.23    2.81
  -5   3   9    1.16    1.92
  -5   3   9    4.10    2.29
  -3  -3   9    8.21    2.77
  -3  -3   9    9.35    2.74
  -3   3   9    8.02    2.45
   3   3  -9    6.33    3.05
  -3   3   9   10.44    2.70
  -1  -3   9   21.48    3.73
  -1  -3   9   18.14    3.34
   1   3  -9   15.55    3.85
  -1   3   9   18.12    3.44
  -1   3   9   19.79    3.25
   1  -3   9   14.38    3.29
   1  -3   9   11.72    3.05
  -1   3  -9   15.66    3.70
   1   3   9   12.51    2.99
   1   3   9   15.76    3.02
   3  -3   9   10.88    3.02
   3  -3   9    8.85    2.84
   3   3   9   13.76    3.04
  -3   3  -9    9.14    3.34
   3   3   9   10.78    2.89
   5  -3   9    4.75    2.20
   5  -3   9    3.11    2.04
  -5   3  -9   -1.93    2.75
   5   3   9    2.29    2.27
   5   3   9    0.73    2.25
   7  -3   9   17.72    3.24
   7  -3   9   17.66    3.39
  -7   3  -9   15.09    4.06
   7   3   9   19.56    3.63
   7   3   9   17.30    3.53
   9  -3   9    2.97    1.83
   9  -3   9    3.90    2.15
   9   3   9    2.15    1.95
  -9   3  -9    4.79    2.93
   9   3   9    8.31    2.15
 -11   3  -9    4.18    2.78
  11   3   9    7.61    2.49
  11   3   9    5.79    2.46
  24  -4  -9    7.03    2.26
  24   4  -9    2.98    1.84
 -24   4   9    4.22    2.47
  24   4  -9    7.19    2.42
  22  -4  -9   15.64    3.39
 -22   4   9   12.82    3.22
  22   4  -9   14.70    3.18
  22   4  -9   12.09    3.25
  20  -4  -9    5.97    2.06
  20   4  -9   -1.03    2.14
 -20   4   9    5.32    2.46
  20   4  -9    5.85    2.24
  18  -4  -9   30.43    4.82
  18   4  -9   35.40    4.87
  18   4  -9   33.64    4.42
 -18   4   9   36.17    4.64
 -16  -4   9    4.14    1.96
  16  -4  -9    1.42    2.05
 -16  -4   9    1.87    1.97
  16   4  -9    1.22    2.31
  16   4  -9    1.07    1.87
 -16   4   9   -1.33    1.83
 -16   4   9    2.14    2.30
  14  -4  -9   13.34    3.58
 -14  -4   9    8.81    2.67
 -14  -4   9   12.84    2.85
 -14   4   9    6.92    2.66
  14   4  -9   10.06    2.85
  14   4  -9   13.05    3.27
 -14   4   9   12.63    2.85
 -12  -4   9    6.25    2.33
  12  -4  -9    8.39    3.07
 -12  -4   9    3.31    2.28
 -12   4   9    4.25    2.39
  12   4  -9    7.03    3.03
 -12   4   9    6.80    2.18
  12   4  -9    3.25    2.35
  10  -4  -9   65.18    5.68
 -10  -4   9   59.60    4.50
 -10  -4   9   68.96    5.00
 -10   4   9   65.70    4.19
  10   4  -9   68.34    5.04
  10   4  -9   64.88    5.29
  10   4  -9   64.88    5.13
 -10   4   9   61.46    4.47
  -8  -4   9   12.06    2.80
  -8  -4   9   12.49    2.84
  -8   4   9   12.55    2.76
   8   4  -9    9.77    3.34
  -8   4   9   10.55    2.44
  -6  -4   9    2.88    2.08
  -6  -4   9    2.55    2.05
  -6   4   9    1.27    1.75
  -6   4   9    2.74    2.03
   6   4  -9    5.39    2.91
  -4  -4   9   -0.27    1.73
  -4  -4   9   -0.98    1.58
   4   4  -9   -0.49    2.64
  -4   4   9    1.20    1.76
  -4   4   9   -0.04    1.81
  -2  -4   9    6.31    2.37
  -2  -4   9    6.03    2.40
  -2   4   9    2.08    2.12
   2   4  -9    5.58    3.10
  -2   4   9    5.02    2.17
   0  -4   9   34.80    4.36
   0  -4   9   38.05    4.44
   0   4  -9   30.39    4.69
   0   4   9   34.37    3.43
   0   4   9   41.26    4.50
   2  -4   9    2.76    1.85
   2  -4   9    3.36    2.09
   2   4   9   -0.84    1.76
  -2   4  -9   -1.15    2.46
   2   4   9    1.92    1.69
   4  -4   9   35.61    4.61
   4  -4   9   31.41    4.08
   4   4   9   33.84    4.34
  -4   4  -9   37.47    5.15
   4   4   9   43.18    4.07
  -6   4  -9    0.90    2.78
   6   4   9    0.22    1.59
   6   4   9    3.65    2.09
   8   4   9    6.35    1.97
  -8   4  -9    5.84    2.77
   8   4   9    5.83    2.06
  10   4   9    1.06    1.76
 -10   4  -9    2.85    2.46
  10   4   9    5.11    2.10
  23  -5  -9   10.21    2.42
  23   5  -9    3.93    1.57
  23   5  -9    4.42    2.29
 -23   5   9    9.96    2.60
  21  -5  -9    7.95    2.54
  21   5  -9    5.11    1.98
 -21   5   9    3.78    2.24
  21   5  -9    4.39    2.47
  19  -5  -9   17.84    3.91
  19   5  -9   20.36    3.52
  19   5  -9   21.07    4.02
 -19   5   9   23.21    3.71
  17  -5  -9   18.33    3.81
  17   5  -9   20.28    3.89
 -17   5   9   16.47    3.21
  17   5  -9   22.33    3.65
  15  -5  -9    4.82    2.70
  15   5  -9    2.25    2.42
 -15   5   9    5.67    2.31
  15   5  -9    0.73    1.78
 -15   5   9   -0.56    1.63
  13  -5  -9    4.70    2.70
  13   5  -9    7.30    2.72
  13   5  -9   15.31    3.55
 -13   5   9   17.01    2.80
 -13   5   9   14.27    2.81
  11  -5  -9   79.65    6.23
  11   5  -9   67.71    5.38
  11   5  -9   77.00    5.40
 -11   5   9   74.86    4.46
 -11   5   9   80.01    4.80
  11   5  -9   71.24    5.75
  -9   5   9   28.28    2.96
   9   5  -9   29.65    4.67
  -9   5   9   28.38    3.21
   7   5  -9   -0.44    2.58
  -7   5   9    8.24    1.86
  -7   5   9    4.12    1.88
  -5   5   9   34.14    3.04
  -5   5   9   31.58    2.86
   5   5  -9   26.08    4.62
  -3   5   9   66.77    4.26
  -3   5   9   72.31    4.19
   3   5  -9   71.15    5.59
  -1   5   9   11.89    2.43
  -1   5   9    6.17    2.25
   1   5  -9   11.32    3.39
   1   5   9    3.82    1.77
   1   5   9    5.11    2.13
  -1   5  -9    4.00    2.81
  -3   5  -9   36.62    5.00
   3   5   9   43.54    3.84
   3   5   9   41.81    3.53
  -5   5  -9   24.22    4.39
   5   5   9   18.89    3.26
   5   5   9   23.60    3.40
  -7   5  -9    6.89    2.72
   7   5   9    6.49    1.72
   7   5   9    9.48    2.44
   9   5   9   12.81    2.90
  -9   5  -9   10.79    3.09
   9   5   9   10.24    2.51
  20  -6  -9   13.96    3.37
  20   6  -9   14.07    2.83
  20   6  -9    6.39    2.56
 -20   6   9    9.87    2.39
  18  -6  -9   38.43    5.69
  18   6  -9   42.68    5.07
 -18   6   9   47.09    3.89
  18   6  -9   42.45    5.46
  16  -6  -9    7.13    2.49
  16   6  -9    7.40    2.44
 -16   6   9   10.36    2.38
  16   6  -9   13.14    2.60
  14  -6  -9    5.35    2.20
 -14   6   9    5.96    2.08
  14   6  -9    3.56    1.84
  14   6  -9    2.37    2.15
 -14   6   9    4.02    2.06
  12  -6  -9   46.37    6.03
  12   6  -9   37.56    5.04
  12   6  -9   40.16    4.24
 -12   6   9   36.67    2.92
  12   6  -9   33.51    4.33
 -12   6   9   35.44    3.00
 -10   6   9   35.51    2.70
 -10   6   9   30.27    2.76
  10   6  -9   28.03    4.55
  10   6  -9   34.54    4.35
  10   6  -9   36.01    4.92
   8   6  -9   19.51    3.99
  -8   6   9   20.00    2.11
  -8   6   9   20.74    2.26
  -6   6   9    2.97    1.42
   6   6  -9    4.64    2.78
  -6   6   9    8.13    1.58
  -4   6   9   54.81    3.47
  -4   6   9   53.38    3.26
   4   6  -9   52.93    4.97
  -2   6   9   28.49    2.67
  -2   6   9   31.35    2.57
   2   6  -9   28.90    4.30
   0   6  -9    1.62    2.39
   0   6   9    6.25    1.58
   0   6   9    3.55    1.60
   2   6   9   22.20    2.82
   2   6   9   25.39    2.68
  -2   6  -9   21.91    3.80
   4   6   9   40.55    3.30
   4   6   9   40.05    3.45
  -4   6  -9   33.46    5.07
   6   6   9    2.75    1.47
  -6   6  -9    2.88    2.14
   6   6   9    1.21    1.36
  17  -7  -9    9.54    2.79
 -17   7   9   10.01    2.03
  17   7  -9   15.33    3.18
  17   7  -9    9.40    2.49
  15  -7  -9    3.60    1.92
 -15   7   9    7.50    1.60
  15   7  -9    2.62    2.33
  15   7  -9    2.22    1.66
  13  -7  -9    7.95    2.85
 -13   7   9   11.07    1.81
 -13   7   9    8.00    1.64
  13   7  -9    6.48    2.20
  13   7  -9    8.14    2.69
 -11   7   9   77.77    4.02
  11   7  -9   70.01    5.27
  11   7  -9   66.47    4.97
  11   7  -9   74.67    5.65
 -11   7   9   71.47    3.77
  -9   7   9   16.74    2.06
   9   7  -9   28.30    4.34
  -9   7   9   21.48    1.97
  -7   7   9    5.71    1.25
   7   7  -9    4.46    2.27
  -5   7   9    3.75    1.06
  -5   7   9    3.79    1.00
   5   7  -9    7.41    2.63
  -3   7   9    9.73    1.51
   3   7  -9   15.57    3.28
  -3   7   9   11.66    1.78
   1   7  -9    8.54    2.54
  -1   7   9    8.20    1.41
  -1   7   9    7.60    1.48
   1   7   9    8.04    1.57
   1   7   9    4.30    1.24
  -1   7  -9    6.49    2.66
  -3   7  -9   19.64    3.85
   3   7   9   24.40    2.43
   3   7   9   21.80    2.24
 -12   8   9    7.87    1.38
  12   8  -9    5.02    2.04
  12   8  -9    6.56    1.96
  12   8  -9    5.88    1.83
 -12   8   9    1.83    1.00
  10   8  -9    4.02    2.14
 -10   8   9    1.13    0.88
  -8   8   9    4.86    1.12
   8   8  -9    5.55    2.35
   6   8  -9   10.00    2.79
  -4   8   9    5.34    1.03
   4   8  -9    5.91    2.23
  -2   8   9    6.19    1.24
  -2   8   9    4.57    1.22
   2   8  -9    7.78    2.50
 -26   0  10   17.73    3.47
  26   0 -10   13.62    2.22
 -26   0  10   11.13    3.02
  24   0 -10    5.91    1.59
 -24   0  10    5.66    2.68
 -24   0  10    9.01    2.96
 -22   0  10    5.85    2.96
 -22   0  10   14.59    3.47
  22   0 -10   15.20    2.66
  20   0 -10  118.16    6.25
  20   0 -10  127.52    6.45
 -20   0  10  113.55    7.01
  20   0 -10  121.69    6.81
 -20   0  10  114.99    7.37
  18   0 -10   85.95    5.14
 -18   0  10   84.71    5.94
 -18   0  10   94.34    6.39
  18   0 -10   90.08    5.29
  18   0 -10   93.36    5.76
 -16   0  10    5.88    2.73
 -16   0  10    2.88    2.67
  16   0 -10    7.09    1.88
  16   0 -10    7.39    2.35
  16   0 -10    7.32    2.64
  16   0 -10    9.23    2.77
  14   0 -10   32.23    4.25
 -14   0  10   23.06    3.89
  14   0 -10   25.27    2.83
 -14   0  10   25.74    3.90
 -12   0  10   58.47    4.69
  12   0 -10   58.39    4.57
 -12   0  10   58.10    4.81
 -10   0  10    1.81    2.20
  10   0 -10   -3.07    2.04
 -10   0  10   -0.88    2.14
   8   0 -10    8.57    2.78
  -8   0  10    7.94    2.89
  -8   0  10    4.60    2.65
  -6   0  10  131.06    6.67
   6   0 -10  125.78    6.43
  -6   0  10  123.59    6.87
   4   0 -10  151.63    7.11
  -4   0  10  147.75    7.19
  -4   0  10  146.64    7.39
   2   0 -10   25.56    3.90
  -2   0  10   34.99    4.52
  -2   0  10   40.01    4.88
   0   0  10   72.14    5.44
   0   0 -10   69.38    5.03
   0   0  10   69.94    5.13
  -2   0 -10   28.66    4.23
   2   0  10   45.90    5.32
   2   0  10   38.70    4.74
   4   0  10    1.30    2.04
   4   0  10    3.51    2.24
   6   0  10    1.92    2.06
   6   0  10    4.65    2.48
   8   0  10    5.59    2.47
   8   0  10    6.74    2.69
  10   0  10   10.87    2.97
  10   0  10    6.65    2.29
 -27  -1  10    7.27    2.76
  27  -1 -10    5.63    1.86
 -27  -1  10   10.71    2.83
 -27   1  10    4.72    2.01
 -27   1  10    3.78    2.10
 -25  -1  10   14.13    2.94
 -25  -1  10   12.02    2.97
  25  -1 -10    9.28    2.22
 -25   1  10   11.20    3.24
  25   1 -10   13.05    2.08
 -25   1  10    8.40    2.72
  23  -1 -10    5.10    1.66
 -23  -1  10    3.21    2.34
 -23  -1  10   -1.27    1.91
  23   1 -10    4.70    1.15
 -23   1  10    4.61    2.67
  23   1 -10    4.87    1.99
  23   1 -10    5.73    2.47
 -23   1  10    2.49    2.34
 -21  -1  10   16.67    3.84
 -21  -1  10   15.68    3.58
  21  -1 -10   21.83    3.41
  21   1 -10   24.06    3.96
 -21   1  10   18.24    3.95
  21   1 -10   24.22    3.41
 -21   1  10   10.83    3.03
  21   1 -10   22.44    2.29
 -19  -1  10  122.51    7.42
  19  -1 -10  131.46    6.92
 -19  -1  10  114.92    6.94
  19   1 -10  134.30    7.22
 -19   1  10  121.70    7.10
  19   1 -10  121.61    6.55
  19   1 -10  131.64    6.13
 -19   1  10  126.48    7.49
  17  -1 -10   59.53    4.41
 -17  -1  10   52.43    4.95
 -17  -1  10   48.82    4.65
  17   1 -10   52.14    4.34
 -17   1  10   49.00    4.94
  17   1 -10   57.87    3.74
 -17   1  10   52.27    4.81
  17   1 -10   51.79    4.69
 -15  -1  10    0.16    2.11
  15  -1 -10   -0.88    1.76
  15  -1 -10    0.63    1.60
 -15  -1  10   -1.17    2.35
  15   1 -10    0.25    2.18
 -15   1  10   -0.48    2.38
 -15   1  10   -1.81    2.11
  15   1 -10   -0.34    2.15
  15   1 -10    0.24    1.86
 -13  -1  10   40.05    4.85
  13  -1 -10   42.11    3.70
  13  -1 -10   41.13    3.84
 -13  -1  10   42.41    4.33
 -13   1  10   46.13    4.29
 -13   1  10   47.58    4.49
  13   1 -10   46.48    4.40
  11  -1 -10    6.75    2.18
 -11  -1  10    3.31    2.48
 -11  -1  10    2.64    2.12
 -11   1  10    3.35    2.49
  11   1 -10    7.30    2.83
 -11   1  10    3.58    2.41
  -9  -1  10   17.38    3.48
  -9  -1  10   20.32    3.52
   9  -1 -10   17.63    2.92
  -9   1  10   14.43    3.09
   9   1 -10   17.85    3.68
  -9   1  10    9.77    3.00
   7  -1 -10    1.98    1.91
  -7  -1  10   -1.13    1.92
  -7  -1  10   -0.43    2.22
  -7   1  10   -1.62    1.91
   7   1 -10   -3.97    2.14
  -7   1  10   -0.01    2.19
  -5  -1  10   93.98    5.90
  -5  -1  10   97.97    5.79
   5  -1 -10   86.70    5.02
  -5   1  10   90.40    5.81
   5   1 -10   96.23    5.87
  -5   1  10   94.65    5.64
  -3  -1  10   54.24    4.83
   3  -1 -10   60.82    4.24
  -3  -1  10   55.11    4.66
  -3   1  10   67.79    5.04
   3   1 -10   55.94    4.92
  -3   1  10   60.46    4.66
  -1  -1  10   11.31    3.05
   1  -1 -10    6.02    2.46
  -1  -1  10    0.98    2.44
   1   1 -10    8.64    3.20
  -1   1  10    5.89    2.67
  -1   1  10    5.06    2.54
   1  -1  10   78.42    5.45
   1  -1  10   75.45    5.60
   1   1  10   70.66    5.27
  -1   1 -10   69.59    5.33
   1   1  10   69.94    5.05
   3  -1  10   21.19    3.59
   3  -1  10   16.39    3.74
  -3   1 -10   18.53    3.54
   3   1  10   16.11    3.54
   3   1  10   14.03    3.54
   5  -1  10    2.92    2.15
   5  -1  10    1.07    2.25
   5   1  10   -0.07    2.34
   5   1  10    0.68    1.93
  -5   1 -10    0.60    2.18
   7  -1  10    5.22    2.72
   7  -1  10    3.50    2.28
   7   1  10    6.47    2.26
  -7   1 -10    3.56    2.38
   7   1  10    5.83    2.60
   9  -1  10    6.05    2.12
   9  -1  10    5.22    2.32
   9   1  10    0.34    1.73
   9   1  10    6.31    2.55
  11  -1  10    2.10    1.66
  11  -1  10    2.58    1.95
  11   1  10    2.83    1.80
  11   1  10    5.39    2.28
 -26  -2  10    4.25    2.20
  26  -2 -10    6.17    1.98
 -26  -2  10    4.49    2.38
 -26   2  10    8.09    2.47
 -26   2  10    2.31    2.24
  24  -2 -10    2.23    1.43
 -24  -2  10    3.28    2.33
 -24  -2  10    0.13    2.41
  24   2 -10    1.63    2.15
  24   2 -10    5.02    2.00
 -24   2  10    1.59    2.29
 -24   2  10    8.23    3.13
  22  -2 -10    3.22    1.60
 -22  -2  10    0.05    2.32
 -22  -2  10    6.22    2.56
  22   2 -10    1.94    1.60
  22   2 -10    1.11    2.11
 -22   2  10    4.23    2.41
 -22   2  10    3.41    2.33
 -20  -2  10   50.98    4.87
 -20  -2  10   45.27    5.62
  20  -2 -10   53.71    4.54
 -20   2  10   57.33    5.31
  20   2 -10   50.13    4.39
  20   2 -10   47.23    3.14
 -20   2  10   52.90    4.99
  20   2 -10   52.34    4.84
 -18  -2  10   20.44    4.12
 -18  -2  10   18.48    3.80
  18  -2 -10   32.58    3.45
 -18   2  10   20.23    3.79
  18   2 -10   24.90    3.87
  18   2 -10   25.42    4.29
 -18   2  10   19.70    3.85
  18   2 -10   26.95    2.20
  16  -2 -10   17.18    3.47
 -16  -2  10   16.56    3.49
 -16  -2  10   17.33    3.76
 -16   2  10   18.97    3.53
 -16   2  10   12.60    3.29
  16   2 -10   21.48    1.89
  16   2 -10   15.78    3.24
  16   2 -10   16.26    3.54
 -14  -2  10    4.19    2.62
 -14  -2  10    5.38    2.54
  14  -2 -10    8.88    2.62
  14   2 -10    8.93    3.07
 -14   2  10    6.31    2.51
  14   2 -10    9.60    3.10
  14   2 -10    3.78    2.45
 -14   2  10    6.60    2.75
 -12  -2  10    4.94    2.69
 -12  -2  10    0.83    2.21
  12  -2 -10    2.26    2.08
  12   2 -10    7.12    2.93
 -12   2  10   -0.51    1.93
 -12   2  10   -0.62    2.06
 -10  -2  10    8.85    3.01
 -10  -2  10    6.62    2.74
 -10   2  10    6.09    2.65
 -10   2  10    7.32    2.51
  10   2 -10    8.87    3.09
  -8  -2  10   85.29    5.46
  -8  -2  10   74.00    5.49
   8   2 -10   78.39    5.68
  -8   2  10   79.73    5.25
  -8   2  10   86.96    5.14
  -6  -2  10    0.35    2.34
  -6  -2  10    1.32    2.25
   6   2 -10   -0.74    2.61
  -6   2  10   -1.50    1.93
  -6   2  10    1.64    2.06
  -4  -2  10   -2.81    1.88
  -4  -2  10   -0.76    1.96
  -4   2  10    0.69    2.01
  -4   2  10   -1.39    1.76
   4   2 -10   -1.47    2.54
  -2  -2  10    2.08    2.22
  -2  -2  10    0.88    2.28
  -2   2  10   -1.33    1.93
   2   2 -10    0.98    2.90
  -2   2  10    0.25    2.03
   0  -2  10    2.31    2.42
   0  -2  10    1.46    2.08
   0   2  10   -0.95    2.00
   0   2  10   -2.24    1.70
   0   2 -10    1.17    2.94
   2  -2  10   11.35    3.01
   2  -2  10    8.98    2.98
  -2   2 -10   12.40    3.75
   2   2  10   18.16    3.43
   2   2  10   13.68    3.27
   4  -2  10    9.85    2.93
   4  -2  10    3.65    2.72
   4   2  10    5.29    2.30
   4   2  10    5.51    2.57
  -4   2 -10    5.02    2.57
   6  -2  10   30.26    4.44
   6  -2  10   30.44    4.69
   6   2  10   36.21    4.73
  -6   2 -10   38.75    5.08
   6   2  10   36.25    4.51
   8  -2  10    1.62    1.99
   8  -2  10    3.42    2.18
   8   2  10    7.47    2.37
   8   2  10    8.29    2.79
  -8   2 -10    7.24    2.88
  10  -2  10    2.20    1.75
  10  -2  10    6.90    2.35
  10   2  10    2.94    1.87
  10   2  10    4.87    2.14
  25  -3 -10   22.98    3.85
  25   3 -10   23.64    3.69
 -25   3  10   16.45    3.67
  25   3 -10   17.49    3.66
  23  -3 -10   31.52    4.51
 -23   3  10   25.78    4.34
  23   3 -10   29.91    4.02
  23   3 -10   27.38    4.20
 -23   3  10   28.91    4.43
  21  -3 -10    7.27    1.93
 -21  -3  10    4.44    2.05
 -21  -3  10    2.36    1.89
 -21   3  10    4.16    2.50
  21   3 -10    3.58    1.93
 -21   3  10    4.45    2.11
  21   3 -10    1.03    2.30
 -19  -3  10    8.31    2.56
 -19  -3  10    4.98    2.38
  19  -3 -10   10.70    2.75
  19   3 -10    4.95    2.76
 -19   3  10    6.96    2.82
  19   3 -10    7.55    2.53
 -19   3  10    3.53    2.42
  17  -3 -10   11.51    2.96
 -17  -3  10    7.32    2.52
 -17  -3  10    1.25    2.00
  17   3 -10    4.52    2.40
 -17   3  10    5.04    2.56
 -17   3  10    4.33    2.53
  17   3 -10    7.51    2.94
 -15  -3  10   29.25    4.56
  15  -3 -10   36.08    4.90
 -15  -3  10   29.61    4.22
  15   3 -10   31.80    4.20
 -15   3  10   30.56    4.11
  15   3 -10   34.30    4.76
 -15   3  10   32.52    4.52
  13  -3 -10   38.50    5.05
 -13  -3  10   40.84    4.75
 -13  -3  10   34.49    4.69
 -13   3  10   41.49    4.82
 -13   3  10   36.29    4.32
  13   3 -10   35.61    4.77
  13   3 -10   42.71    5.16
  13   3 -10   38.21    4.53
 -11  -3  10   47.99    4.57
 -11  -3  10   43.89    4.57
  11   3 -10   50.29    4.85
 -11   3  10   51.44    4.26
 -11   3  10   52.04    4.43
  -9  -3  10   69.46    5.38
  -9  -3  10   68.05    5.17
  -9   3  10   68.04    4.89
   9   3 -10   70.67    5.54
  -9   3  10   67.66    4.70
  -7  -3  10   18.69    3.65
  -7  -3  10   23.18    4.07
  -7   3  10   21.36    3.64
   7   3 -10   21.91    4.24
  -7   3  10   18.36    3.26
  -5  -3  10   24.63    4.11
  -5  -3  10   26.42    4.07
  -5   3  10   27.33    3.91
  -5   3  10   23.83    3.60
   5   3 -10   23.70    4.31
  -3  -3  10    2.72    2.26
  -3  -3  10    7.91    2.92
  -3   3  10    7.90    2.53
  -3   3  10    6.59    2.64
   3   3 -10    3.37    2.77
  -1  -3  10    2.37    2.26
  -1  -3  10   -1.69    1.75
  -1   3  10   -0.67    1.92
   1   3 -10    2.13    2.87
  -1   3  10    1.85    2.19
   1  -3  10    9.30    2.71
   1  -3  10    3.25    2.21
  -1   3 -10    5.93    3.10
   1   3  10    7.05    2.25
   1   3  10    5.36    2.50
   3  -3  10    6.05    2.53
   3  -3  10    6.35    2.29
   3   3  10    4.14    2.27
   3   3  10   10.40    2.62
  -3   3 -10    2.54    2.99
   5  -3  10   47.02    4.20
   5  -3  10   59.21    4.83
   5   3  10   44.21    4.12
  -5   3 -10   54.88    5.18
   5   3  10   46.86    4.49
   7  -3  10   45.72    4.29
   7  -3  10   43.24    4.50
  -7   3 -10   46.98    4.89
   7   3  10   39.09    3.85
   7   3  10   49.59    4.50
  -9   3 -10   11.88    3.01
   9   3  10   11.00    2.82
   9   3  10   11.97    2.80
  24  -4 -10   17.03    3.34
 -24   4  10   22.46    4.05
  24   4 -10   15.03    3.63
  24   4 -10   17.77    3.26
  22  -4 -10    7.75    2.21
  22   4 -10    4.11    1.97
 -22   4  10   11.48    2.98
  22   4 -10    8.33    2.89
  20  -4 -10    4.99    2.15
 -20   4  10    8.04    2.62
 -20   4  10    6.60    2.22
  20   4 -10   10.29    2.54
  20   4 -10    4.74    2.31
  18  -4 -10    3.52    2.21
  18   4 -10    4.21    2.16
  18   4 -10    1.63    2.37
 -18   4  10    2.48    2.21
 -18   4  10    1.54    1.99
 -16  -4  10   31.94    4.30
 -16  -4  10   29.40    3.92
  16  -4 -10   30.53    4.72
  16   4 -10   38.44    5.02
  16   4 -10   30.74    4.27
 -16   4  10   29.50    3.95
 -16   4  10   33.93    4.43
 -14  -4  10   19.42    3.30
 -14  -4  10   20.03    3.46
  14  -4 -10   19.63    4.18
 -14   4  10   22.17    3.69
  14   4 -10   19.10    3.51
 -14   4  10   19.54    3.40
  14   4 -10   14.84    3.66
  12  -4 -10   61.30    5.28
 -12  -4  10   50.30    4.58
 -12  -4  10   57.06    4.57
  12   4 -10   54.51    4.86
 -12   4  10   51.63    4.30
  12   4 -10   56.61    5.05
  12   4 -10   52.62    4.57
 -12   4  10   58.94    4.30
 -10  -4  10  119.30    6.47
 -10  -4  10  119.82    6.67
 -10   4  10  109.13    5.74
  10   4 -10  116.18    7.00
 -10   4  10  101.32    5.80
  -8  -4  10   61.96    4.84
  -8  -4  10   58.96    4.63
   8   4 -10   48.82    4.96
  -8   4  10   52.86    4.15
  -8   4  10   52.39    4.35
  -6  -4  10   70.17    5.01
  -6  -4  10   79.90    5.45
  -6   4  10   80.21    5.06
   6   4 -10   74.84    5.89
  -6   4  10   75.85    4.83
  -4  -4  10    3.05    2.01
  -4  -4  10    0.35    1.82
   4   4 -10    3.49    2.90
  -4   4  10    4.02    1.98
  -4   4  10    3.40    2.17
  -2  -4  10    4.75    2.26
  -2  -4  10    6.87    2.20
  -2   4  10    5.91    2.54
  -2   4  10    4.85    2.21
   2   4 -10    5.90    3.20
   0  -4  10    4.39    1.99
   0  -4  10    4.14    2.21
   0   4  10    5.69    2.01
   0   4 -10    5.20    2.99
   0   4  10    3.13    1.98
   2  -4  10    1.83    2.02
   2  -4  10    5.43    2.09
   2   4  10    3.09    2.14
  -2   4 -10    3.37    2.95
   2   4  10    4.88    2.27
  -4   4 -10   14.41    3.57
   4   4  10   17.91    3.11
   4   4  10   19.68    3.48
  -6   4 -10   58.73    5.35
   6   4  10   62.80    4.96
   6   4  10   54.02    4.39
  -8   4 -10   14.59    3.41
   8   4  10   10.80    2.82
   8   4  10   18.22    3.45
  21  -5 -10    7.84    2.47
  21   5 -10    9.39    2.70
 -21   5  10    7.19    2.17
  21   5 -10    8.22    2.25
  19  -5 -10    7.99    2.33
  19   5 -10    7.90    2.15
 -19   5  10   -0.34    1.95
  19   5 -10    1.00    2.11
 -19   5  10    2.79    2.06
  17  -5 -10    3.88    2.15
  17   5 -10    6.43    2.26
 -17   5  10    6.73    2.24
 -17   5  10    2.85    2.00
  17   5 -10   -0.62    2.30
  15  -5 -10    6.34    2.32
 -15   5  10    6.58    2.04
 -15   5  10    7.11    2.18
  15   5 -10    4.08    2.39
  15   5 -10    8.68    2.34
  13  -5 -10   27.38    4.71
  13   5 -10   29.40    3.98
  13   5 -10   24.19    4.25
 -13   5  10   30.53    3.21
 -13   5  10   24.52    3.29
  13   5 -10   33.84    4.58
 -11   5  10   10.91    2.45
 -11   5  10   13.60    2.75
  11   5 -10   11.93    3.25
  -9   5  10   31.56    3.81
   9   5 -10   32.30    4.80
  -9   5  10   29.64    3.09
  -7   5  10    4.58    1.79
   7   5 -10    1.55    2.83
  -7   5  10    2.27    1.79
  -5   5  10    4.16    1.94
   5   5 -10    2.34    2.79
  -5   5  10    3.75    2.04
  -3   5  10    1.84    1.60
  -3   5  10    4.81    1.72
   3   5 -10    1.47    2.57
   1   5 -10    1.71    2.32
  -1   5  10    2.66    1.73
  -1   5  10    4.34    1.70
  -1   5 -10    5.81    2.82
   1   5  10    4.66    1.84
   1   5  10    5.86    1.80
  -3   5 -10    3.47    2.79
   3   5  10    4.50    1.84
   3   5  10    7.00    2.18
   5   5  10   21.22    3.13
   5   5  10   26.66    3.66
  -5   5 -10   13.15    3.49
   7   5  10   23.28    3.83
  -7   5 -10   14.86    3.46
   7   5  10   17.34    3.09
  20  -6 -10    1.38    3.28
  20   6 -10    7.39    2.50
  20   6 -10    6.64    2.18
 -20   6  10    8.76    2.20
  18  -6 -10   16.49    3.60
  18   6 -10   14.55    3.16
  18   6 -10   10.77    2.73
 -18   6  10   11.20    2.28
 -18   6  10   12.34    2.43
  16  -6 -10   11.71    3.24
  16   6 -10    9.02    2.52
  16   6 -10    3.54    2.60
 -16   6  10    6.63    1.78
 -16   6  10    5.81    1.60
  14  -6 -10    3.03    2.04
  14   6 -10    0.19    2.20
 -14   6  10    6.20    1.56
  14   6 -10    2.20    1.84
 -14   6  10    3.50    1.48
  14   6 -10    5.57    2.52
 -12   6  10   21.21    2.71
 -12   6  10   24.05    3.10
  12   6 -10   12.51    3.39
  12   6 -10   18.41    3.36
  12   6 -10   17.90    3.75
  10   6 -10   21.93    4.30
 -10   6  10   24.02    2.39
 -10   6  10   27.72    2.67
  -8   6  10    6.64    1.70
  -8   6  10    2.83    1.24
   8   6 -10    5.83    2.73
  -6   6  10    5.65    1.50
  -6   6  10    4.22    1.61
   6   6 -10    2.08    2.46
   4   6 -10   20.25    3.90
  -4   6  10   23.79    2.43
  -4   6  10   24.56    2.34
  -2   6  10   25.57    2.54
  -2   6  10   25.29    2.60
   2   6 -10   20.35    4.08
   0   6  10   29.58    2.68
   0   6  10   24.36    2.56
   0   6 -10   19.76    4.15
   2   6  10    7.64    1.75
  -2   6 -10    9.33    2.80
   2   6  10    6.36    1.71
  -4   6 -10    7.85    2.68
   4   6  10   11.82    2.19
   4   6  10    9.20    2.13
  15  -7 -10   16.64    3.85
  15   7 -10   18.06    3.42
 -15   7  10   17.66    2.44
  15   7 -10   16.04    3.10
 -15   7  10   14.88    2.37
  15   7 -10   16.17    3.04
 -13   7  10    5.02    1.45
  13   7 -10    3.01    1.98
 -13   7  10    5.53    1.51
  13   7 -10    0.65    1.66
  13   7 -10    2.88    1.90
 -11   7  10    1.41    1.02
 -11   7  10    5.14    1.27
  11   7 -10    4.78    2.50
  -9   7  10    5.00    1.15
  -9   7  10    4.23    1.29
   9   7 -10    5.19    2.50
  -7   7  10   10.81    1.72
   7   7 -10   14.67    3.37
  -7   7  10   17.08    2.24
   5   7 -10   18.77    3.80
  -5   7  10   18.85    1.81
  -5   7  10   15.42    2.08
   3   7 -10   25.25    4.31
  -3   7  10   22.90    2.24
  -3   7  10   20.63    2.03
   1   7 -10   48.14    4.67
  -1   7  10   40.15    2.99
  -1   7  10   48.15    3.32
 -26   0  11    5.94    2.32
 -26   0  11    3.36    2.36
  26   0 -11    2.89    1.25
  24   0 -11    1.66    1.11
 -24   0  11    3.42    2.28
 -24   0  11    3.48    2.13
 -22   0  11   -0.07    2.20
  22   0 -11    2.02    1.19
 -22   0  11    4.45    2.33
 -20   0  11    3.63    2.52
 -20   0  11    7.44    2.71
  20   0 -11    3.95    1.38
  18   0 -11    3.24    1.31
 -18   0  11    6.10    2.58
 -18   0  11    4.29    2.46
 -16   0  11    1.69    2.31
  16   0 -11    1.97    2.09
 -16   0  11    0.17    2.26
  16   0 -11    3.96    1.44
  14   0 -11    2.11    1.96
 -14   0  11   -0.28    2.20
 -14   0  11    2.08    2.53
 -12   0  11   -2.83    2.01
  12   0 -11   -0.24    1.93
 -12   0  11   -1.88    2.19
 -10   0  11    2.53    2.37
  10   0 -11    1.95    2.23
 -10   0  11   -2.72    2.17
  -8   0  11   -1.32    2.26
  -8   0  11   -1.77    1.95
   8   0 -11   -1.23    1.85
   6   0 -11    3.12    2.38
  -6   0  11    0.13    2.24
  -6   0  11    1.61    2.62
  -4   0  11    3.51    2.48
  -4   0  11   -0.05    2.31
   4   0 -11   -2.10    2.00
   2   0 -11    0.77    2.08
  -2   0  11    0.40    2.29
  -2   0  11   -1.48    1.90
   0   0  11    4.08    2.28
   0   0  11   -3.17    1.93
   2   0  11    0.96    1.94
   2   0  11    0.86    2.22
   4   0  11    2.33    2.07
   4   0  11    0.49    2.13
   6   0  11    3.76    2.14
   6   0  11    4.63    2.47
   8   0  11    7.13    2.47
   8   0  11    2.18    2.25
  25  -1 -11    8.78    2.13
 -25  -1  11    9.45    2.82
 -25  -1  11   10.88    3.23
 -25   1  11   10.42    2.95
 -25   1  11   12.10    2.74
  23  -1 -11    7.84    1.80
 -23  -1  11    7.76    2.90
 -23  -1  11   17.31    3.47
 -23   1  11    4.90    2.69
 -23   1  11    7.66    2.69
  23   1 -11    7.34    1.71
  21  -1 -11   12.72    2.38
 -21  -1  11    2.83    2.35
 -21  -1  11    6.12    2.43
  21   1 -11    9.16    2.73
 -21   1  11   12.24    3.23
  21   1 -11    9.58    1.90
  21   1 -11    7.62    2.28
 -21   1  11    4.02    2.62
 -19  -1  11    0.51    2.32
  19  -1 -11    7.00    1.88
 -19  -1  11    9.00    3.13
 -19   1  11    6.06    2.78
  19   1 -11    7.39    1.53
  19   1 -11    7.37    2.29
  19   1 -11    7.63    2.55
 -19   1  11    9.14    3.20
  17  -1 -11   13.16    2.72
 -17  -1  11   16.68    3.57
 -17  -1  11   15.21    3.54
  17   1 -11   16.86    2.99
  17   1 -11   14.90    3.22
  17   1 -11   15.79    3.39
 -17   1  11   12.69    3.25
  17   1 -11   18.32    2.05
 -17   1  11    9.57    2.93
 -15  -1  11   10.97    3.36
 -15  -1  11    9.36    3.08
  15  -1 -11   13.10    2.58
 -15   1  11    9.36    3.02
  15   1 -11   14.96    3.23
 -15   1  11   11.97    3.07
 -13  -1  11   -1.35    2.12
 -13  -1  11    2.61    2.44
 -13   1  11    3.96    2.25
 -13   1  11    0.16    2.31
  13   1 -11    4.74    2.47
 -11  -1  11    6.54    2.98
 -11  -1  11    7.79    3.03
 -11   1  11    5.83    2.45
  11   1 -11   10.71    3.22
 -11   1  11    1.73    2.47
  -9  -1  11   22.14    4.13
  -9  -1  11   18.12    3.82
   9   1 -11   20.94    3.90
  -9   1  11   18.24    3.50
  -9   1  11   18.33    3.77
  -7  -1  11   18.72    3.87
  -7  -1  11   20.14    3.99
   7   1 -11   22.38    3.87
  -7   1  11   23.59    3.88
  -7   1  11   28.09    4.28
  -5  -1  11   23.13    4.00
  -5  -1  11   19.69    3.83
  -5   1  11   18.14    3.72
  -5   1  11   18.67    3.57
   5   1 -11   17.09    3.60
  -3  -1  11   34.28    4.65
  -3  -1  11   28.10    4.44
   3   1 -11   27.10    4.12
  -3   1  11   27.66    4.25
  -3   1  11   28.72    4.24
  -1  -1  11   20.69    4.14
  -1  -1  11   18.28    3.69
  -1   1  11   24.36    3.95
  -1   1  11   20.19    3.97
   1   1 -11   23.20    3.69
   1  -1  11    1.44    2.27
   1  -1  11   -1.11    1.95
   1   1  11   -0.11    2.12
   1   1  11   -0.75    2.25
  -1   1 -11    2.44    2.42
   3  -1  11   17.66    3.97
   3  -1  11   11.71    3.00
   3   1  11   13.75    3.29
  -3   1 -11   15.84    3.29
   3   1  11    9.31    2.76
   5  -1  11   15.85    3.37
   5  -1  11   11.41    2.78
   5   1  11    9.23    2.88
   5   1  11    8.50    2.59
   7  -1  11    5.35    2.25
   7  -1  11    2.11    2.24
   7   1  11   10.82    2.70
   7   1  11    3.56    2.08
   9  -1  11    6.31    2.61
   9  -1  11    5.96    2.21
   9   1  11    7.62    2.44
   9   1  11    5.91    2.09
 -24  -2  11   14.12    3.48
  24  -2 -11   22.61    3.57
 -24  -2  11   16.04    3.30
 -24   2  11   10.00    3.29
 -24   2  11   24.41    4.37
 -22  -2  11   24.12    4.03
  22  -2 -11   14.11    2.65
 -22  -2  11   13.94    3.48
  22   2 -11   15.03    3.24
  22   2 -11   18.14    3.03
 -22   2  11   14.79    3.38
 -22   2  11   22.57    4.16
 -20  -2  11    7.89    2.88
 -20  -2  11   11.57    3.08
  20  -2 -11   16.95    3.16
 -20   2  11   14.93    3.44
 -20   2  11   13.01    3.07
  20   2 -11   20.16    3.28
  20   2 -11   11.65    3.01
 -18  -2  11   32.32    4.84
  18  -2 -11   31.25    3.46
 -18  -2  11   33.33    4.72
 -18   2  11   32.57    4.62
  18   2 -11   32.93    4.28
 -18   2  11   33.23    4.61
  18   2 -11   28.42    4.48
 -16  -2  11   34.96    4.99
 -16  -2  11   29.97    4.47
  16  -2 -11   41.44    4.01
  16   2 -11   37.79    4.54
 -16   2  11   40.90    4.79
  16   2 -11   38.26    4.86
  16   2 -11   39.95    5.03
 -16   2  11   32.71    4.64
  14  -2 -11   66.60    4.99
 -14  -2  11   63.14    5.25
 -14  -2  11   59.40    4.84
 -14   2  11   52.16    4.79
  14   2 -11   60.07    5.09
 -14   2  11   55.27    4.71
 -12  -2  11   10.56    3.06
 -12  -2  11    8.18    3.17
 -12   2  11   10.45    2.96
  12   2 -11   14.27    3.48
 -12   2  11    7.33    2.66
 -10  -2  11   58.48    5.03
 -10  -2  11   74.03    5.65
 -10   2  11   64.75    5.07
  10   2 -11   68.43    5.35
 -10   2  11   69.18    4.98
  -8  -2  11   36.29    4.76
  -8  -2  11   44.84    5.41
  -8   2  11   39.66    4.09
   8   2 -11   43.38    4.66
  -8   2  11   45.36    4.39
  -6  -2  11    1.84    2.33
  -6  -2  11    3.12    2.44
  -6   2  11    1.39    2.08
   6   2 -11    1.50    2.60
  -6   2  11    1.57    2.23
  -4  -2  11   15.20    3.55
  -4  -2  11   12.83    3.14
  -4   2  11   12.77    3.16
  -4   2  11   19.81    3.59
   4   2 -11   14.29    3.62
  -2  -2  11   29.45    4.56
  -2  -2  11   35.43    4.66
  -2   2  11   30.28    4.27
  -2   2  11   29.83    4.45
   2   2 -11   35.11    4.82
   0  -2  11    3.53    2.96
   0  -2  11    5.90    2.69
   0   2  11    6.88    2.82
   0   2 -11   10.42    3.01
   0   2  11    5.13    2.41
   2  -2  11   23.17    3.94
   2  -2  11   21.27    3.88
  -2   2 -11   30.29    4.41
   2   2  11   20.06    3.81
   2   2  11   26.45    3.99
   4  -2  11   39.87    5.16
   4  -2  11   38.64    4.82
   4   2  11   29.99    4.41
   4   2  11   35.51    4.56
  -4   2 -11   33.08    4.57
   6  -2  11    6.88    2.47
   6  -2  11    6.11    2.54
   6   2  11    4.44    2.56
  -6   2 -11    7.41    2.93
   6   2  11    5.98    2.38
   8  -2  11    4.11    2.13
   8  -2  11    3.37    1.75
   8   2  11    3.17    1.89
   8   2  11    4.95    2.05
  23  -3 -11   17.72    3.13
 -23   3  11    7.79    2.80
 -23   3  11    9.80    2.87
  23   3 -11   19.29    3.66
  23   3 -11   11.72    2.75
  21  -3 -11    4.91    1.70
 -21  -3  11    3.20    2.06
 -21  -3  11   -0.84    1.91
 -21   3  11    3.23    2.41
  21   3 -11    1.38    1.93
 -21   3  11    4.63    2.30
  21   3 -11   -0.06    2.32
 -19  -3  11    3.03    1.87
 -19  -3  11    4.03    2.08
  19  -3 -11    2.98    1.82
  19   3 -11    3.16    2.29
 -19   3  11    6.71    2.45
  19   3 -11    5.39    2.11
 -19   3  11    2.84    2.23
 -17  -3  11   26.07    4.23
  17  -3 -11   23.13    4.03
 -17  -3  11   23.21    3.78
  17   3 -11   23.93    4.26
 -17   3  11   19.25    3.48
  17   3 -11   26.73    3.95
 -17   3  11   21.49    3.88
  15  -3 -11   35.02    3.85
 -15  -3  11   33.56    4.40
 -15  -3  11   32.07    4.49
 -15   3  11   31.91    4.18
  15   3 -11   37.48    5.11
  15   3 -11   26.80    4.21
  15   3 -11   33.03    4.90
 -15   3  11   35.61    4.66
 -13  -3  11    3.83    2.57
 -13  -3  11    5.46    2.66
 -13   3  11    4.58    2.26
  13   3 -11    3.31    2.76
 -13   3  11    4.80    2.52
 -11  -3  11    4.74    2.48
 -11  -3  11    5.07    2.62
  11   3 -11    3.99    2.86
 -11   3  11    5.83    2.47
 -11   3  11    5.50    2.79
  -9  -3  11    0.84    2.20
  -9  -3  11    3.13    2.38
   9   3 -11    4.66    3.08
  -9   3  11    0.60    1.93
  -9   3  11   -1.18    1.97
  -7  -3  11    2.81    2.36
  -7  -3  11   -0.11    2.11
   7   3 -11   -2.17    2.59
  -7   3  11    2.61    2.20
  -7   3  11    1.12    2.18
  -5  -3  11   -0.72    2.06
  -5  -3  11    2.46    2.38
   5   3 -11   -0.22    2.58
  -5   3  11    1.44    2.04
  -5   3  11    1.53    2.09
  -3  -3  11   42.33    4.87
  -3  -3  11   41.78    5.19
   3   3 -11   45.60    5.59
  -3   3  11   37.52    4.58
  -3   3  11   40.46    4.95
  -1  -3  11   28.01    4.05
  -1  -3  11   31.15    4.50
  -1   3  11   23.21    3.87
  -1   3  11   32.13    4.16
   1   3 -11   29.25    4.62
   1  -3  11    5.00    2.21
   1  -3  11    0.68    2.03
   1   3  11    2.02    2.01
  -1   3 -11    1.80    2.61
   1   3  11    3.02    2.13
   3  -3  11   11.76    2.87
   3  -3  11   19.13    3.75
   3   3  11   21.07    3.39
  -3   3 -11   16.84    3.69
   3   3  11   16.26    3.21
   5  -3  11   11.46    2.83
   5  -3  11    4.13    2.39
   5   3  11   10.75    2.99
  -5   3 -11   14.50    3.49
   5   3  11   11.62    2.67
   7   3  11    6.04    2.20
   7   3  11    6.46    2.26
  -7   3 -11    8.77    3.05
  22  -4 -11    5.60    2.02
 -22   4  11    2.24    1.93
  22   4 -11    5.30    1.91
  22   4 -11    3.70    2.08
 -22   4  11    6.09    2.27
  20  -4 -11   18.34    3.67
  20   4 -11   10.49    2.62
  20   4 -11   11.59    3.16
 -20   4  11   13.96    3.23
 -20   4  11   11.23    2.99
  18  -4 -11    5.19    1.93
  18   4 -11    4.32    2.01
 -18   4  11    7.63    2.25
 -18   4  11    7.17    2.38
  18   4 -11    6.21    2.52
  16  -4 -11    3.21    2.04
 -16   4  11    7.25    2.33
  16   4 -11    4.45    2.53
  16   4 -11    2.32    2.48
 -16   4  11   -0.03    1.89
  16   4 -11    5.08    2.30
 -14  -4  11   11.45    2.94
  14  -4 -11   16.01    3.66
 -14  -4  11   17.26    3.37
  14   4 -11   12.98    3.58
 -14   4  11   10.89    2.91
 -14   4  11   15.09    2.99
  14   4 -11   14.01    3.58
  14   4 -11   14.32    3.12
 -12  -4  11    4.02    2.08
 -12  -4  11    0.27    1.64
 -12   4  11    3.19    2.14
 -12   4  11    3.20    1.92
  12   4 -11    6.90    2.83
 -10  -4  11    3.55    2.17
 -10  -4  11   11.13    2.77
  10   4 -11    4.66    2.84
 -10   4  11   13.84    2.68
 -10   4  11    9.74    2.69
  -8  -4  11   17.26    3.44
  -8  -4  11   23.45    3.82
  -8   4  11   17.01    3.24
   8   4 -11   14.16    3.77
  -8   4  11   19.33    3.21
  -6  -4  11   13.94    2.93
  -6  -4  11   13.09    2.97
   6   4 -11   12.02    3.42
  -6   4  11   16.69    3.07
  -6   4  11   17.87    3.11
  -4  -4  11    5.30    2.32
  -4  -4  11    4.69    2.12
   4   4 -11    0.79    2.73
  -4   4  11    6.87    2.41
  -4   4  11    6.15    2.08
  -2  -4  11    1.06    1.76
  -2  -4  11    1.55    1.68
  -2   4  11    1.94    2.17
   2   4 -11    5.45    3.18
  -2   4  11    0.82    1.83
   0   4 -11    2.96    2.47
   0   4  11    2.38    1.66
   0   4  11    6.43    2.22
   2   4  11    5.32    2.11
   2   4  11    4.85    2.07
  -2   4 -11   -0.01    2.27
   4   4  11    8.19    2.15
  -4   4 -11    5.75    2.50
   6   4  11    4.43    1.81
  -6   4 -11    3.73    2.27
   6   4  11    4.99    1.95
  21  -5 -11   19.52    3.84
 -21   5  11   26.60    4.23
  21   5 -11   21.36    4.08
 -21   5  11   18.45    3.29
  21   5 -11   26.00    4.04
  19  -5 -11   31.76    4.97
 -19   5  11   25.40    3.61
  19   5 -11   24.52    3.84
  19   5 -11   30.48    4.68
 -19   5  11   24.20    3.65
  17  -5 -11    9.54    2.82
  17   5 -11    1.89    2.30
 -17   5  11    5.19    1.91
 -17   5  11    3.85    1.96
  17   5 -11    4.78    2.06
  15  -5 -11    8.36    2.50
  15   5 -11   10.39    2.83
  15   5 -11    3.76    2.04
 -15   5  11    6.33    2.18
  15   5 -11    8.08    2.85
 -15   5  11   11.51    2.51
  13   5 -11   31.08    4.68
 -13   5  11   32.41    4.10
 -13   5  11   31.07    3.24
 -11   5  11   14.78    2.80
  11   5 -11   14.51    3.47
 -11   5  11   13.06    2.61
  -9   5  11   14.65    2.89
  -9   5  11   13.41    2.46
   9   5 -11   23.02    4.09
  -7   5  11   56.45    4.09
   7   5 -11   57.89    5.22
  -7   5  11   67.08    4.48
  -5   5  11   30.29    3.83
   5   5 -11   22.74    4.03
  -5   5  11   31.04    3.09
  -3   5  11    8.58    2.06
  -3   5  11    4.88    2.02
   3   5 -11    2.52    2.60
  -1   5  11   12.46    2.33
  -1   5  11   11.69    2.41
   1   5 -11   10.49    3.16
  -1   5 -11   10.71    2.95
   1   5  11   24.12    3.50
   1   5  11   24.94    3.35
  -3   5 -11    3.33    2.33
   3   5  11    4.98    1.78
   3   5  11    8.34    2.20
  18  -6 -11    4.69    2.68
  18   6 -11    3.73    2.03
 -18   6  11    5.21    1.64
  18   6 -11    2.15    1.73
 -18   6  11    8.13    2.12
  16  -6 -11    1.34    1.91
 -16   6  11    1.64    1.26
  16   6 -11    1.85    1.48
 -16   6  11    4.48    1.66
  16   6 -11    5.21    2.11
  16   6 -11    3.23    2.24
  14   6 -11   39.37    5.11
  14   6 -11   27.36    3.88
  14   6 -11   37.36    5.01
 -14   6  11   32.23    3.10
 -14   6  11   29.78    2.87
 -12   6  11   25.36    2.53
  12   6 -11   19.64    3.92
 -12   6  11   18.95    2.82
 -10   6  11    4.20    1.60
 -10   6  11    7.18    1.63
  10   6 -11    5.56    2.75
  -8   6  11   46.64    3.38
   8   6 -11   47.00    5.93
  -8   6  11   51.21    3.67
  -6   6  11   26.35    2.69
  -6   6  11   29.89    2.63
   6   6 -11   23.67    4.29
  -4   6  11   24.25    2.59
  -4   6  11   18.76    2.62
   4   6 -11   17.98    3.79
  -2   6  11    6.68    1.88
  -2   6  11    3.76    1.34
   2   6 -11    4.91    2.29
   0   6  11    7.77    1.74
   0   6 -11    8.24    2.74
   0   6  11    6.18    1.81
  11   7 -11    6.91    2.39
 -11   7  11    3.11    1.21
 -11   7  11    4.20    1.29
  -9   7  11    2.65    1.12
   9   7 -11    6.68    2.24
  -9   7  11    4.51    1.35
  -7   7  11   19.50    2.62
   7   7 -11   22.17    3.83
  -7   7  11   15.78    2.21
  -5   7  11    4.67    1.39
   5   7 -11    1.28    1.90
  -5   7  11    7.88    1.57
  24   0 -12    4.87    1.25
 -24   0  12    7.29    2.89
 -24   0  12    5.89    2.52
  22   0 -12   14.98    2.55
 -22   0  12   15.06    3.47
 -22   0  12    9.01    3.17
 -20   0  12    4.35    2.71
 -20   0  12    6.92    2.69
  20   0 -12    6.47    1.73
 -18   0  12   14.94    3.43
  18   0 -12   11.85    2.32
 -18   0  12   15.81    3.33
 -16   0  12   85.00    5.91
 -16   0  12   82.30    6.06
 -14   0  12   50.03    4.92
 -14   0  12   55.37    4.80
 -12   0  12   43.77    5.47
 -12   0  12   46.50    4.46
 -10   0  12   -1.03    2.21
 -10   0  12    2.94    2.50
  -8   0  12   21.40    3.96
  -8   0  12   14.69    3.66
  -6   0  12    3.26    2.38
  -6   0  12    6.32    2.85
  -4   0  12    5.21    3.09
  -4   0  12    7.69    2.72
  -2   0  12   18.50    3.70
  -2   0  12   15.20    3.30
   0   0  12   90.09    6.07
   0   0  12   90.97    6.30
   2   0  12   19.51    3.86
   2   0  12   19.80    3.81
   4   0  12   21.52    3.91
   4   0  12   22.95    3.79
   6   0  12   14.78    3.36
   6   0  12   31.37    4.39
 -25  -1  12   19.46    3.64
  25  -1 -12   15.39    2.65
 -25  -1  12   12.84    3.54
 -25   1  12   11.26    2.94
 -25   1  12   13.63    3.31
  23  -1 -12    9.60    1.97
 -23  -1  12    6.58    2.41
 -23  -1  12    5.37    2.56
 -23   1  12    7.74    3.03
 -23   1  12    6.15    2.40
 -21  -1  12   32.18    4.41
  21  -1 -12   26.65    3.75
 -21  -1  12   33.53    4.85
 -21   1  12   28.05    4.51
 -21   1  12   25.77    4.12
 -19  -1  12    9.08    3.02
  19  -1 -12   13.20    2.52
 -19  -1  12   13.20    3.10
 -19   1  12   10.72    2.90
 -19   1  12   10.75    3.18
  19   1 -12   13.38    2.08
  17  -1 -12   31.04    3.24
 -17  -1  12   24.46    4.25
 -17  -1  12   24.53    4.32
 -17   1  12   33.17    4.62
  17   1 -12   30.35    4.26
 -17   1  12   37.53    4.97
 -15  -1  12   54.26    4.78
 -15  -1  12   71.15    5.58
  15   1 -12   57.34    4.74
 -15   1  12   64.92    5.36
 -15   1  12   51.31    4.76
 -13  -1  12   35.20    4.73
 -13  -1  12   38.35    5.11
 -13   1  12   37.53    4.73
 -13   1  12   43.14    5.35
  13   1 -12   37.59    4.69
 -11  -1  12    0.27    2.19
 -11  -1  12    1.32    2.43
 -11   1  12   -0.63    2.15
  11   1 -12    3.97    2.42
 -11   1  12    2.61    2.63
  -9  -1  12    4.71    2.72
  -9  -1  12    2.04    2.23
  -9   1  12   -2.04    2.10
  -9   1  12    7.19    2.89
   9   1 -12    7.10    2.57
  -7  -1  12   -0.97    2.17
  -7  -1  12    2.13    2.21
  -7   1  12   -2.08    2.22
   7   1 -12   -0.92    1.93
  -7   1  12    1.13    2.42
  -5  -1  12    3.09    2.37
  -5  -1  12   -0.34    2.32
   5   1 -12    2.52    2.10
  -5   1  12    0.40    2.02
  -5   1  12   -0.29    2.14
  -3  -1  12    3.67    2.56
  -3  -1  12    3.55    2.43
  -3   1  12    3.92    2.66
  -3   1  12    4.24    2.30
   3   1 -12    2.08    2.31
  -1  -1  12   49.57    4.96
  -1  -1  12   51.26    4.73
  -1   1  12   52.80    4.93
  -1   1  12   54.83    4.75
   1  -1  12   61.98    5.35
   1  -1  12   59.32    5.07
   1   1  12   66.12    5.11
   1   1  12   59.51    5.17
   3  -1  12    3.77    1.99
   3  -1  12    1.11    1.93
   3   1  12    4.15    2.12
   3   1  12    5.59    2.54
   5  -1  12   12.89    2.96
   5  -1  12   14.08    3.04
   5   1  12    8.23    2.74
   5   1  12   10.66    2.60
 -24  -2  12   21.40    3.97
 -24  -2  12   18.15    3.62
  24  -2 -12   20.08    3.40
 -24   2  12   14.56    3.30
 -24   2  12   19.71    3.56
 -22  -2  12    5.13    2.41
 -22  -2  12    3.44    2.19
  22  -2 -12    2.87    1.53
 -22   2  12    0.93    2.04
 -22   2  12    4.75    2.53
 -20  -2  12    2.29    2.22
  20  -2 -12    5.35    1.62
 -20  -2  12    4.47    2.55
 -20   2  12    5.57    2.45
 -20   2  12    4.94    2.52
  20   2 -12    5.09    1.87
  20   2 -12    2.87    2.00
  18  -2 -12    3.37    1.54
 -18  -2  12    3.40    2.14
 -18  -2  12    5.09    2.24
 -18   2  12    4.11    2.24
  18   2 -12    2.31    1.99
  18   2 -12    5.95    2.14
 -18   2  12    1.67    1.77
  18   2 -12    4.74    1.76
  16  -2 -12   27.68    3.93
 -16  -2  12   16.29    3.84
 -16  -2  12   23.59    4.01
  16   2 -12   25.10    4.08
 -16   2  12   25.78    4.09
 -16   2  12   20.02    3.88
 -14  -2  12   18.34    3.98
 -14  -2  12   18.21    3.79
 -14   2  12   19.41    3.70
  14   2 -12   22.59    3.96
 -14   2  12   18.44    3.57
 -12  -2  12   12.26    3.79
 -12  -2  12   16.21    3.83
 -12   2  12   17.46    3.79
  12   2 -12   22.65    4.00
 -12   2  12   23.15    3.88
 -10  -2  12   45.38    5.47
 -10  -2  12   31.98    4.98
 -10   2  12   33.15    4.77
 -10   2  12   34.55    4.63
  10   2 -12   44.34    5.25
  -8  -2  12   19.94    4.02
  -8  -2  12   21.71    4.31
  -8   2  12   22.51    3.95
  -8   2  12   17.82    3.60
   8   2 -12   16.45    3.50
  -6  -2  12    2.01    2.57
  -6  -2  12    3.58    2.91
  -6   2  12    4.27    2.58
  -6   2  12    6.61    2.63
   6   2 -12    4.59    2.70
  -4  -2  12   36.10    5.11
  -4  -2  12   39.41    4.95
  -4   2  12   35.30    4.76
  -4   2  12   30.52    4.29
   4   2 -12   42.32    5.14
  -2  -2  12    6.00    2.82
  -2  -2  12   11.16    3.41
  -2   2  12   13.19    3.15
   2   2 -12   12.91    3.07
  -2   2  12   10.04    3.06
   0  -2  12   12.29    3.23
   0  -2  12   14.53    3.25
   0   2  12   12.45    2.83
   0   2 -12    8.03    2.73
   0   2  12   13.98    2.99
   2  -2  12   10.40    2.94
   2  -2  12   12.85    3.05
   2   2  12    8.97    2.66
  -2   2 -12    7.65    2.78
   2   2  12   12.57    3.10
   4  -2  12    2.62    1.95
   4  -2  12    8.30    2.54
   4   2  12    3.59    2.15
   4   2  12    2.47    1.89
   6   2  12    8.35    2.31
   6   2  12   14.23    2.89
  23  -3 -12   14.22    2.88
 -23   3  12   15.22    3.21
 -23   3  12   20.76    3.88
  23   3 -12   14.90    3.14
  23   3 -12   16.74    3.11
 -21  -3  12    5.00    2.44
 -21  -3  12    2.13    1.84
  21  -3 -12    5.74    1.87
 -21   3  12    4.70    2.32
 -21   3  12    4.10    1.98
  21   3 -12    1.05    2.18
  21   3 -12    6.59    2.31
  19  -3 -12    4.45    1.84
 -19  -3  12   10.79    2.84
 -19  -3  12    9.71    2.49
  19   3 -12    7.96    2.22
  19   3 -12    7.23    2.56
 -19   3  12    7.85    2.58
  19   3 -12    7.08    2.81
 -19   3  12    5.21    2.12
  17  -3 -12    6.87    2.11
 -17  -3  12    7.77    2.50
 -17  -3  12   11.04    2.73
  17   3 -12    3.55    2.54
  17   3 -12    9.85    2.92
 -17   3  12    8.39    2.46
  17   3 -12    7.12    2.39
 -17   3  12    8.44    2.77
 -15  -3  12   11.75    2.95
 -15  -3  12   11.61    2.97
  15   3 -12   17.91    3.69
 -15   3  12   13.77    3.02
 -15   3  12    8.06    2.50
 -13  -3  12    3.69    2.38
 -13  -3  12    0.67    2.02
 -13   3  12    5.06    2.32
  13   3 -12    1.49    2.58
 -13   3  12    3.15    2.36
 -11  -3  12    6.33    2.64
 -11  -3  12   12.96    3.06
 -11   3  12   16.30    3.62
 -11   3  12    8.76    2.80
  11   3 -12   11.51    3.62
  -9  -3  12   13.07    3.28
  -9  -3  12   11.16    3.04
  -9   3  12   11.55    2.98
  -9   3  12   14.07    3.38
   9   3 -12   10.76    3.64
  -7  -3  12   14.52    3.25
  -7  -3  12   17.53    3.64
   7   3 -12    9.72    3.56
  -7   3  12    5.72    2.51
  -7   3  12   17.63    3.69
  -5  -3  12   58.18    5.09
  -5  -3  12   60.62    4.99
  -5   3  12   58.44    4.66
  -5   3  12   56.01    4.82
   5   3 -12   58.00    5.28
  -3  -3  12   23.31    3.80
  -3  -3  12   30.73    4.53
   3   3 -12   28.62    4.61
  -3   3  12   22.89    3.86
  -3   3  12   22.89    3.75
  -1  -3  12    4.75    2.12
  -1  -3  12    7.14    2.44
  -1   3  12    3.21    1.95
   1   3 -12    6.70    3.07
  -1   3  12    2.63    1.75
   1  -3  12    4.36    2.21
   1  -3  12    2.42    1.88
  -1   3 -12    1.66    2.37
   1   3  12    3.97    2.06
   1   3  12    0.41    1.59
   3  -3  12    5.37    2.18
   3  -3  12    5.04    2.35
   3   3  12    9.24    2.54
  -3   3 -12    6.93    2.97
   3   3  12   10.53    2.55
  22  -4 -12   14.49    3.08
  22   4 -12   15.62    3.14
 -22   4  12    9.02    2.58
  22   4 -12   16.03    3.33
 -22   4  12   10.18    2.53
  20  -4 -12    3.91    1.65
 -20   4  12    3.58    1.95
  20   4 -12    4.80    2.36
  20   4 -12    5.78    2.17
 -20   4  12    8.19    2.17
  18  -4 -12   13.86    2.93
 -18   4  12   17.96    3.50
 -18   4  12   18.66    3.27
  18   4 -12   12.60    3.23
  18   4 -12   17.59    3.45
  18   4 -12   15.64    3.14
  16  -4 -12    7.07    1.92
  16   4 -12    3.84    1.97
 -16   4  12    1.54    1.96
  16   4 -12   14.71    3.26
  16   4 -12    1.42    2.28
 -16   4  12    6.20    2.13
  14   4 -12    8.72    2.78
 -14   4  12    8.13    2.32
 -14   4  12    3.77    2.05
 -12  -4  12   60.69    4.98
 -12  -4  12   54.62    4.93
  12   4 -12   57.66    5.25
 -12   4  12   57.39    4.70
 -12   4  12   59.14    4.47
 -10  -4  12   57.99    5.02
 -10  -4  12   58.95    4.91
 -10   4  12   67.10    4.76
  10   4 -12   61.12    5.46
 -10   4  12   57.87    4.73
  -8  -4  12   23.10    3.75
  -8  -4  12   17.90    3.58
  -8   4  12   24.40    3.83
  -8   4  12   21.31    3.60
   8   4 -12   15.92    3.89
  -6  -4  12   55.43    4.97
  -6  -4  12   65.06    5.11
  -6   4  12   73.86    4.90
  -6   4  12   67.32    4.94
   6   4 -12   54.88    5.25
   4   4 -12   18.72    3.52
  -4   4  12   17.41    3.27
  -4   4  12   22.63    3.45
   2   4 -12    5.07    2.53
  -2   4  12    7.06    2.27
  -2   4  12    8.91    2.51
   0   4  12    2.73    1.83
   0   4  12    3.02    1.72
   0   4 -12    8.40    2.75
   2   4  12    9.13    2.45
   2   4  12    0.45    1.62
  -2   4 -12    3.68    2.45
  19  -5 -12   -1.27    1.37
 -19   5  12    3.87    2.05
  19   5 -12    2.91    1.75
 -19   5  12    5.28    2.19
  19   5 -12    3.53    2.13
  19   5 -12    3.18    2.17
  17  -5 -12    7.58    2.31
 -17   5  12    8.42    2.34
  17   5 -12   10.25    2.84
 -17   5  12   16.21    2.88
  17   5 -12    1.67    1.85
  17   5 -12    8.25    2.66
 -15   5  12   11.38    2.39
 -15   5  12   14.62    2.58
  15   5 -12   14.74    3.27
  13   5 -12    9.26    2.67
 -13   5  12    2.92    1.87
 -13   5  12    5.84    1.85
  11   5 -12   16.44    3.58
 -11   5  12   14.43    2.96
 -11   5  12   16.44    2.80
  -9   5  12   48.09    4.06
  -9   5  12   48.60    3.89
   9   5 -12   41.69    4.53
  -7   5  12   28.09    3.63
  -7   5  12   22.56    3.55
   7   5 -12   25.33    4.19
  -5   5  12   34.90    3.50
  -5   5  12   43.53    3.61
   5   5 -12   39.49    5.47
  -3   5  12    6.02    1.86
  -3   5  12    8.19    1.93
   3   5 -12    9.44    2.91
   1   5 -12    6.60    2.60
  -1   5  12    7.00    2.10
  -1   5  12    3.84    1.81
  14   6 -12    5.56    2.31
 -14   6  12    6.17    1.67
 -14   6  12    8.25    1.79
  12   6 -12    8.19    2.57
 -12   6  12    5.91    1.55
  10   6 -12    7.91    2.77
 -10   6  12    7.35    1.76
 -10   6  12    6.78    1.60
   8   6 -12    1.35    2.15
  -8   6  12    4.95    1.39
  -8   6  12    8.95    1.85
   6   6 -12    9.12    2.71
  -6   6  12    5.17    1.56
  -6   6  12    9.01    1.72
  -4   6  12    8.39    1.84
  -4   6  12    4.77    1.62
   4   6 -12    5.21    2.31
 -24   0  13    3.63    2.23
 -22   0  13    6.86    2.39
 -22   0  13    4.22    2.53
  22   0 -13    1.76    1.03
  20   0 -13    0.84    1.23
 -20   0  13    4.24    2.27
 -20   0  13    3.28    1.86
 -18   0  13    4.11    2.42
 -18   0  13    4.21    2.77
 -16   0  13    3.14    1.95
 -16   0  13    3.30    1.96
 -14   0  13    3.47    2.12
 -14   0  13    1.30    2.23
 -12   0  13    0.96    1.93
 -12   0  13    2.20    2.09
 -10   0  13   -0.42    2.14
 -10   0  13    3.36    2.20
  -8   0  13   -1.02    1.87
  -8   0  13    4.29    2.35
  -6   0  13    2.32    2.14
  -6   0  13    4.45    2.23
  -4   0  13    2.59    2.18
  -4   0  13    1.01    2.00
  -2   0  13    0.71    2.10
  -2   0  13    1.72    2.12
   0   0  13    3.75    2.11
   0   0  13    2.64    2.29
   2   0  13    2.26    1.96
   2   0  13    3.76    2.16
 -23  -1  13    5.43    2.45
  23  -1 -13    2.79    1.06
 -23  -1  13    3.08    2.19
 -23   1  13    2.65    2.00
 -23   1  13    2.73    2.02
  21  -1 -13    5.74    1.60
 -21  -1  13    7.00    2.69
 -21  -1  13    4.74    2.27
 -21   1  13    3.52    2.27
 -21   1  13    6.53    2.54
  19  -1 -13    6.47    1.65
 -19  -1  13    9.88    2.70
 -19  -1  13    6.25    2.54
 -19   1  13    3.98    2.38
 -19   1  13    6.43    2.87
 -17  -1  13    7.08    2.58
 -17  -1  13    3.10    2.46
 -17   1  13    4.00    2.23
 -17   1  13    0.36    2.13
 -15  -1  13   11.43    3.20
 -15  -1  13    8.28    2.93
 -15   1  13   12.25    3.00
 -15   1  13    9.61    2.99
 -13  -1  13   34.44    5.04
 -13  -1  13   32.55    4.74
 -13   1  13   33.52    4.57
 -13   1  13   32.23    4.75
 -11  -1  13   25.19    4.18
 -11  -1  13   26.85    4.63
 -11   1  13   19.99    4.02
 -11   1  13   26.79    4.35
  -9  -1  13   12.49    3.22
  -9  -1  13    8.62    3.13
  -9   1  13   10.87    3.01
  -9   1  13    5.71    2.92
  -7  -1  13   18.00    3.73
  -7  -1  13   13.98    3.49
  -7   1  13   22.23    3.96
  -7   1  13   22.20    4.04
  -5  -1  13    0.16    2.25
  -5  -1  13    3.93    2.39
  -5   1  13    1.44    2.05
  -5   1  13    3.55    2.45
  -3  -1  13    6.50    2.72
  -3  -1  13    7.20    2.64
  -3   1  13    6.75    2.49
  -3   1  13    9.25    2.90
  -1  -1  13    8.53    2.49
  -1  -1  13    7.60    2.79
  -1   1  13    6.18    2.55
  -1   1  13    4.28    2.41
   1  -1  13    2.98    2.06
   1  -1  13    2.02    2.18
   1   1  13   11.03    2.72
   1   1  13   10.23    2.98
   3  -1  13   10.94    2.80
   3  -1  13    6.72    2.56
   3   1  13   15.37    3.24
   3   1  13   16.27    3.33
  22  -2 -13    9.61    2.37
 -22  -2  13    8.07    2.74
 -22  -2  13    6.95    2.49
 -22   2  13    5.35    2.39
 -22   2  13   12.45    2.91
 -20  -2  13   43.90    4.33
 -20  -2  13   43.34    4.51
  20  -2 -13   40.87    3.89
 -20   2  13   36.73    5.16
 -20   2  13   40.50    5.12
 -18  -2  13   25.99    4.05
 -18  -2  13   21.21    3.96
  18  -2 -13   27.04    3.98
 -18   2  13   19.79    3.74
 -18   2  13   21.89    3.71
 -16  -2  13   11.43    2.95
 -16  -2  13   14.62    3.44
  16   2 -13   10.54    2.71
 -16   2  13   14.23    3.23
 -16   2  13   12.57    3.11
 -14  -2  13   38.38    5.29
 -14  -2  13   37.90    5.01
 -14   2  13   31.88    4.47
  14   2 -13   39.70    4.00
 -14   2  13   39.77    5.10
 -12  -2  13   10.14    2.97
 -12  -2  13    3.15    2.47
 -12   2  13    5.70    2.44
 -12   2  13    3.55    2.51
  12   2 -13   10.42    2.87
 -10  -2  13    6.63    2.79
 -10  -2  13    4.09    2.40
  10   2 -13    9.40    2.74
 -10   2  13   10.36    2.93
 -10   2  13    3.79    2.36
  -8  -2  13    9.70    3.07
  -8  -2  13    5.81    2.58
  -8   2  13    0.17    1.91
   8   2 -13   12.39    2.93
  -8   2  13    2.79    2.24
  -6  -2  13   23.03    4.29
  -6  -2  13   27.00    4.34
  -6   2  13   22.67    3.88
  -6   2  13   25.61    4.25
   6   2 -13   23.11    3.85
  -4  -2  13   28.79    4.37
  -4  -2  13   40.81    5.43
   4   2 -13   29.62    4.35
  -4   2  13   41.12    5.18
  -4   2  13   27.16    4.53
  -2  -2  13    5.30    2.39
  -2  -2  13    4.60    2.46
  -2   2  13    5.73    2.23
  -2   2  13    2.93    2.35
   0  -2  13   11.46    2.67
   0  -2  13   10.57    2.66
   0   2  13    7.89    2.46
   0   2  13   11.59    2.78
   2  -2  13   22.50    3.94
   2  -2  13   25.48    3.92
   2   2  13   17.40    3.30
   2   2  13   14.96    3.08
  21  -3 -13    5.31    1.75
  21   3 -13    6.41    2.18
  21   3 -13    9.34    2.46
 -21   3  13   12.17    2.91
 -21   3  13    8.02    2.37
  21   3 -13    5.01    2.39
 -19  -3  13   15.31    3.31
 -19  -3  13   15.10    3.13
  19  -3 -13   16.59    3.10
 -19   3  13   15.33    3.25
 -19   3  13   11.99    2.91
  19   3 -13   16.13    3.59
  19   3 -13   15.47    3.35
  19   3 -13   14.14    3.01
 -17  -3  13    3.50    2.12
 -17  -3  13    6.85    2.64
  17   3 -13    5.94    2.57
 -17   3  13    3.88    2.04
 -17   3  13    4.42    2.16
 -15  -3  13    2.53    2.02
 -15  -3  13    1.42    2.04
 -15   3  13    2.63    1.81
 -15   3  13    2.34    1.88
  15   3 -13    6.18    2.59
 -13  -3  13   20.57    3.69
 -13  -3  13   14.13    3.22
 -13   3  13   17.62    3.03
 -13   3  13   21.29    3.68
  13   3 -13   14.86    3.36
 -11  -3  13   24.57    4.08
 -11  -3  13   15.50    3.33
  11   3 -13   22.03    4.03
 -11   3  13   18.93    3.61
 -11   3  13   18.42    3.29
  -9  -3  13    1.77    2.10
  -9  -3  13    7.40    2.42
  -9   3  13    3.29    1.98
   9   3 -13    8.74    2.74
  -9   3  13    4.15    2.03
  -7  -3  13   17.82    3.36
  -7  -3  13   19.66    3.77
  -7   3  13   25.19    3.98
  -7   3  13   16.84    3.07
   7   3 -13   20.79    3.76
  -5  -3  13    5.60    2.57
  -5  -3  13    9.56    2.64
  -5   3  13   10.25    2.72
  -5   3  13    8.89    2.52
   5   3 -13   13.16    3.38
  -3  -3  13    1.65    2.25
  -3  -3  13    5.52    2.39
   3   3 -13    3.93    2.81
  -3   3  13    2.70    1.88
  -3   3  13    3.34    2.17
  -1  -3  13    4.49    2.04
  -1  -3  13    3.20    2.16
   1   3 -13    6.31    2.71
  -1   3  13    3.09    1.88
  -1   3  13    7.87    2.47
   1   3  13   15.48    3.12
   1   3  13   16.24    2.95
  18  -4 -13    5.77    2.07
 -18   4  13    6.60    2.28
 -18   4  13    1.40    1.79
  18   4 -13    4.81    2.19
 -16   4  13    8.32    2.18
  16   4 -13    6.98    2.47
 -16   4  13    6.97    2.31
 -14   4  13   13.94    2.64
 -14   4  13   16.10    3.18
  14   4 -13   16.48    3.22
 -12   4  13   14.93    3.26
 -12   4  13   15.02    3.00
  12   4 -13   18.36    3.55
 -10   4  13    6.01    2.29
  10   4 -13   10.41    2.91
 -10   4  13   11.00    2.91
   8   4 -13   10.28    2.98
  -8   4  13   10.93    2.97
  -8   4  13   10.71    2.57
   6   4 -13    4.14    2.23
  -6   4  13    3.71    1.87
  -4   4  13    4.83    2.08
  -4   4  13    2.14    1.72
   4   4 -13    6.90    2.58
  -2   4  13   36.56    3.68
  -2   4  13   31.30    4.50
   2   4 -13   30.12    4.56
  15   5 -13   39.21    5.24
 -15   5  13   31.83    4.15
 -15   5  13   38.18    3.71
  13   5 -13    8.92    2.77
 -13   5  13    5.37    1.88
 -13   5  13    5.44    1.69
 -11   5  13    7.99    2.16
  11   5 -13    5.92    2.69
 -11   5  13    7.02    2.08
   9   5 -13   32.97    4.86
  -9   5  13   35.14    3.38
  -9   5  13   32.04    3.36
  -7   5  13   14.21    2.67
  -7   5  13   20.97    3.18
   7   5 -13   16.35    3.60
   5   5 -13    4.70    2.49
  -5   5  13    5.49    1.94
  -5   5  13    3.93    1.80
 -20   0  14    9.31    2.76
 -20   0  14    4.65    2.14
 -18   0  14   40.84    4.17
 -18   0  14   41.11    4.49
 -16   0  14   50.21    5.03
 -16   0  14   59.75    5.11
 -14   0  14    4.91    2.65
 -14   0  14    7.21    2.89
 -12   0  14   60.83    5.45
 -12   0  14   53.19    5.01
 -10   0  14   45.93    4.72
 -10   0  14   46.38    5.97
  -8   0  14    0.97    2.38
  -8   0  14    2.21    2.27
  -6   0  14   13.05    3.58
  -6   0  14   14.79    3.50
  -4   0  14   14.52    3.24
  -4   0  14   20.45    3.82
  -2   0  14   21.22    3.60
  -2   0  14   13.98    3.40
   0   0  14    9.36    2.46
   0   0  14    7.52    2.17
 -21  -1  14    8.03    2.87
  21  -1 -14   12.29    2.51
 -21  -1  14    8.99    2.83
 -21   1  14   18.69    3.59
 -21   1  14   20.14    3.59
 -19  -1  14    1.40    1.86
 -19  -1  14    5.42    2.11
 -19   1  14    5.65    2.48
 -19   1  14    6.61    2.23
 -17  -1  14   48.03    5.03
 -17  -1  14   54.47    4.96
 -17   1  14   52.02    4.73
 -17   1  14   53.25    5.06
 -15  -1  14   11.44    3.19
 -15  -1  14   13.64    3.20
 -15   1  14    8.78    3.18
 -15   1  14    7.05    2.79
 -13  -1  14    6.38    2.76
 -13  -1  14    6.60    2.67
 -13   1  14    9.82    2.70
 -13   1  14    8.18    2.78
 -11  -1  14   64.23    5.59
 -11  -1  14   53.85    4.99
 -11   1  14   71.11    5.69
 -11   1  14   56.31    4.97
  -9  -1  14   37.38    5.15
  -9  -1  14   41.92    5.29
  -9   1  14   40.43    5.14
  -9   1  14   42.48    5.49
  -7  -1  14   10.36    3.05
  -7  -1  14    8.74    2.78
  -7   1  14   11.65    3.23
  -7   1  14   10.59    3.25
  -5  -1  14    6.12    2.49
  -5  -1  14    0.01    1.99
  -5   1  14    2.93    2.34
  -5   1  14    4.61    2.28
  -3  -1  14    2.58    1.88
  -3  -1  14    4.45    2.39
  -3   1  14    2.39    1.77
  -3   1  14    7.30    2.36
  -1  -1  14    0.87    1.87
  -1  -1  14    2.36    2.13
  -1   1  14    4.83    2.05
  -1   1  14    4.74    2.19
 -20  -2  14   12.80    3.20
 -20  -2  14   20.03    3.46
 -20   2  14   19.11    3.44
 -20   2  14   17.72    3.37
 -18  -2  14    1.20    2.16
 -18  -2  14    7.31    2.64
 -18   2  14    6.96    2.34
 -18   2  14    3.00    2.27
 -16  -2  14    3.02    1.95
 -16  -2  14    6.31    2.29
 -16   2  14    4.92    2.12
 -16   2  14    4.87    2.15
 -14  -2  14    2.91    2.04
 -14  -2  14    4.47    2.29
 -14   2  14    6.55    2.53
 -14   2  14    4.75    1.99
 -12  -2  14    5.95    2.39
 -12  -2  14    5.82    2.68
 -12   2  14    9.46    2.86
 -12   2  14    8.21    2.49
 -10  -2  14   26.40    4.37
 -10  -2  14   24.28    4.03
 -10   2  14   30.34    4.74
 -10   2  14   29.61    4.27
  -8  -2  14    6.94    2.60
  -8  -2  14   10.89    3.01
  -8   2  14   10.53    2.88
  -8   2  14    7.31    2.48
  -6  -2  14   24.43    4.09
  -6  -2  14   26.53    4.43
  -6   2  14   30.76    4.51
  -6   2  14   24.41    4.05
  -4  -2  14    6.19    2.42
  -4  -2  14    9.30    2.60
  -4   2  14    5.68    2.40
  -4   2  14    6.20    2.47
  -2  -2  14    3.62    2.20
  -2  -2  14    9.28    2.55
  -2   2  14    5.65    2.33
  -2   2  14    4.93    2.20
 -17  -3  14    2.00    1.75
 -17  -3  14    3.52    2.21
 -17   3  14    4.50    2.16
 -17   3  14    4.63    2.13
 -15  -3  14    5.67    2.48
 -15  -3  14    6.64    2.35
  15   3 -14    8.67    2.60
 -15   3  14   11.08    2.56
 -15   3  14    3.52    2.01
 -13  -3  14    3.41    2.11
 -13  -3  14    2.46    2.31
 -13   3  14    7.39    2.29
 -13   3  14    7.35    2.26
  13   3 -14    9.23    2.78
 -11  -3  14    4.02    2.27
 -11  -3  14    4.19    2.43
 -11   3  14    0.14    1.62
 -11   3  14    6.96    2.12
  11   3 -14    5.25    2.53
  -9  -3  14    2.56    2.13
  -9  -3  14    4.05    2.41
  -9   3  14    4.34    1.98
   9   3 -14    7.48    2.52
  -9   3  14    5.42    2.21
  -7  -3  14   35.81    5.01
  -7  -3  14   28.50    4.31
   7   3 -14   31.61    4.56
  -7   3  14   34.98    4.69
  -7   3  14   28.78    4.39
  -5  -3  14   52.76    4.72
  -5  -3  14   57.28    5.19
  -5   3  14   50.46    4.75
  -5   3  14   58.58    4.88
  -3   3  14    9.84    2.35
  -3   3  14   12.83    2.76
 -14   4  14    6.29    2.13
 -14   4  14    4.83    2.07
  14   4 -14    8.71    2.61
  12   4 -14    7.26    2.61
 -12   4  14    6.16    2.32
 -12   4  14    4.92    2.09
  10   4 -14    7.46    2.44
 -10   4  14    5.72    2.15
 -10   4  14    3.34    2.06
  -8   4  14   16.09    3.09
   8   4 -14    9.10    2.73
  -8   4  14   16.01    3.10
 -18   0  15    3.07    1.79
 -16   0  15    5.59    2.01
 -16   0  15    2.25    1.93
 -14   0  15    6.48    2.53
 -14   0  15    3.07    1.74
 -12   0  15    4.82    2.08
 -12   0  15    6.71    2.52
 -10   0  15    4.49    1.95
 -10   0  15    1.03    1.91
  -8   0  15    4.65    2.04
  -8   0  15    1.19    1.83
  -6   0  15    2.83    1.94
  -6   0  15    3.97    1.95
 -17  -1  15   14.57    2.98
 -17   1  15   12.41    2.85
 -17   1  15   16.56    3.13
 -15  -1  15   17.23    3.47
 -15  -1  15   25.21    4.33
 -15   1  15   20.83    3.83
 -15   1  15   18.89    3.59
 -13  -1  15   15.17    3.33
 -13  -1  15    4.31    2.37
 -13   1  15   11.43    2.82
 -13   1  15   11.67    3.10
 -11  -1  15    3.67    1.93
 -11  -1  15    1.93    2.05
 -11   1  15    4.31    2.16
 -11   1  15    4.57    1.97
  -9  -1  15    4.77    2.53
  -9  -1  15    9.93    2.77
  -9   1  15   11.91    3.12
  -9   1  15   10.10    2.62
  -7  -1  15   24.18    4.27
  -7  -1  15   25.53    4.20
  -7   1  15   24.03    4.04
  -7   1  15   13.08    2.85
 -14  -2  15   24.76    4.10
 -14  -2  15   29.16    4.75
 -14   2  15   29.38    4.34
 -14   2  15   28.79    4.44
 -12  -2  15    3.27    2.07
 -12  -2  15    7.15    2.37
 -12   2  15    5.95    2.20
 -12   2  15    3.63    2.06
 -10  -2  15   17.73    3.65
 -10   2  15   20.39    3.40
 -10   2  15   14.74    3.19
  -8  -2  15   18.84    3.95
  -8   2  15   26.62    4.23
  -8   2  15   27.83    4.25
   0   0   0    0.00    0.00
;
_shelx_hkl_checksum     3519
_shelx_res_file
;
    5308.res created by SHELXL-2014/7
TITL 5308 in C2c #9
REM reset to Cc #9
CELL 0.71073 22.8693 8.3212 12.5627 90 115.3477 90
ZERR 4 0.0035 0.0012 0.0019 0 0.0043 0
LATT 7
SYMM +X,-Y,0.5+Z
SFAC C H N O S Zn
UNIT 72 88 8 16 16 4
EQIV $1 0.5-X,-0.5+Y,0.5-Z
EQIV $2 1-X,1-Y,1-Z
EQIV $3 0.5+X,1.5-Y,0.5+Z
EQIV $4 1-X,+Y,0.5-Z
ISOR 0.01 0.02 N1
L.S. 6
PLAN  20
SIZE 0.04 0.36 0.42
TEMP -173
HTAB C3 O5_$1
HTAB C7 O2_$2
HTAB C8 O2_$2
HTAB C8 O5_$3
HTAB C4 O2_$1
HTAB C7 S1_$2
HTAB C7 S2_$4
BOND
MORE -1
BOND $H
CONF
fmap 2
acta 52
TWIN -1 0 0 0 -1 0 0 0 -1 2
REM <olex2.extras>
REM <HklSrc "%.\\5308.hkl">
REM </olex2.extras>
WGHT    0.000000   39.023598
BASF   0.00271
FVAR       0.08865
ZN1   6    0.500000    0.630858    0.250000    10.50000    0.01366    0.00296 =
         0.01183    0.00000    0.00836    0.00000
S1    5    0.443292    0.507001    0.339783    11.00000    0.01688    0.01597 =
         0.01805    0.00307    0.00913   -0.00205
S2    5    0.360080    0.454083    0.080275    11.00000    0.02854    0.01976 =
         0.01977   -0.00255    0.01579   -0.00274
O2    4    0.333996    0.374780    0.259804    11.00000    0.01783    0.02237 =
         0.02326    0.00291    0.01118   -0.00232
O5    4    0.215462    0.412299    0.283272    11.00000    0.02237    0.01581 =
         0.02347    0.00227    0.01337   -0.00086
N1    3    0.539581    0.824496    0.363375    11.00000    0.01557    0.00264 =
         0.01658   -0.00439    0.01105   -0.00426
C1    1    0.374980    0.440485    0.220777    11.00000    0.01914    0.00716 =
         0.02207    0.00365    0.01115    0.00373
C3    1    0.271689    0.315118    0.175039    11.00000    0.01953    0.01916 =
         0.01715   -0.00513    0.00779   -0.00624
AFIX  23
H3A   2    0.277464    0.220802    0.132454    11.00000   -1.20000
H3B   2    0.248138    0.399576    0.116942    11.00000   -1.20000
AFIX   0
C4    1    0.235050    0.268773    0.245494    11.00000    0.01979    0.01425 =
         0.02335   -0.00118    0.00899   -0.00507
AFIX  23
H4A   2    0.196628    0.203849    0.196435    11.00000   -1.20000
H4B   2    0.262999    0.203750    0.314614    11.00000   -1.20000
AFIX   0
C6    1    0.181472    0.377543    0.352059    11.00000    0.02777    0.02878 =
         0.03821    0.01466    0.02189    0.00938
AFIX 137
H6A   2    0.144064    0.309440    0.306685    11.00000   -1.50000
H6B   2    0.166637    0.478026    0.373053    11.00000   -1.50000
H6C   2    0.210218    0.321139    0.423990    11.00000   -1.50000
AFIX   0
C7    1    0.576441    0.814611    0.479761    11.00000    0.01682    0.01761 =
         0.02045   -0.00325    0.01300   -0.00204
AFIX  43
H7    2    0.590476    0.711648    0.513811    11.00000   -1.20000
AFIX   0
C8    1    0.594824    0.948060    0.552129    11.00000    0.02458    0.02063 =
         0.01621   -0.00277    0.01275   -0.00605
AFIX  43
H8    2    0.620439    0.937157    0.634466    11.00000   -1.20000
AFIX   0
C9    1    0.575143    1.097239    0.502096    11.00000    0.02131    0.01768 =
         0.02993   -0.01419    0.01535   -0.00844
AFIX  43
H9    2    0.587387    1.191339    0.549424    11.00000   -1.20000
AFIX   0
C10   1    0.537149    1.108434    0.381518    11.00000    0.02010    0.00600 =
         0.03246   -0.00529    0.01309   -0.00177
AFIX  43
H10   2    0.522923    1.210262    0.345501    11.00000   -1.20000
AFIX   0
C11   1    0.520432    0.970827    0.315138    11.00000    0.01246    0.00375 =
         0.02112   -0.00196    0.01052   -0.00207
HKLF 4
REM  5308 in C2c #9
REM R1 =  0.0865 for    1954 Fo > 4sig(Fo)  and  0.0934 for all    2119 data
REM    134 parameters refined using      6 restraints
END
WGHT      0.0000     39.0297
REM Highest difference peak  0.545,  deepest hole -1.003,  1-sigma level  0.133
Q1    1   0.4504  1.1523  0.3330  11.00000  0.05    0.54
Q2    1   0.5225  0.6857  0.3210  11.00000  0.05    0.54
Q3    1   0.3065  0.4892  0.1656  11.00000  0.05    0.52
Q4    1   0.5302  0.5990  0.3294  11.00000  0.05    0.46
Q5    1   0.5000  0.9611  0.2500  10.50000  0.05    0.45
Q6    1   0.3795  0.4351  0.1636  11.00000  0.05    0.44
Q7    1   0.4327  0.6783  0.3349  11.00000  0.05    0.43
Q8    1   0.4493  0.4866  0.1165  11.00000  0.05    0.43
Q9    1   0.5004  1.0846  0.5016  11.00000  0.05    0.42
Q10   1   0.2966  0.4055  0.2274  11.00000  0.05    0.42
Q11   1   0.1435  0.2064  0.4351  11.00000  0.05    0.41
Q12   1   0.2536  0.3103  0.2104  11.00000  0.05    0.41
Q13   1   0.1803  0.2438  0.5284  11.00000  0.05    0.41
Q14   1   0.1025  0.4990  0.3396  11.00000  0.05    0.41
Q15   1   0.6103  1.2607  0.5829  11.00000  0.05    0.41
Q16   1   0.5604  0.8449  0.4189  11.00000  0.05    0.41
Q17   1   0.5726  0.4991  0.4931  11.00000  0.05    0.41
Q18   1   0.5201  1.3907  0.3057  11.00000  0.05    0.39
Q19   1   0.2187  0.1319  0.3207  11.00000  0.05    0.39
Q20   1   0.4494  0.3138  0.3231  11.00000  0.05    0.39
;
_shelx_res_checksum     19572
