# Supplementary material for: Crystal structure and Hirshfeld surface analysis of a zinc xanthate complex containing the 2,2′-bi­pyridine ligand
Source: Acta Crystallogr E Crystallogr Commun. 2019 Nov 12;75(Pt 12):1857–60. doi: 10.1107/S2056989019014968 (PMC6895936; doi:10.1107/S2056989019014968)
Supplement: Supplementary file 2 [file e-75-01857-Isup2.hkl]

data_I                                                                          
_shelx_title ' 5308 in C2c No9' 
_shelx_refln_list_code          4                                               
_shelx_F_calc_maximum      352.83                                               
_exptl_crystal_F_000      1080.00                                               
_reflns_d_resolution_high  0.8092                                               
                                                                                
loop_                                                                           
 _space_group_symop_operation_xyz                                               
 'x, y, z'                                                                      
 'x, -y, z+1/2'                                                                 
 'x+1/2, y+1/2, z'                                                              
 'x+1/2, -y+1/2, z+1/2'                                                         
 '-x, -y, -z'                                                                   
 '-x, y, -z-1/2'                                                                
 '-x+1/2, -y+1/2, -z'                                                           
 '-x+1/2, y+1/2, -z-1/2'                                                        
                                                                                
_cell_length_a    22.8693                                                       
_cell_length_b     8.3212                                                       
_cell_length_c    12.5627                                                       
_cell_angle_alpha  90.000                                                       
_cell_angle_beta  115.348                                                       
_cell_angle_gamma  90.000                                                       
                                                                                
_shelx_F_squared_multiplier     1.000                                           
                                                                                
loop_                                                                           
 _refln_index_h                                                                 
 _refln_index_k                                                                 
 _refln_index_l                                                                 
 _refln_F_squared_calc                                                          
 _refln_F_squared_meas                                                          
 _refln_F_squared_sigma                                                         
 _refln_observed_status                                                         
   4   0   0       8587.24       8395.15       159.17 o                         
   6   0   0       1944.02       1943.39       113.76 o                         
   8   0   0       1479.98       1624.73       122.67 o                         
  10   0   0       3088.38       3032.72       223.05 o                         
  12   0   0        828.77        866.97       163.65 o                         
  14   0   0      14742.91      14124.93       432.84 o                         
  16   0   0       3566.19       3462.96       287.62 o                         
  18   0   0       3879.40       4294.83       430.78 o                         
  20   0   0        896.72        638.18       212.77 o                         
  22   0   0       6198.77       6533.83       481.05 o                         
  24   0   0        282.64        479.03       311.16 o                         
   1   1   0       9909.67      10590.70       227.03 o                         
   3   1   0       1863.09       2149.85        58.32 o                         
   5   1   0        481.74        585.27        60.07 o                         
   7   1   0      32542.02      31763.67       283.75 o                         
   9   1   0       1716.41       2047.43       111.33 o                         
  11   1   0       4082.18       4233.36       172.12 o                         
  13   1   0       5366.17       5382.54       196.96 o                         
  15   1   0      16261.84      15809.26       333.76 o                         
  17   1   0      10330.15      10357.77       286.84 o                         
  19   1   0       4700.95       4409.02       228.63 o                         
  21   1   0       5359.05       5418.35       236.33 o                         
  23   1   0        318.98        811.33       135.26 o                         
  25   1   0        148.17        594.99       136.10 o                         
   0   2   0      33927.40      39657.96       772.40 o                         
   2   2   0      13218.29      13156.49       148.26 o                         
   4   2   0      17975.66      17866.46       159.72 o                         
   6   2   0       1070.59       1346.21        66.27 o                         
   8   2   0        384.71        374.16        71.65 o                         
  10   2   0       4650.35       4328.28       136.09 o                         
  12   2   0       4551.46       4256.66       172.24 o                         
  14   2   0       2773.17       2896.99       168.01 o                         
  16   2   0       1494.67       1628.20       148.09 o                         
  18   2   0          7.90        157.03       103.71 o                         
  20   2   0        928.26       1210.24       134.60 o                         
  22   2   0          5.11        221.23       139.53 o                         
  24   2   0       1125.92       1269.45       306.77 o                         
   1   3   0       7738.91       8601.63       249.07 o                         
   3   3   0       2490.81       2423.55        93.01 o                         
   5   3   0      16390.26      16729.80       143.92 o                         
   7   3   0      14486.62      14368.67       362.84 o                         
   9   3   0      25937.40      25771.77       287.48 o                         
  11   3   0      27359.23      26133.88       313.11 o                         
  13   3   0       5392.50       5538.70       183.72 o                         
  15   3   0        699.88        949.42       122.74 o                         
  17   3   0        370.45        372.72       110.20 o                         
  19   3   0        834.31        692.76       180.91 o                         
  21   3   0         27.36        197.10       133.57 o                         
  23   3   0        474.43        557.49       161.57 o                         
   0   4   0       3679.19       4133.00       332.73 o                         
   2   4   0        670.33        716.73        65.46 o                         
   4   4   0       6976.87       6702.26       115.15 o                         
   6   4   0      19560.60      18966.76       363.31 o                         
   8   4   0       3087.50       2864.11        93.02 o                         
  10   4   0      16168.19      15341.32       225.54 o                         
  12   4   0       9166.00       8023.73       162.68 o                         
  14   4   0        394.09        329.54       102.91 o                         
  16   4   0         45.84         28.52       145.67 o                         
  18   4   0       1137.85       1264.62       191.63 o                         
  20   4   0         16.76        324.86       135.02 o                         
  22   4   0        927.81       1132.85       172.71 o                         
   1   5   0         22.97        137.23       130.64 o                         
   3   5   0       1510.06       1814.81        76.90 o                         
   5   5   0       1598.77       2083.38       100.66 o                         
   7   5   0      16407.07      16193.95       250.33 o                         
   9   5   0       4692.96       4712.11       175.87 o                         
  11   5   0       7706.45       7505.53       189.01 o                         
  13   5   0       1411.67       1503.96       290.73 o                         
  15   5   0         53.61        164.92       139.92 o                         
  17   5   0         12.52        349.15       142.32 o                         
  19   5   0        156.72        580.07       149.36 o                         
  21   5   0         18.46        591.19       155.01 o                         
   2   6   0       8857.85       8828.30       194.11 o                         
   4   6   0       1600.07       2119.78        79.75 o                         
   6   6   0          9.09        254.47       121.39 o                         
   8   6   0       2323.00       2916.37       118.58 o                         
  10   6   0       1636.74       1718.13       180.34 o                         
  12   6   0         36.26        129.45       130.22 o                         
  14   6   0         18.83        269.03       131.90 o                         
  16   6   0       1155.49       1249.12       175.74 o                         
  18   6   0       1899.45       2058.77       253.07 o                         
  20   6   0        928.46       1268.18       163.60 o                         
   1   7   0       8788.60       8473.93       190.20 o                         
   3   7   0       6758.83       6684.45       233.88 o                         
   5   7   0       3081.00       3197.82       184.39 o                         
   7   7   0        986.37       1302.54       138.58 o                         
   9   7   0        125.52        216.93       114.54 o                         
  11   7   0       1403.99       1590.01       180.46 o                         
  13   7   0       4031.17       3534.06       260.24 o                         
  15   7   0       1041.03       1224.89       157.68 o                         
  17   7   0       4393.28       4433.42       251.36 o                         
   0   8   0       2372.03       2519.36       241.76 o                         
   2   8   0       5965.91       5893.23       207.71 o                         
   4   8   0       8824.88       7576.56       214.74 o                         
   6   8   0       3216.93       3094.29       163.44 o                         
   8   8   0        335.78       1187.77       228.28 o                         
  10   8   0        425.22        919.25       116.48 o                         
  12   8   0       3955.11       3354.27       209.54 o                         
  14   8   0        221.16        479.13       109.41 o                         
   1   9   0       1243.68       1637.52       116.05 o                         
   3   9   0       5430.32       5283.67       183.24 o                         
   5   9   0        232.28        818.16       109.83 o                         
   7   9   0        678.00       1116.00       129.84 o                         
   9   9   0        780.12       1161.74       117.11 o                         
  11   9   0       1788.02       1825.22       150.60 o                         
   2  10   0        144.45        600.24        98.29 o                         
   4  10   0        981.18       1167.67       103.58 o                         
 -25   1   1        905.44        962.75       164.82 o                         
 -23   1   1        214.84        522.52       107.92 o                         
 -21   1   1       1866.23       1976.09       163.47 o                         
 -19   1   1       1224.04       1011.21       152.03 o                         
 -17   1   1       1196.74       1289.70       150.10 o                         
 -15   1   1       2299.92       2587.08       172.61 o                         
 -13   1   1       3941.07       4066.52       194.07 o                         
 -11   1   1       3820.80       4257.74       184.68 o                         
  -9   1   1       1384.30       1620.54        94.82 o                         
  -7   1   1        816.88        779.83        65.91 o                         
  -5   1   1      18792.62      19260.44       169.92 o                         
  -3   1   1      21265.21      21520.65       161.60 o                         
  -1   1   1       7278.28       7550.63       103.22 o                         
   1   1   1       7322.19       7034.60        77.37 o                         
   3   1   1       8016.17       8322.13       107.31 o                         
   5   1   1       9009.65       8750.02       124.66 o                         
   7   1   1         98.15        201.44        71.71 o                         
   9   1   1      12500.55      12391.06       237.24 o                         
  11   1   1       2264.06       2539.49       163.28 o                         
  13   1   1        228.41        211.14       108.65 o                         
  15   1   1       3025.89       2891.20       186.28 o                         
  17   1   1       2037.78       2187.19       178.90 o                         
  19   1   1        964.79       1038.61       149.79 o                         
  21   1   1       1610.52       1504.72       151.45 o                         
  23   1   1        958.91       1202.65       197.59 o                         
 -24   2   1         70.28        599.03       146.14 o                         
 -22   2   1        471.38        426.90       260.98 o                         
 -20   2   1       9721.75       9532.17       285.99 o                         
 -18   2   1       1627.60       1683.48       150.99 o                         
 -16   2   1       4550.25       4475.84       198.09 o                         
 -14   2   1       3840.56       4118.83       186.47 o                         
 -12   2   1       9938.94       9275.99       218.10 o                         
 -10   2   1       5954.10       5870.26       141.43 o                         
  -8   2   1       6574.84       6966.15       137.43 o                         
  -6   2   1       3602.38       3443.08        78.98 o                         
  -4   2   1      25914.41      26736.83       221.08 o                         
  -2   2   1      17426.44      18319.12       186.19 o                         
   0   2   1      11852.96      12584.62       136.95 o                         
   2   2   1      92795.45      93576.02       699.85 o                         
   4   2   1       5088.49       5044.00        91.59 o                         
   6   2   1        500.34        534.25        72.78 o                         
   8   2   1       7430.75       7107.51       157.15 o                         
  10   2   1      14901.61      14245.37       262.51 o                         
  12   2   1       3338.54       3379.11       178.96 o                         
  14   2   1       2134.67       2056.86       160.38 o                         
  16   2   1       6905.26       6581.98       236.71 o                         
  18   2   1       1352.55       1402.17       155.84 o                         
  20   2   1       2776.09       2735.76       213.14 o                         
  22   2   1       1446.07       1524.35       192.45 o                         
  24   2   1       2058.51       1873.50       215.38 o                         
 -25   3   1          9.12        407.58       132.19 o                         
 -23   3   1        534.47        815.41       166.34 o                         
 -21   3   1        481.11        723.19       147.34 o                         
 -19   3   1       5484.41       5789.78       308.91 o                         
 -17   3   1         18.34        318.07       142.04 o                         
 -15   3   1       1357.06       1513.32       132.27 o                         
 -13   3   1       9180.79       8835.57       214.06 o                         
 -11   3   1      12446.16      12731.04       257.75 o                         
  -9   3   1        804.37       1029.02        74.99 o                         
  -7   3   1       1040.13       1734.97        75.70 o                         
  -5   3   1      18248.40      17843.86       183.91 o                         
  -3   3   1        965.51       1167.39        75.15 o                         
  -1   3   1        297.91        452.66        59.02 o                         
   1   3   1       2409.02       2481.10        87.92 o                         
   3   3   1      31191.65      31743.64       312.66 o                         
   5   3   1      11911.96      12635.88       163.04 o                         
   7   3   1        313.99        303.93        57.96 o                         
   9   3   1      14534.89      14386.10       226.82 o                         
  11   3   1       1162.22       1346.88       113.90 o                         
  13   3   1         83.77        237.15        95.28 o                         
  15   3   1       3401.19       3681.08       223.14 o                         
  17   3   1       3333.88       4157.68       263.08 o                         
  19   3   1        901.68       1069.57       182.21 o                         
  21   3   1         62.71        347.33       141.66 o                         
  23   3   1        153.14        599.32       140.17 o                         
 -24   4   1       1855.73       1990.76       357.03 o                         
 -22   4   1        766.64        788.17       170.37 o                         
 -20   4   1        191.68        334.95       145.08 o                         
 -18   4   1        725.80        774.71       175.81 o                         
 -16   4   1       2296.90       2604.80       236.97 o                         
 -14   4   1       1355.09       1500.24       123.00 o                         
 -12   4   1        735.85       1021.87        75.10 o                         
 -10   4   1       4723.02       5268.83       133.80 o                         
  -8   4   1       6435.98       6237.25       212.98 o                         
  -6   4   1        487.49        517.02        79.52 o                         
  -4   4   1       5908.35       6239.44       145.63 o                         
  -2   4   1       1131.02       1523.99        87.04 o                         
   0   4   1       1479.68       1850.78        89.70 o                         
   2   4   1       4707.43       4839.49       138.43 o                         
   4   4   1        130.44        230.78        61.65 o                         
   6   4   1      17578.01      17757.26       486.70 o                         
   8   4   1        952.39       1229.04        78.09 o                         
  10   4   1         28.99        175.29        46.63 o                         
  12   4   1          1.72         18.54        77.79 o                         
  14   4   1       2961.77       2855.73       268.93 o                         
  16   4   1         68.11        289.09       147.70 o                         
  18   4   1         45.51        311.25       141.62 o                         
  20   4   1         11.81        290.54       129.77 o                         
  22   4   1       1160.15       1328.48       177.78 o                         
 -23   5   1       4090.36       3329.89       289.10 o                         
 -21   5   1       1445.04       1769.84       200.74 o                         
 -19   5   1         34.88        364.26       137.66 o                         
 -17   5   1       2382.60       2570.91       328.01 o                         
 -15   5   1       7193.03       6780.04       295.64 o                         
 -13   5   1       1083.37       1346.29       181.12 o                         
 -11   5   1        279.39        607.22        65.42 o                         
  -9   5   1      11892.63      11935.16       252.16 o                         
  -7   5   1      15766.98      14787.34       218.64 o                         
  -5   5   1        996.23       1481.31        81.86 o                         
  -3   5   1       5112.60       5095.17       136.05 o                         
  -1   5   1      15503.54      15613.77       225.31 o                         
   1   5   1       1298.62       1324.82        89.29 o                         
   3   5   1         69.08         99.75        71.78 o                         
   5   5   1       3095.88       3015.99       108.48 o                         
   7   5   1       7742.13       7547.51       186.83 o                         
   9   5   1        238.23        649.12        65.79 o                         
  11   5   1       4063.33       4094.57       252.64 o                         
  13   5   1       4533.29       4791.27       268.42 o                         
  15   5   1       4702.69       4767.41       284.24 o                         
  17   5   1         54.02        353.25       136.34 o                         
  19   5   1       1206.58       1361.75       184.39 o                         
  21   5   1       3280.82       2953.14       244.80 o                         
 -20   6   1         24.78        605.60       125.99 o                         
 -18   6   1         18.69        581.10       158.86 o                         
 -16   6   1       5374.84       5127.69       301.14 o                         
 -14   6   1       4653.73       4617.59       262.14 o                         
 -12   6   1        608.16        926.44       159.01 o                         
 -10   6   1       4663.96       4306.56       231.14 o                         
  -8   6   1      23674.38      22420.78       316.46 o                         
  -6   6   1       2041.97       2204.57        89.76 o                         
  -4   6   1      10928.17      10536.74       203.63 o                         
  -2   6   1      28469.68      27588.32       366.65 o                         
   0   6   1       9982.00       9681.00       201.04 o                         
   2   6   1         53.10        339.37       138.84 o                         
   4   6   1       2016.18       2584.60       127.73 o                         
   6   6   1       6112.12       5465.29       139.37 o                         
   8   6   1       9393.89       8715.67       275.45 o                         
  10   6   1        373.70        275.27       165.29 o                         
  12   6   1       2923.97       3294.37       240.63 o                         
  14   6   1       3963.36       3638.45       245.83 o                         
  16   6   1         44.75        506.96       134.40 o                         
  18   6   1        170.77        499.16       113.73 o                         
 -19   7   1         16.12        734.30       134.97 o                         
 -17   7   1       1353.65       1288.82       157.88 o                         
 -15   7   1       1591.73       1536.14       195.86 o                         
 -13   7   1        193.15        263.74       116.14 o                         
 -11   7   1          7.17        245.98       115.57 o                         
  -9   7   1      12829.20      12342.58       325.88 o                         
  -7   7   1        349.13        544.32       111.17 o                         
  -5   7   1       1679.60       1797.35       117.04 o                         
  -3   7   1       3060.61       3421.53       197.10 o                         
  -1   7   1        854.28       1803.18       244.08 o                         
   1   7   1        275.27        582.32       132.10 o                         
   3   7   1         22.25         99.32       156.52 o                         
   5   7   1       7202.05       7214.12       219.12 o                         
   7   7   1       1657.92       1389.37       147.84 o                         
   9   7   1       2241.93       2170.08       188.43 o                         
  11   7   1        398.08        459.68       118.89 o                         
  13   7   1       7385.12       6761.92       276.39 o                         
  15   7   1       1542.03       1535.63       168.34 o                         
  17   7   1        272.04        571.91       113.74 o                         
 -16   8   1         15.46        560.40       108.58 o                         
 -14   8   1        707.43       1095.49       178.32 o                         
 -12   8   1       1719.76       2044.04       181.31 o                         
 -10   8   1        278.01        740.81       119.39 o                         
  -8   8   1       1038.28       1530.40       140.36 o                         
  -6   8   1        354.52        952.47       163.29 o                         
  -4   8   1          8.19        137.60       103.02 o                         
  -2   8   1       4101.81       3650.92       416.08 o                         
   0   8   1        105.77        310.47       215.04 o                         
   2   8   1       1396.10       1926.91       225.23 o                         
   4   8   1       3027.59       3443.76       146.60 o                         
   6   8   1        334.44        727.86        97.22 o                         
   8   8   1        291.27        659.12        97.56 o                         
  10   8   1        990.42       1082.46       130.37 o                         
  12   8   1          4.77        501.49       103.44 o                         
  14   8   1        732.07        956.62       133.22 o                         
 -11   9   1       2687.66       2639.06       218.92 o                         
  -9   9   1       1119.67       1379.00       147.48 o                         
  -7   9   1       1214.27       1192.89       111.29 o                         
  -5   9   1       2812.27       2738.40       131.43 o                         
  -3   9   1       3188.43       2871.02       243.67 o                         
  -1   9   1       1973.67       2067.66       223.94 o                         
   1   9   1       4555.11       4237.11       309.19 o                         
   3   9   1       7336.95       6723.39       409.71 o                         
   5   9   1       1659.28       1720.73       124.73 o                         
   7   9   1       1476.06       1437.94       128.12 o                         
   9   9   1       2636.84       2663.35       229.68 o                         
  11   9   1        656.78        799.25       157.78 o                         
  -6  10   1        664.28       1132.44       187.04 o                         
  -4  10   1       2996.54       2583.81       164.82 o                         
  -2  10   1       3130.12       2245.80       274.84 o                         
   0  10   1       2810.45       2449.38       236.67 o                         
   2  10   1       3494.31       2715.31       249.39 o                         
   4  10   1       1468.35       1115.90       204.86 o                         
 -26   0   2        347.48        365.25       193.95 o                         
 -24   0   2        902.93       1209.92       174.95 o                         
 -22   0   2        421.43        688.64       188.61 o                         
 -20   0   2       2142.89       2469.59       296.05 o                         
 -18   0   2      22159.71      21541.95       580.05 o                         
 -16   0   2      15245.46      14355.90       445.56 o                         
 -14   0   2       5219.53       4653.86       348.05 o                         
 -12   0   2       2365.87       2626.74       277.30 o                         
 -10   0   2      40864.91      41038.00       561.45 o                         
  -8   0   2      43276.73      46893.40       500.75 o                         
  -6   0   2      38484.84      41002.49       429.43 o                         
  -4   0   2      21449.08      22084.93       233.32 o                         
  -2   0   2       9542.88      10140.62       120.48 o                         
   0   0   2      62393.02      61087.49       606.23 o                         
   2   0   2      16378.69      15834.15       224.88 o                         
   4   0   2     124488.02     119824.77      1286.47 o                         
   6   0   2      21230.41      21313.67       385.64 o                         
   8   0   2        185.43        135.83       141.50 o                         
  10   0   2       4381.93       5143.72       268.19 o                         
  12   0   2        492.60        365.64       165.22 o                         
  14   0   2        111.45        191.57       179.64 o                         
  16   0   2        156.34         50.76       216.80 o                         
  18   0   2      15510.30      14694.58       501.04 o                         
  20   0   2       8586.58       8212.69       387.81 o                         
  22   0   2       4313.53       3791.49       319.41 o                         
 -25   1   2       1641.07       1492.97       178.50 o                         
 -23   1   2        911.23       1051.16       127.47 o                         
 -21   1   2        327.57        715.25       123.00 o                         
 -19   1   2         73.55        184.51       109.84 o                         
 -17   1   2      20095.91      19186.98       352.16 o                         
 -15   1   2      10611.61       9398.29       234.97 o                         
 -13   1   2       3921.15       4196.53       175.89 o                         
 -11   1   2      13281.11      12480.02       211.03 o                         
  -9   1   2       1069.23       1037.92        82.67 o                         
  -7   1   2      37849.67      39352.87       302.62 o                         
  -5   1   2      64599.85      69231.88       446.40 o                         
  -3   1   2       1881.02       2354.15        65.08 o                         
  -1   1   2      25891.04      26319.26       193.64 o                         
   1   1   2      21405.03      21824.17       186.93 o                         
   3   1   2      16618.22      15757.64       162.75 o                         
   5   1   2      24179.24      23322.17       236.98 o                         
   7   1   2      21413.26      21799.50       307.51 o                         
   9   1   2       1963.05       2046.32       151.55 o                         
  11   1   2       6138.14       6348.87       210.99 o                         
  13   1   2       1686.63       1651.56       163.63 o                         
  15   1   2        524.49        678.82       153.17 o                         
  17   1   2       2058.31       1922.56       175.60 o                         
  19   1   2       6496.68       6551.04       253.22 o                         
  21   1   2       2212.04       2180.19       186.13 o                         
  23   1   2        636.34        841.87       165.24 o                         
 -26   2   2       1366.15       1481.83       251.79 o                         
 -24   2   2         21.66        600.80       141.63 o                         
 -22   2   2       3482.30       3322.26       236.19 o                         
 -20   2   2       2924.35       3053.93       260.52 o                         
 -18   2   2       1189.74       1164.20       133.42 o                         
 -16   2   2      10239.13       9798.65       243.90 o                         
 -14   2   2       1382.17       1547.96       130.39 o                         
 -12   2   2          8.78        -66.21        75.70 o                         
 -10   2   2       5583.17       5632.55       135.40 o                         
  -8   2   2       1258.16       1837.30        81.60 o                         
  -6   2   2      19965.61      19892.65       186.74 o                         
  -4   2   2      15732.14      16179.34       152.76 o                         
  -2   2   2       6105.61       6492.56       110.47 o                         
   0   2   2         45.73          8.34        52.66 o                         
   2   2   2       6665.71       6705.11       116.65 o                         
   4   2   2      15809.44      15262.09       169.27 o                         
   6   2   2       9833.99      10817.41       176.97 o                         
   8   2   2       8348.18       8287.91       192.78 o                         
  10   2   2       1893.09       2295.52       144.21 o                         
  12   2   2       2696.48       2844.05       179.83 o                         
  14   2   2       1306.45       1206.37       148.04 o                         
  16   2   2       2118.44       2363.88       184.60 o                         
  18   2   2        405.08        313.68       125.67 o                         
  20   2   2        464.15        678.93       186.39 o                         
  22   2   2         78.08        558.70       160.80 o                         
 -25   3   2       2022.61       2213.27       234.53 o                         
 -23   3   2       3571.57       3507.45       280.08 o                         
 -21   3   2       5236.07       5062.14       310.88 o                         
 -19   3   2       5356.86       5157.54       268.20 o                         
 -17   3   2          8.89         27.78        93.27 o                         
 -15   3   2        321.73        457.70        99.60 o                         
 -13   3   2       6013.73       6615.90       160.22 o                         
 -11   3   2       1480.94       1620.68        92.67 o                         
  -9   3   2        732.58        948.54        83.13 o                         
  -7   3   2      12151.50      11891.32       172.50 o                         
  -5   3   2      40018.86      39671.21       331.93 o                         
  -3   3   2        372.69        284.20        42.71 o                         
  -1   3   2       4100.40       4505.40        97.23 o                         
   1   3   2      14782.04      15654.94       215.93 o                         
   3   3   2       1723.86       2540.84        90.45 o                         
   5   3   2         74.02         55.23        56.91 o                         
   7   3   2       9703.24       9763.75       178.34 o                         
   9   3   2       7701.11       6998.82       255.02 o                         
  11   3   2       9595.78       9565.21       252.44 o                         
  13   3   2      11116.57      10418.50       299.75 o                         
  15   3   2       4175.10       4293.45       240.54 o                         
  17   3   2        352.21        482.52       166.07 o                         
  19   3   2       1826.05       2022.42       224.21 o                         
  21   3   2       1241.49       1821.51       224.79 o                         
 -24   4   2       5654.17       5390.66       437.47 o                         
 -22   4   2       4288.48       3811.77       288.10 o                         
 -20   4   2       3397.79       3340.86       272.41 o                         
 -18   4   2       2274.75       2825.06       254.07 o                         
 -16   4   2       1404.85       1459.55       196.33 o                         
 -14   4   2         59.45         68.79        70.06 o                         
 -12   4   2       3173.67       3479.63       111.68 o                         
 -10   4   2       3635.84       3934.79       122.52 o                         
  -8   4   2       8996.14       8426.99       174.69 o                         
  -6   4   2      68604.77      68216.64       530.62 o                         
  -4   4   2      11808.95      11098.26       177.10 o                         
  -2   4   2       4826.66       4732.47       155.96 o                         
   0   4   2       7238.12       6855.37       130.69 o                         
   2   4   2        319.18        481.40        89.53 o                         
   4   4   2       1048.27       1536.39        90.97 o                         
   6   4   2       2108.14       2419.95       106.92 o                         
   8   4   2       5893.16       5524.32       160.75 o                         
  10   4   2      12105.31      11725.41       259.61 o                         
  12   4   2       7860.20       7278.29       227.76 o                         
  14   4   2       9341.92       8341.98       324.10 o                         
  16   4   2       3961.58       3823.34       279.44 o                         
  18   4   2       1741.21       2048.34       224.06 o                         
  20   4   2        589.37        764.76       158.12 o                         
 -23   5   2       1011.63       1248.42       164.87 o                         
 -21   5   2       3740.21       3732.89       279.51 o                         
 -19   5   2        239.51        558.39       153.73 o                         
 -17   5   2        497.05        397.87       152.99 o                         
 -15   5   2        769.51        790.38       173.08 o                         
 -13   5   2         14.35       -120.20       120.20 o                         
 -11   5   2        988.70       1456.88       137.96 o                         
  -9   5   2       1434.50       1821.10        97.03 o                         
  -7   5   2      18884.82      18508.13       250.21 o                         
  -5   5   2       9059.50       8664.19       183.79 o                         
  -3   5   2      12489.77      12525.81       221.34 o                         
  -1   5   2       1314.15       1644.07       102.66 o                         
   1   5   2       2702.10       3035.98       153.51 o                         
   3   5   2       1567.31       1896.84       140.43 o                         
   5   5   2        462.46        741.36        64.86 o                         
   7   5   2       4365.09       4559.30       138.59 o                         
   9   5   2        919.06        923.26       110.15 o                         
  11   5   2       6329.82       6011.39       266.60 o                         
  13   5   2       4322.51       4375.23       293.67 o                         
  15   5   2       1421.72       1229.42       178.67 o                         
  17   5   2        181.38        626.02       141.47 o                         
  19   5   2        133.06        365.67       237.28 o                         
 -22   6   2        181.97        352.46       253.21 o                         
 -20   6   2          2.36        515.30       151.16 o                         
 -18   6   2        154.94        367.17       138.13 o                         
 -16   6   2        831.98        741.46       157.36 o                         
 -14   6   2       3466.42       3484.34       249.11 o                         
 -12   6   2       3680.32       3920.45       249.91 o                         
 -10   6   2         37.31          2.62       183.29 o                         
  -8   6   2        372.27        477.05       134.37 o                         
  -6   6   2         54.06        487.61       134.14 o                         
  -4   6   2        339.89        647.41        93.23 o                         
  -2   6   2       1225.52       1556.62       104.94 o                         
   0   6   2        602.63        804.27       103.71 o                         
   2   6   2       8924.89       8940.21       238.55 o                         
   4   6   2       1228.72       1733.82       107.39 o                         
   6   6   2       1156.64       1523.88       129.83 o                         
   8   6   2          7.66         45.45       109.59 o                         
  10   6   2        604.01        602.90       140.07 o                         
  12   6   2        479.97        962.28       158.97 o                         
  14   6   2       1719.88       1794.04       195.09 o                         
  16   6   2        142.88        621.01       131.02 o                         
  18   6   2        287.32        412.22       134.25 o                         
 -19   7   2       2563.85       2559.80       220.14 o                         
 -17   7   2       2445.33       2359.94       210.46 o                         
 -15   7   2       4569.11       4515.09       268.23 o                         
 -13   7   2       9152.09       8672.05       307.39 o                         
 -11   7   2       1571.35       1717.42       183.29 o                         
  -9   7   2        149.02        483.25       113.33 o                         
  -7   7   2        252.60        252.24       161.80 o                         
  -5   7   2       3455.84       3351.41       235.41 o                         
  -3   7   2        202.61        261.56       126.63 o                         
  -1   7   2        825.63        954.07       224.58 o                         
   1   7   2      10777.64      10975.56       414.29 o                         
   3   7   2       9450.69       8474.12       406.53 o                         
   5   7   2       8828.13       8030.64       234.20 o                         
   7   7   2       3310.18       3741.36       191.06 o                         
   9   7   2       1735.49       1948.59       181.06 o                         
  11   7   2        108.14        769.85       130.92 o                         
  13   7   2        436.85        449.44       146.92 o                         
  15   7   2        170.28        702.60       118.52 o                         
 -16   8   2       2198.42       1810.56       172.65 o                         
 -14   8   2       7203.28       6418.18       293.90 o                         
 -12   8   2      19081.80      17249.14       423.20 o                         
 -10   8   2         88.38        527.99       117.72 o                         
  -8   8   2         50.93        521.32       128.64 o                         
  -6   8   2       1198.74       1567.87       177.61 o                         
  -4   8   2         87.78        370.93       210.08 o                         
  -2   8   2        413.84        636.16       151.41 o                         
   0   8   2       9910.70       9807.70       542.04 o                         
   2   8   2      12536.74      12026.94       451.53 o                         
   4   8   2       4341.67       4122.47       278.00 o                         
   6   8   2       4071.09       4051.51       170.06 o                         
   8   8   2       1956.63       2137.28       150.68 o                         
  10   8   2       1418.26       1588.52       149.83 o                         
  12   8   2         71.68        784.55       116.68 o                         
  14   8   2        121.33        981.02       338.46 o                         
 -13   9   2       3492.95       3509.45       188.62 o                         
 -11   9   2        707.29       1097.68       119.09 o                         
  -9   9   2       1611.25       2224.93       198.75 o                         
  -7   9   2        439.21        794.91       111.73 o                         
  -5   9   2        427.50        802.63       220.13 o                         
  -3   9   2        182.57        857.29       322.55 o                         
  -1   9   2         21.07        774.89       185.77 o                         
   1   9   2       6969.70       7154.73       447.89 o                         
   3   9   2       4123.67       4410.16       358.82 o                         
   5   9   2        584.73        688.37       215.04 o                         
   7   9   2       1480.49       1756.35       160.52 o                         
   9   9   2         44.84        371.19       105.65 o                         
  -4  10   2        915.48       1155.80       113.71 o                         
  -2  10   2       2965.07       3178.47       276.11 o                         
   0  10   2          2.20        805.43       169.23 o                         
   2  10   2         78.87        690.92       169.23 o                         
 -27   1   3        245.32        953.27       154.24 o                         
 -25   1   3        452.56        543.48       114.65 o                         
 -23   1   3        342.95        726.18       110.39 o                         
 -21   1   3       4276.77       4527.53       199.91 o                         
 -19   1   3        517.21        344.82       117.94 o                         
 -17   1   3        630.67        566.91       117.60 o                         
 -15   1   3       2277.68       2424.86       152.08 o                         
 -13   1   3       6223.94       6237.48       198.13 o                         
 -11   1   3        374.14        428.00        85.87 o                         
  -9   1   3      20918.66      21605.79       227.66 o                         
  -7   1   3      15411.61      15844.26       151.64 o                         
  -5   1   3       2935.42       3311.26        68.30 o                         
  -3   1   3       7292.98       7328.15        85.15 o                         
  -1   1   3       4368.04       4292.34        77.72 o                         
   1   1   3       5069.14       4953.88        96.63 o                         
   3   1   3       3973.12       3998.23        98.74 o                         
   5   1   3       8763.72       8537.53       183.01 o                         
   7   1   3         50.69         -1.31        84.74 o                         
   9   1   3       9634.50       9233.26       238.79 o                         
  11   1   3         68.78         75.91       108.72 o                         
  13   1   3       2524.98       2563.88       188.87 o                         
  15   1   3       2947.72       2956.49       215.97 o                         
  17   1   3        712.62       1004.44       153.93 o                         
  19   1   3        821.62        814.16       153.14 o                         
  21   1   3       1762.13       2029.77       189.50 o                         
 -26   2   3       2333.18       2141.35       254.98 o                         
 -24   2   3         80.52        379.23       135.71 o                         
 -22   2   3       5561.07       5178.87       266.84 o                         
 -20   2   3       4969.37       4747.85       212.65 o                         
 -18   2   3        266.22        353.79       109.60 o                         
 -16   2   3      12288.58      11890.83       263.42 o                         
 -14   2   3      12442.88      12954.13       259.61 o                         
 -12   2   3       7103.62       7145.73       163.30 o                         
 -10   2   3       1201.74       1298.71        84.22 o                         
  -8   2   3      17130.13      16845.58       193.85 o                         
  -6   2   3       1093.79       1287.52        53.40 o                         
  -4   2   3       9481.75       9366.69       118.65 o                         
  -2   2   3       5139.93       5311.69        87.41 o                         
   0   2   3       1980.07       2186.68        73.58 o                         
   2   2   3      29979.17      29662.74       278.35 o                         
   4   2   3       1818.46       2424.64       104.59 o                         
   6   2   3      17407.14      16485.41       260.59 o                         
   8   2   3       6234.95       5668.15       175.87 o                         
  10   2   3       4547.38       4447.05       187.68 o                         
  12   2   3       1981.07       1806.33       168.25 o                         
  14   2   3       5051.78       4894.88       241.39 o                         
  16   2   3       4364.47       4589.74       353.58 o                         
  18   2   3        529.71        644.27       127.76 o                         
  20   2   3       2518.27       2549.73       269.62 o                         
  22   2   3       1769.00       1819.60       222.92 o                         
 -25   3   3        460.59        774.67       156.71 o                         
 -23   3   3       1476.46       1751.67       227.06 o                         
 -21   3   3       1929.55       2040.63       234.29 o                         
 -19   3   3       3683.64       3731.72       312.86 o                         
 -17   3   3        279.50        492.71       106.64 o                         
 -15   3   3      13462.02      13144.40       248.04 o                         
 -13   3   3       2755.79       3374.47       119.14 o                         
 -11   3   3         52.29         42.93        50.95 o                         
  -9   3   3       1716.52       1930.85        82.77 o                         
  -7   3   3       6058.84       5945.81       122.17 o                         
  -5   3   3       2664.29       3075.29       106.87 o                         
  -3   3   3        660.62        781.01        84.46 o                         
  -1   3   3      26172.43      27643.64       290.24 o                         
   1   3   3       3448.88       3697.87        96.41 o                         
   3   3   3       5863.86       6385.58       136.96 o                         
   5   3   3        940.23       1079.03        82.32 o                         
   7   3   3       2265.42       2579.19       146.41 o                         
   9   3   3       7765.48       8293.14       224.74 o                         
  11   3   3         21.16         62.73       100.00 o                         
  13   3   3        949.76       1290.76       165.22 o                         
  15   3   3        637.35        513.46       142.07 o                         
  17   3   3       1237.85       1399.44       233.58 o                         
  19   3   3        103.83        474.78       178.45 o                         
  21   3   3       1961.28       1819.35       204.60 o                         
 -24   4   3       1070.48       1508.34       180.49 o                         
 -22   4   3        633.49       1145.96       180.77 o                         
 -20   4   3        693.31        877.82       173.06 o                         
 -18   4   3       5667.31       5202.26       294.39 o                         
 -16   4   3       1093.81       1287.06       146.99 o                         
 -14   4   3       1993.08       2069.01       135.51 o                         
 -12   4   3         92.67        259.38        60.79 o                         
 -10   4   3       2239.91       2929.85       114.06 o                         
  -8   4   3       2809.37       3122.15       103.25 o                         
  -6   4   3       1324.07       1733.71        92.11 o                         
  -4   4   3       5608.84       5721.64       186.75 o                         
  -2   4   3       5379.49       6465.73       162.20 o                         
   0   4   3        748.54       1238.67        91.32 o                         
   2   4   3        879.77       1109.77        70.98 o                         
   4   4   3       1307.66       1330.29        86.07 o                         
   6   4   3        822.75        787.61        82.61 o                         
   8   4   3        293.29        635.45        77.02 o                         
  10   4   3       5347.77       5742.76       187.60 o                         
  12   4   3         35.82        -56.15       103.28 o                         
  14   4   3        291.16        230.43       155.54 o                         
  16   4   3       1473.17       1826.03       204.35 o                         
  18   4   3          7.62        213.80       135.25 o                         
  20   4   3        730.28       1131.18       169.62 o                         
 -23   5   3       1135.42       1035.95       157.55 o                         
 -21   5   3         18.85        496.35       131.24 o                         
 -19   5   3       2438.03       2437.82       232.40 o                         
 -17   5   3       4016.04       4347.30       296.72 o                         
 -15   5   3        225.54        436.90       171.72 o                         
 -13   5   3         26.44        -80.50       155.74 o                         
 -11   5   3       7102.08       6994.72       251.88 o                         
  -9   5   3       2942.06       3124.02       124.12 o                         
  -7   5   3       1531.83       1827.02        78.21 o                         
  -5   5   3       2744.94       2945.84       112.57 o                         
  -3   5   3      25574.79      24422.34       347.57 o                         
  -1   5   3        169.86        238.64        79.95 o                         
   1   5   3         40.66        170.00        62.43 o                         
   3   5   3       9500.32       9600.29       149.62 o                         
   5   5   3       3198.29       3070.04       122.28 o                         
   7   5   3        198.24        403.30        82.17 o                         
   9   5   3       3516.52       3840.37       241.97 o                         
  11   5   3       6924.82       6050.81       275.49 o                         
  13   5   3        228.09        279.87       214.16 o                         
  15   5   3       4828.49       4749.98       270.27 o                         
  17   5   3       4400.79       3902.33       279.93 o                         
  19   5   3       1995.45       2221.58       310.75 o                         
 -22   6   3        927.76       1297.98       159.81 o                         
 -20   6   3       1955.41       2161.85       229.94 o                         
 -18   6   3       4720.47       4558.74       320.30 o                         
 -16   6   3       2488.94       3043.27       247.94 o                         
 -14   6   3        208.79        171.79       136.58 o                         
 -12   6   3       4147.58       3695.48       246.30 o                         
 -10   6   3      25258.71      23744.79       369.93 o                         
  -8   6   3       7872.92       7952.09       141.56 o                         
  -6   6   3       1304.09       1323.30       160.45 o                         
  -4   6   3      17639.13      16983.31       281.41 o                         
  -2   6   3       6076.23       6477.95       310.38 o                         
   0   6   3        359.69        683.91       182.18 o                         
   2   6   3       4671.44       4732.56       185.40 o                         
   4   6   3       8050.78       8112.83       201.67 o                         
   6   6   3        112.21        386.05       213.78 o                         
   8   6   3        693.30        999.75       148.39 o                         
  10   6   3       3969.15       3991.80       249.66 o                         
  12   6   3       3740.90       3672.16       239.30 o                         
  14   6   3        492.50        591.80       194.86 o                         
  16   6   3       3756.34       3564.75       255.08 o                         
 -19   7   3       3367.02       3078.94       238.63 o                         
 -17   7   3       3109.33       3246.72       243.41 o                         
 -15   7   3         16.68        365.13       168.05 o                         
 -13   7   3        396.06        397.67       128.30 o                         
 -11   7   3        414.01        904.85       199.08 o                         
  -9   7   3        167.68        383.77       112.96 o                         
  -7   7   3       3695.13       4221.63       284.11 o                         
  -5   7   3       3229.60       3591.49       247.70 o                         
  -3   7   3       7332.65       7582.34       557.31 o                         
  -1   7   3       2904.82       3280.26       430.07 o                         
   1   7   3        115.91        241.25       222.03 o                         
   3   7   3       5605.29       4833.56       639.38 o                         
   5   7   3       1481.14       1554.59       179.98 o                         
   7   7   3          7.44        683.07       143.62 o                         
   9   7   3       6778.21       6192.09       348.93 o                         
  11   7   3       2287.26       2277.16       189.72 o                         
  13   7   3        447.68        874.35       141.91 o                         
  15   7   3          7.32        709.34       150.05 o                         
 -16   8   3        235.60        871.81       122.37 o                         
 -14   8   3       1698.19       2305.19       193.64 o                         
 -12   8   3        379.13        711.26       121.58 o                         
 -10   8   3       1153.30       1550.07       148.60 o                         
  -8   8   3         10.69        327.22       129.12 o                         
  -6   8   3          7.05        217.33       129.23 o                         
  -4   8   3        183.58        338.18       147.52 o                         
  -2   8   3         44.30        316.83       245.57 o                         
   0   8   3       3696.61       3678.52       445.34 o                         
   2   8   3          5.17        530.59       268.48 o                         
   4   8   3       1119.94       1502.71       321.92 o                         
   6   8   3       2029.62       2579.07       171.96 o                         
   8   8   3       4088.74       4199.14       303.09 o                         
  10   8   3         11.61        653.13       146.01 o                         
  12   8   3          2.97        402.75       102.84 o                         
 -13   9   3       5379.63       4318.36       284.48 o                         
 -11   9   3       1544.57       1559.31       141.25 o                         
  -9   9   3       3505.98       2857.22       177.78 o                         
  -7   9   3       3767.05       3531.38       211.24 o                         
  -5   9   3        236.40        507.32       123.91 o                         
  -3   9   3       1091.99       1725.38       295.20 o                         
  -1   9   3       3792.27       4281.64       367.73 o                         
   1   9   3       3164.20       3579.28       338.46 o                         
   3   9   3       2827.36       3165.74       335.92 o                         
   5   9   3       1817.56       1330.94       274.84 o                         
   7   9   3       3226.15       3145.36       307.71 o                         
  -4  10   3        103.15       1338.57       221.40 o                         
  -2  10   3        656.02       1089.18       211.22 o                         
 -26   0   4       4402.29       3470.39       386.30 o                         
 -24   0   4       3954.97       4270.76       342.89 o                         
 -22   0   4       2511.78       2830.93       245.99 o                         
 -20   0   4         36.88         46.30       138.72 o                         
 -18   0   4       5240.13       5076.06       293.40 o                         
 -16   0   4        341.83        370.37       135.11 o                         
 -14   0   4      45702.09      45818.38       741.99 o                         
 -12   0   4     106965.82     104373.97      1371.66 o                         
 -10   0   4      65635.91      67495.34       756.84 o                         
  -8   0   4        240.48        254.64        79.50 o                         
  -6   0   4       7245.39       6802.97       135.91 o                         
  -4   0   4         74.18        124.35        64.09 o                         
  -2   0   4       3622.06       3731.71       133.11 o                         
   0   0   4       5580.85       5378.59       151.38 o                         
   2   0   4       2366.82       2388.34       155.95 o                         
   4   0   4       8485.47       7468.82       239.38 o                         
   6   0   4        118.24        200.55       142.28 o                         
   8   0   4      28858.80      26368.59       587.73 o                         
  10   0   4       8436.31       8014.92       337.89 o                         
  12   0   4       1953.55       2106.49       258.43 o                         
  14   0   4        186.78          9.92       172.84 o                         
  16   0   4       1649.27       1674.50       255.16 o                         
  18   0   4       1401.31       1094.05       217.83 o                         
  20   0   4         23.79        697.67       193.92 o                         
 -27   1   4       6054.31       6617.62       267.81 o                         
 -25   1   4       2275.90       2398.93       194.23 o                         
 -23   1   4        369.61        744.50       106.98 o                         
 -21   1   4        234.21        165.15       101.26 o                         
 -19   1   4       1287.91       1297.93       134.69 o                         
 -17   1   4       1399.89       1547.34       131.74 o                         
 -15   1   4       3304.06       4380.19       175.74 o                         
 -13   1   4       2587.90       2382.46       130.48 o                         
 -11   1   4      18474.65      17450.79       232.65 o                         
  -9   1   4        208.57        131.63        62.20 o                         
  -7   1   4       9363.75       9575.49       119.23 o                         
  -5   1   4      12437.28      12560.10       122.50 o                         
  -3   1   4       3920.42       3822.94        81.76 o                         
  -1   1   4       8606.34       8890.58       125.99 o                         
   1   1   4      20823.11      20566.71       232.12 o                         
   3   1   4      19017.57      18261.28       267.99 o                         
   5   1   4      12853.21      12907.72       235.52 o                         
   7   1   4      26689.43      26378.71       404.71 o                         
   9   1   4       6754.28       6086.36       208.09 o                         
  11   1   4       3243.52       3969.06       211.93 o                         
  13   1   4       2426.37       2733.88       201.69 o                         
  15   1   4         22.78        123.55       122.53 o                         
  17   1   4        852.80       1010.89       170.71 o                         
  19   1   4         11.94        544.09       134.09 o                         
  21   1   4        903.43       1069.29       169.33 o                         
 -26   2   4       1092.94       1371.83       157.02 o                         
 -24   2   4         14.22        503.76       109.65 o                         
 -22   2   4       3447.01       3864.97       233.11 o                         
 -20   2   4        266.78        319.60       100.43 o                         
 -18   2   4         45.33         -5.82        86.93 o                         
 -16   2   4       1215.70       1085.22       117.46 o                         
 -14   2   4       1144.65       1510.08       100.91 o                         
 -12   2   4       9612.60       9413.33       163.04 o                         
 -10   2   4       4782.31       5094.34       119.81 o                         
  -8   2   4       3277.45       3497.01        98.32 o                         
  -6   2   4        486.40        635.73        58.02 o                         
  -4   2   4        294.20        220.29        59.45 o                         
  -2   2   4       7798.13       7248.79       133.17 o                         
   0   2   4       5917.51       5852.71       105.43 o                         
   2   2   4       1449.42       1389.00        93.38 o                         
   4   2   4        517.19        612.79        89.85 o                         
   6   2   4        308.20        390.80        88.73 o                         
   8   2   4       4135.78       4297.83       169.99 o                         
  10   2   4       1897.74       2445.07       170.94 o                         
  12   2   4       8282.76       8316.03       314.49 o                         
  14   2   4       5064.90       5229.20       288.33 o                         
  16   2   4       1641.05       1327.84       178.59 o                         
  18   2   4        201.86        448.52       130.46 o                         
  20   2   4        488.32       1059.40       188.10 o                         
 -25   3   4        137.45        423.40       114.15 o                         
 -23   3   4      10656.96       9265.08       317.42 o                         
 -21   3   4       8234.55       7469.91       264.58 o                         
 -19   3   4       7525.77       7158.30       251.54 o                         
 -17   3   4       5834.79       5611.91       182.53 o                         
 -15   3   4       3508.60       3890.36       143.98 o                         
 -13   3   4       1947.23       2250.99       107.46 o                         
 -11   3   4        625.00        721.15        68.93 o                         
  -9   3   4         75.95        250.28        62.00 o                         
  -7   3   4       6855.87       7109.58       135.46 o                         
  -5   3   4      26305.05      26875.27       291.53 o                         
  -3   3   4      22290.41      22345.48       227.45 o                         
  -1   3   4      48694.91      49016.05       473.10 o                         
   1   3   4       7085.68       7362.64       148.63 o                         
   3   3   4         68.79        157.14        69.47 o                         
   5   3   4        918.83        995.21        96.87 o                         
   7   3   4       3101.06       3317.96       141.98 o                         
   9   3   4       2052.91       2458.10       151.29 o                         
  11   3   4       1683.08       1764.09       176.19 o                         
  13   3   4       3385.94       3288.77       228.26 o                         
  15   3   4        478.84        667.17       145.46 o                         
  17   3   4        996.05       1691.61       388.52 o                         
  19   3   4       2350.35       2422.05       279.07 o                         
 -24   4   4       4108.01       4216.31       302.12 o                         
 -22   4   4       3007.11       2976.33       327.27 o                         
 -20   4   4       4201.54       4375.57       308.57 o                         
 -18   4   4       9621.87       9044.73       348.76 o                         
 -16   4   4       3809.57       4088.16       219.29 o                         
 -14   4   4       4033.66       4574.53       123.80 o                         
 -12   4   4         69.54        344.64        80.86 o                         
 -10   4   4       1120.95       1127.76        87.49 o                         
  -8   4   4       1243.50       1239.08        80.71 o                         
  -6   4   4      13185.22      13222.43       187.43 o                         
  -4   4   4       3263.21       3266.29       138.02 o                         
  -2   4   4      23682.07      22126.83       305.06 o                         
   0   4   4      16761.38      17208.97       278.23 o                         
   2   4   4       1903.74       2411.50       102.02 o                         
   4   4   4        638.02        748.51        81.05 o                         
   6   4   4       1536.12       1845.76       119.57 o                         
   8   4   4        222.95        286.91        88.90 o                         
  10   4   4       1472.81       1161.41       156.49 o                         
  12   4   4      12041.34      11354.15       631.19 o                         
  14   4   4      16026.99      14053.77       446.10 o                         
  16   4   4       4433.99       3773.59       291.67 o                         
  18   4   4       4341.93       4287.63       286.98 o                         
 -23   5   4       1377.26       1105.11       202.21 o                         
 -21   5   4       5866.92       5920.30       294.63 o                         
 -19   5   4        767.87        906.52       259.69 o                         
 -17   5   4       7293.31       6597.98       303.57 o                         
 -15   5   4         48.71         32.05       137.46 o                         
 -13   5   4         59.14       -116.20       118.09 o                         
 -11   5   4         33.25        216.23        70.13 o                         
  -9   5   4        298.52        558.10        62.66 o                         
  -7   5   4       6537.92       6992.38       316.24 o                         
  -5   5   4       4742.33       4820.62       175.75 o                         
  -3   5   4      12886.93      13373.49       279.86 o                         
  -1   5   4       4870.89       5360.30       236.10 o                         
   1   5   4       9118.14       9926.42       203.05 o                         
   3   5   4       1190.01       1654.90        90.52 o                         
   5   5   4        125.96        168.17        64.57 o                         
   7   5   4         99.98        178.95       120.68 o                         
   9   5   4        953.31       1096.26       166.61 o                         
  11   5   4        931.27       1145.58       203.31 o                         
  13   5   4       2541.84       2354.39       227.38 o                         
  15   5   4       2255.95       2205.59       220.40 o                         
  17   5   4       1901.95       1913.18       254.95 o                         
 -22   6   4        104.52        450.86       138.11 o                         
 -20   6   4        944.36       1464.77       183.05 o                         
 -18   6   4        322.45        488.10       205.33 o                         
 -16   6   4         97.61        311.29       134.28 o                         
 -14   6   4       2116.81       2111.23       276.03 o                         
 -12   6   4       5014.83       5105.41       259.98 o                         
 -10   6   4       5112.19       5156.23       157.26 o                         
  -8   6   4       3606.86       3965.73       200.64 o                         
  -6   6   4        390.17        404.94        88.00 o                         
  -4   6   4       2104.62       2814.75       164.41 o                         
  -2   6   4        809.20       1402.31       257.05 o                         
   0   6   4       2736.26       3236.08       192.47 o                         
   2   6   4       1094.25       1294.62       208.47 o                         
   4   6   4        512.17        825.29       129.89 o                         
   6   6   4       4644.25       4232.80       198.57 o                         
   8   6   4        385.18        664.52       139.47 o                         
  10   6   4        187.79        362.64       126.35 o                         
  12   6   4         11.75        446.86       131.94 o                         
  14   6   4        794.13       1307.09       155.77 o                         
  16   6   4         52.93        546.43       120.02 o                         
 -19   7   4        320.79        739.78       132.12 o                         
 -17   7   4        333.71       1083.25       206.25 o                         
 -15   7   4       3143.77       3954.11       248.89 o                         
 -13   7   4       7206.96       6202.65       260.00 o                         
 -11   7   4       7432.36       6487.70       253.21 o                         
  -9   7   4       4911.86       4847.51       211.13 o                         
  -7   7   4        928.87        963.87       183.70 o                         
  -5   7   4       1069.41       1194.09       191.42 o                         
  -3   7   4         72.32        269.10       149.90 o                         
  -1   7   4       1913.85       1580.33       367.73 o                         
   1   7   4       2085.73       2414.96       254.92 o                         
   3   7   4       1628.92       1993.56       154.22 o                         
   5   7   4      10516.66      10027.96       271.68 o                         
   7   7   4       6551.30       5981.62       244.26 o                         
   9   7   4       3295.34       2891.63       273.65 o                         
  11   7   4       1149.01       1447.85       151.48 o                         
  13   7   4       1757.44       2033.56       236.55 o                         
 -16   8   4       3348.93       3336.82       215.79 o                         
 -14   8   4       2783.41       2787.37       208.22 o                         
 -12   8   4       5350.43       5286.33       225.24 o                         
 -10   8   4       1989.23       2276.63       166.09 o                         
  -8   8   4       9983.17       9065.54       354.71 o                         
  -6   8   4       1252.47       1336.09       184.10 o                         
  -4   8   4        225.28        312.88       137.79 o                         
  -2   8   4        110.29       1063.73       304.10 o                         
   0   8   4       1487.16       1154.07       328.28 o                         
   2   8   4       1334.28       1236.78       318.10 o                         
   6   8   4      11017.12       9597.83       303.83 o                         
   8   8   4       2929.38       2795.57       237.85 o                         
  10   8   4        960.76        965.61       127.47 o                         
 -13   9   4       1367.38       1435.04       138.62 o                         
 -11   9   4       3313.66       3308.46       171.23 o                         
  -9   9   4       2140.07       2572.84       223.40 o                         
  -7   9   4       1358.74       1879.62       199.22 o                         
  -5   9   4         95.80        953.78       162.13 o                         
  -3   9   4         20.84        735.45       222.67 o                         
  -1   9   4        100.53        201.04       208.67 o                         
   1   9   4         32.60        567.49       230.31 o                         
   3   9   4         10.18        398.26       201.04 o                         
   5   9   4       3739.41       3310.53       234.59 o                         
   7   9   4       3563.00       4045.29       577.04 o                         
 -27   1   5        350.74        768.49       114.50 o                         
 -25   1   5       2202.13       2123.39       171.45 o                         
 -23   1   5        142.86        195.02        93.53 o                         
 -21   1   5       1329.96       1330.89       134.58 o                         
 -19   1   5        298.01        312.31       101.14 o                         
 -17   1   5       3552.56       4225.38       181.41 o                         
 -15   1   5       6896.35       6996.39       185.80 o                         
 -13   1   5      10089.64       9930.47       195.07 o                         
 -11   1   5        621.40        585.03        77.43 o                         
  -9   1   5      24766.09      25643.51       295.44 o                         
  -7   1   5         22.25         41.52        50.29 o                         
  -5   1   5       3398.65       3545.08        90.73 o                         
  -3   1   5      12078.53      11913.65       172.97 o                         
  -1   1   5       2723.44       2816.41       125.84 o                         
   1   1   5        152.92        151.66        80.18 o                         
   3   1   5       4800.86       4494.81       153.09 o                         
   5   1   5       5941.67       5770.81       178.79 o                         
   7   1   5         22.16         21.59        98.24 o                         
   9   1   5       7596.76       8249.15       247.51 o                         
  11   1   5        807.32        874.40       142.77 o                         
  13   1   5       4509.70       4539.60       247.77 o                         
  15   1   5        298.39        469.45       149.53 o                         
  17   1   5        978.10       1043.99       165.53 o                         
  19   1   5        421.45        818.50       151.86 o                         
 -26   2   5       2026.06       2480.57       193.87 o                         
 -24   2   5        919.17       1147.39       140.91 o                         
 -22   2   5       7584.19       7146.16       258.77 o                         
 -20   2   5       2079.70       2044.75       166.22 o                         
 -18   2   5       2741.21       2767.65       151.08 o                         
 -16   2   5       8175.75       7828.72       189.14 o                         
 -14   2   5        282.16        140.90        72.50 o                         
 -12   2   5       4141.32       4153.76       124.20 o                         
 -10   2   5       4913.75       4341.87       113.34 o                         
  -8   2   5      14748.96      14084.57       242.35 o                         
  -6   2   5         41.53        -19.28        46.28 o                         
  -4   2   5      19335.62      18838.44       193.37 o                         
  -2   2   5      16574.26      15787.95       291.17 o                         
   0   2   5       1331.95       1297.47       109.25 o                         
   2   2   5       7125.61       7105.29       171.34 o                         
   4   2   5      11862.81      11151.09       222.90 o                         
   6   2   5       9846.97       9454.35       219.27 o                         
   8   2   5        768.05        889.85       127.49 o                         
  10   2   5      11665.89      11151.80       288.29 o                         
  12   2   5       3894.15       4375.00       259.25 o                         
  14   2   5        504.13        465.04       138.90 o                         
  16   2   5        763.97       1245.68       210.33 o                         
  18   2   5       1076.70       1272.26       215.16 o                         
 -25   3   5       2308.98       2460.04       200.68 o                         
 -23   3   5       3605.60       3315.70       219.74 o                         
 -21   3   5          9.65        220.74        99.01 o                         
 -19   3   5       1388.31       1529.82       148.37 o                         
 -17   3   5         25.98        179.95        97.24 o                         
 -15   3   5       6694.08       6949.81       156.67 o                         
 -13   3   5        340.14        474.59        89.69 o                         
 -11   3   5       6014.69       5592.73       117.68 o                         
  -9   3   5      16885.58      16719.89       251.32 o                         
  -7   3   5       3006.01       3513.24       115.17 o                         
  -5   3   5       3057.10       3380.83       109.47 o                         
  -3   3   5       7768.66       7436.88       153.58 o                         
  -1   3   5       2146.38       2427.59       111.23 o                         
   1   3   5       2898.25       3224.15       136.36 o                         
   3   3   5      16840.27      16764.71       260.29 o                         
   5   3   5       4511.55       4846.53       237.93 o                         
   7   3   5         14.09         21.40        79.62 o                         
   9   3   5         23.46        -95.27       110.99 o                         
  11   3   5        512.91        366.21       137.72 o                         
  13   3   5        712.09        781.93       202.75 o                         
  15   3   5         95.50        282.00       178.10 o                         
  17   3   5        530.30        763.54       207.51 o                         
  19   3   5       2401.52       2720.49       289.97 o                         
 -24   4   5         34.09        278.33       143.18 o                         
 -22   4   5        133.62        467.69       112.04 o                         
 -20   4   5       2084.44       2553.24       191.30 o                         
 -18   4   5         25.67         99.84       141.81 o                         
 -16   4   5        504.20        879.29       114.37 o                         
 -14   4   5        559.91       1083.93        99.09 o                         
 -12   4   5         13.32         86.19        54.03 o                         
 -10   4   5        392.96        492.36        81.33 o                         
  -8   4   5        613.25        794.66        76.86 o                         
  -6   4   5       8874.31       8920.86       150.89 o                         
  -4   4   5        121.05         70.87        64.84 o                         
  -2   4   5       1143.02       1254.37        85.43 o                         
   0   4   5       4083.50       3804.20       125.67 o                         
   2   4   5       1875.78       2446.19       118.00 o                         
   4   4   5        102.98         93.07        96.93 o                         
   6   4   5        113.70        273.26        85.78 o                         
   8   4   5        443.38        632.77       129.10 o                         
  10   4   5       2656.35       3070.60       215.05 o                         
  12   4   5       5366.53       6261.64       336.36 o                         
  14   4   5        850.62       1607.14       230.79 o                         
  16   4   5       1211.02       1611.22       218.18 o                         
  18   4   5        250.22        643.32       160.88 o                         
 -23   5   5         27.06        609.24       140.60 o                         
 -21   5   5       3530.07       4019.82       286.32 o                         
 -19   5   5       3518.44       3548.72       273.16 o                         
 -17   5   5         54.41        -25.39       132.47 o                         
 -15   5   5       3318.42       3187.56       251.83 o                         
 -13   5   5       8114.24       7185.91       284.47 o                         
 -11   5   5        559.28        806.25       146.78 o                         
  -9   5   5        651.13        882.74        74.71 o                         
  -7   5   5       5319.48       5215.97       128.53 o                         
  -5   5   5        769.89        865.84       101.11 o                         
  -3   5   5       2582.91       3223.22       169.85 o                         
  -1   5   5       3956.80       4038.58       153.29 o                         
   1   5   5      13710.36      13018.80       197.49 o                         
   3   5   5       2361.08       2650.92       122.29 o                         
   5   5   5         96.40        146.98        87.93 o                         
   7   5   5       4768.52       4437.55       236.03 o                         
   9   5   5       8297.66       7323.87       289.76 o                         
  11   5   5        742.37        530.10       158.44 o                         
  13   5   5        568.39        604.89       173.59 o                         
  15   5   5       6790.96       6274.96       300.27 o                         
 -22   6   5       1684.79       1596.86       175.08 o                         
 -20   6   5       6595.51       6005.21       287.82 o                         
 -18   6   5       3898.90       4081.08       284.45 o                         
 -16   6   5       7694.35       7493.80       305.15 o                         
 -14   6   5      12681.82      11556.38       361.94 o                         
 -12   6   5       4337.29       4208.64       245.52 o                         
 -10   6   5         93.69         90.13       120.57 o                         
  -8   6   5       1988.63       2004.73       238.39 o                         
  -6   6   5       7792.04       6852.03       319.43 o                         
  -4   6   5       2876.71       3170.28       290.48 o                         
  -2   6   5       1273.29       1594.32       384.27 o                         
   0   6   5       7362.83       7338.42       330.72 o                         
   2   6   5       4147.46       4562.77       159.30 o                         
   4   6   5        342.18        568.47       126.82 o                         
   6   6   5        559.86        689.46       126.91 o                         
   8   6   5       6728.31       6462.18       257.99 o                         
  10   6   5       1744.08       1811.76       175.60 o                         
  12   6   5        142.43        712.92       141.48 o                         
  14   6   5       2366.68       1923.31       189.73 o                         
 -19   7   5        970.26       1280.46       161.61 o                         
 -17   7   5       3053.40       3346.84       246.76 o                         
 -15   7   5         18.92        494.25       128.01 o                         
 -13   7   5        324.17        990.83       172.74 o                         
 -11   7   5         35.26        167.84       129.48 o                         
  -9   7   5        376.58        470.99       168.27 o                         
  -7   7   5       2410.37       2370.23       271.18 o                         
  -5   7   5       2596.17       2809.05       261.51 o                         
  -3   7   5        134.94        -80.16       292.65 o                         
  -1   7   5       4745.22       4317.27       549.68 o                         
   1   7   5       6926.31       5190.14       526.78 o                         
   3   7   5       4734.65       4419.99       189.84 o                         
   5   7   5        135.53        701.54       136.26 o                         
   7   7   5        630.06        920.27       161.80 o                         
   9   7   5        761.71       1290.92       145.64 o                         
  11   7   5       1233.38       1601.54       163.81 o                         
 -16   8   5        257.21        406.72       106.12 o                         
 -14   8   5        801.85       1272.20       139.11 o                         
 -12   8   5         46.89        614.67       103.34 o                         
 -10   8   5       3782.60       4383.97       410.70 o                         
  -8   8   5        938.82       1111.12       408.85 o                         
  -6   8   5         24.94        392.04       138.08 o                         
  -4   8   5        778.28       1585.42       333.37 o                         
  -2   8   5        739.24        765.99       291.38 o                         
   0   8   5        361.01        296.47       277.38 o                         
   2   8   5         10.31        272.29       264.66 o                         
   4   8   5       4463.03       4351.83       401.44 o                         
   6   8   5        210.90        942.79       240.21 o                         
   8   8   5         76.57        695.12       113.95 o                         
 -11   9   5       2257.09       2287.76       216.80 o                         
  -9   9   5       6811.15       6183.82       296.98 o                         
  -7   9   5       3110.57       3216.78       231.76 o                         
  -5   9   5        769.04       1465.81       319.37 o                         
  -3   9   5       4911.40       5036.18       456.79 o                         
  -1   9   5        445.10        867.78       264.66 o                         
   1   9   5         17.18        749.45       237.94 o                         
   3   9   5       1725.51       2019.31       365.18 o                         
   5   9   5       2038.25       2553.72       428.80 o                         
 -28   0   6       4263.79       3831.01       345.45 o                         
 -26   0   6       1096.63       1265.87       224.64 o                         
 -24   0   6       7417.29       6755.46       294.31 o                         
 -22   0   6       7230.75       6544.80       289.20 o                         
 -20   0   6      14348.96      13498.08       401.38 o                         
 -18   0   6       1881.85       2099.27       208.39 o                         
 -16   0   6       4639.21       4898.44       236.73 o                         
 -14   0   6       4783.81       4086.48       211.26 o                         
 -12   0   6        120.99         51.43        98.20 o                         
 -10   0   6      14849.53      15333.74       284.79 o                         
  -8   0   6      36554.52      35673.82       383.51 o                         
  -6   0   6      32594.34      32106.75       433.19 o                         
  -4   0   6       1808.84       3429.30       147.25 o                         
  -2   0   6       1412.13       2140.81       171.79 o                         
   0   0   6       4167.79       3789.77       209.25 o                         
   2   0   6       1273.23       1599.25       185.77 o                         
   4   0   6         26.06         85.16       144.31 o                         
   6   0   6      22707.04      23201.80       564.70 o                         
   8   0   6      35813.82      33421.02       741.59 o                         
  10   0   6       1094.18        960.15       296.13 o                         
  12   0   6       6874.36       6855.96       518.60 o                         
  14   0   6       4233.60       4459.88       588.40 o                         
  16   0   6        323.60        324.06       496.87 o                         
  18   0   6        674.32       1014.10       243.75 o                         
 -27   1   6       4248.43       3971.15       213.27 o                         
 -25   1   6       1654.33       1734.97       149.01 o                         
 -23   1   6       4697.71       4703.00       226.18 o                         
 -21   1   6         73.99        166.28        89.90 o                         
 -19   1   6       6542.39       6315.90       197.54 o                         
 -17   1   6       1393.46       1636.99       123.14 o                         
 -15   1   6         99.30         40.28        76.74 o                         
 -13   1   6       6657.34       6506.11       162.49 o                         
 -11   1   6       3709.03       4003.19       113.30 o                         
  -9   1   6       8624.72       8320.79       132.21 o                         
  -7   1   6      48748.14      48028.87       409.77 o                         
  -5   1   6       3766.47       4835.70       124.58 o                         
  -3   1   6        992.48       1266.38       107.34 o                         
  -1   1   6       9292.60       9632.21       202.06 o                         
   1   1   6       4377.95       4436.49       153.42 o                         
   3   1   6       9010.21       9323.71       218.55 o                         
   5   1   6       1598.23       1690.00       147.67 o                         
   7   1   6      21187.41      19639.59       372.54 o                         
   9   1   6       2328.06       2311.08       183.69 o                         
  11   1   6       2506.80       2597.19       197.39 o                         
  13   1   6       3123.78       3325.90       246.46 o                         
  15   1   6       3481.49       3541.67       245.17 o                         
  17   1   6        323.01        776.62       142.15 o                         
 -26   2   6        671.64        961.30       167.77 o                         
 -24   2   6        798.43       1140.62       123.88 o                         
 -22   2   6       1550.03       1493.06       150.38 o                         
 -20   2   6         79.97        163.07        98.52 o                         
 -18   2   6       6153.77       5918.12       175.27 o                         
 -16   2   6       3252.86       3488.27       151.27 o                         
 -14   2   6          0.46        103.01        68.68 o                         
 -12   2   6       1100.05       1471.66       122.42 o                         
 -10   2   6       4657.73       5019.12       113.07 o                         
  -8   2   6      13570.45      13383.64       181.79 o                         
  -6   2   6       6545.15       6580.45       131.48 o                         
  -4   2   6       8176.62       8117.19       176.30 o                         
  -2   2   6       1973.21       2334.71       137.74 o                         
   0   2   6          7.34        -69.73        69.73 o                         
   2   2   6       6697.69       6202.45       173.53 o                         
   4   2   6       5855.43       5509.72       176.42 o                         
   6   2   6        247.36        196.85       104.42 o                         
   8   2   6       1569.24       1438.71       153.29 o                         
  10   2   6        233.34        352.40       140.30 o                         
  12   2   6          9.47         91.36       132.24 o                         
  14   2   6       1125.45       1646.58       185.41 o                         
  16   2   6        855.43       1020.00       161.46 o                         
  18   2   6       2286.19       2530.45       283.21 o                         
 -27   3   6         56.01        725.39       162.27 o                         
 -25   3   6        497.29        900.99       188.58 o                         
 -23   3   6        964.66       1013.98       172.65 o                         
 -21   3   6         23.73        400.71       145.52 o                         
 -19   3   6       8149.20       7680.55       230.32 o                         
 -17   3   6      10062.00       9898.95       248.49 o                         
 -15   3   6       2350.40       2791.65       115.54 o                         
 -13   3   6       3233.71       3740.74       152.10 o                         
 -11   3   6      16621.39      16406.31       239.63 o                         
  -9   3   6        372.81        334.74        81.18 o                         
  -7   3   6         71.87        151.74        82.44 o                         
  -5   3   6       5728.70       5887.14       152.47 o                         
  -3   3   6       7808.21       6977.35       189.20 o                         
  -1   3   6       9395.32       9054.76       207.70 o                         
   1   3   6      14551.01      13182.25       297.34 o                         
   3   3   6      14261.79      13413.72       241.44 o                         
   5   3   6        345.34        354.02       101.46 o                         
   7   3   6       1878.10       2280.08       187.69 o                         
   9   3   6       3774.76       4040.32       243.31 o                         
  11   3   6        817.74        570.36       146.98 o                         
  13   3   6         29.29        190.20       118.18 o                         
  15   3   6       1626.21       1994.65       352.28 o                         
  17   3   6       4779.37       3993.33       350.05 o                         
 -26   4   6         46.84        641.12       154.58 o                         
 -24   4   6       1531.03       1582.52       189.76 o                         
 -22   4   6        206.09        443.80       127.14 o                         
 -20   4   6       6467.44       6262.70       242.97 o                         
 -18   4   6      15504.29      14180.34       299.74 o                         
 -16   4   6       7902.79       7743.76       211.43 o                         
 -14   4   6       4456.40       5051.26       141.40 o                         
 -12   4   6       1644.60       1903.50       123.30 o                         
 -10   4   6       2018.27       2091.93       117.64 o                         
  -8   4   6       3053.28       3633.27       128.97 o                         
  -6   4   6       2683.92       2737.50       105.83 o                         
  -4   4   6       5548.91       5106.71       150.27 o                         
  -2   4   6      10148.61       9888.19       182.28 o                         
   0   4   6      10544.51      10420.19       217.61 o                         
   2   4   6      18934.38      17406.40       303.10 o                         
   4   4   6      10388.20       9918.83       236.84 o                         
   6   4   6       4938.55       4618.22       206.99 o                         
   8   4   6       1671.15       1699.07       169.61 o                         
  10   4   6        499.10        170.42       191.96 o                         
  12   4   6       1266.53       1086.87       206.47 o                         
  14   4   6        747.14       1245.56       211.60 o                         
  16   4   6       1273.92       1305.97       214.49 o                         
 -23   5   6         11.62        658.60       143.40 o                         
 -21   5   6        623.92        864.75       151.52 o                         
 -19   5   6       2048.40       1989.67       216.28 o                         
 -17   5   6      19182.41      18284.26       487.64 o                         
 -15   5   6       1783.54       2161.55       217.50 o                         
 -13   5   6       6886.98       6103.64       267.91 o                         
 -11   5   6        473.49        854.99       103.27 o                         
  -9   5   6        387.31        747.76        76.04 o                         
  -7   5   6        317.61        304.23        88.62 o                         
  -5   5   6        236.07        397.73        69.91 o                         
  -3   5   6       3012.32       3056.31       151.84 o                         
  -1   5   6       3362.28       3664.30       149.29 o                         
   1   5   6       9271.75       9307.04       190.69 o                         
   3   5   6        257.64        274.09        90.30 o                         
   5   5   6       1727.04       1944.22       229.39 o                         
   7   5   6        259.84        337.18       135.09 o                         
   9   5   6        100.92        328.49       131.05 o                         
  11   5   6          9.50        276.31       143.80 o                         
  13   5   6        209.90        485.73       142.78 o                         
  15   5   6        718.86       1198.11       179.29 o                         
 -22   6   6        284.76        615.20       126.77 o                         
 -20   6   6         23.92        340.72       131.72 o                         
 -18   6   6         63.24        216.82       115.97 o                         
 -16   6   6        102.03        466.90       135.72 o                         
 -14   6   6        219.45        239.60       137.46 o                         
 -12   6   6       2129.43       2035.23       203.44 o                         
 -10   6   6       1416.75       1474.24       169.24 o                         
  -8   6   6       1679.93       2037.17       211.02 o                         
  -6   6   6       1871.85       2315.21       242.73 o                         
  -4   6   6        191.99       -204.86       276.11 o                         
  -2   6   6         34.25         89.07       283.75 o                         
   0   6   6       5399.63       5275.99       205.30 o                         
   2   6   6        159.89        354.37       103.40 o                         
   4   6   6        855.69        878.15       121.47 o                         
   6   6   6       1132.01       1354.16       167.77 o                         
   8   6   6        622.51        972.01       140.09 o                         
  10   6   6       4776.31       4509.35       257.84 o                         
  12   6   6       1066.84       1535.21       294.77 o                         
 -19   7   6        527.63        713.22       134.26 o                         
 -17   7   6        207.34        687.91       130.24 o                         
 -15   7   6        355.92        953.11       149.99 o                         
 -13   7   6       1010.45       1326.38       165.30 o                         
 -11   7   6       7357.87       7137.94       281.54 o                         
  -9   7   6       5815.13       4982.26       306.35 o                         
  -7   7   6       6249.80       5817.88       334.03 o                         
  -5   7   6      10858.40       9406.89       675.65 o                         
  -3   7   6        498.22        843.60       363.91 o                         
  -1   7   6         44.03        201.04       313.01 o                         
   1   7   6         46.89        495.82        91.00 o                         
   3   7   6       1326.24       1291.36       141.34 o                         
   5   7   6       3386.35       2857.80       183.67 o                         
   7   7   6       1143.59       1433.15       222.93 o                         
   9   7   6       5114.89       4879.29       255.74 o                         
  11   7   6       4173.12       3540.09       253.24 o                         
 -16   8   6        103.80        653.55       113.79 o                         
 -14   8   6        238.87        566.94       152.99 o                         
 -12   8   6       7349.70       6438.46       363.66 o                         
 -10   8   6       4906.10       4652.95       380.53 o                         
  -8   8   6       4002.88       4053.41       431.98 o                         
  -6   8   6       3397.44       3122.48       491.15 o                         
  -4   8   6      10963.75      10107.99       680.74 o                         
  -2   8   6         83.06        360.09       269.75 o                         
   0   8   6         83.78        945.40       311.74 o                         
   2   8   6        588.07        832.15       309.19 o                         
   4   8   6       2311.78       2582.35       223.88 o                         
   6   8   6        978.79       1519.61       254.11 o                         
 -11   9   6       5515.32       5079.08       281.81 o                         
  -9   9   6       1201.79       1476.76       239.85 o                         
  -7   9   6       1055.04       1572.69       323.19 o                         
  -5   9   6       2240.40       2845.10       412.26 o                         
  -3   9   6        153.97       1216.42       301.56 o                         
  -1   9   6       1190.83       1829.72       328.28 o                         
   1   9   6        322.99        685.83       273.57 o                         
 -27   1   7        509.02        792.34       134.65 o                         
 -25   1   7       1085.61       1100.95       154.78 o                         
 -23   1   7        230.91        638.37       123.61 o                         
 -21   1   7       8069.64       7802.79       208.30 o                         
 -19   1   7       4331.76       4489.37       169.76 o                         
 -17   1   7       1840.17       2187.88       135.47 o                         
 -15   1   7       2744.76       3250.42       147.63 o                         
 -13   1   7       4650.43       4601.23       137.79 o                         
 -11   1   7        611.41        665.37        72.84 o                         
  -9   1   7       8367.67       8213.01       149.35 o                         
  -7   1   7        195.77         99.36        66.72 o                         
  -5   1   7       8526.71       8125.65       156.79 o                         
  -3   1   7       1456.29       1607.25       118.31 o                         
  -1   1   7        582.83        587.27       103.43 o                         
   1   1   7       1126.34       1325.75       132.19 o                         
   3   1   7       6782.70       6450.31       211.11 o                         
   5   1   7       1978.85       2420.25       177.24 o                         
   7   1   7        657.77        610.43       137.33 o                         
   9   1   7       7629.94       6915.60       248.06 o                         
  11   1   7        268.12        274.10       138.50 o                         
  13   1   7       1131.22       1040.16       161.29 o                         
  15   1   7         16.78        680.11       152.77 o                         
  17   1   7       1943.87       1809.80       203.65 o                         
 -26   2   7       5660.64       5298.67       363.31 o                         
 -24   2   7        419.71        740.31       103.47 o                         
 -22   2   7       2940.41       3015.97       179.50 o                         
 -20   2   7       1630.98       1588.34       162.83 o                         
 -18   2   7       3034.79       3429.91       155.13 o                         
 -16   2   7         26.03        100.15        75.39 o                         
 -14   2   7       5570.15       5232.94       149.69 o                         
 -12   2   7      10272.79       9681.44       154.53 o                         
 -10   2   7       1110.38       1154.37        76.11 o                         
  -8   2   7      11379.11      11167.29       168.25 o                         
  -6   2   7       7152.37       7026.54       151.18 o                         
  -4   2   7      15943.38      15781.27       241.66 o                         
  -2   2   7       4243.11       4385.43       154.24 o                         
   0   2   7       3078.51       3200.01       146.04 o                         
   2   2   7      14341.84      13116.26       259.53 o                         
   4   2   7       7890.93       7180.25       222.28 o                         
   6   2   7        202.13         81.41       119.69 o                         
   8   2   7       1004.51        947.01       159.70 o                         
  10   2   7       7498.68       7178.04       286.00 o                         
  12   2   7        315.89        324.01       132.47 o                         
  14   2   7       1116.17       1040.53       152.62 o                         
  16   2   7       3449.32       2873.52       442.86 o                         
 -27   3   7       1428.43       1217.09       203.99 o                         
 -25   3   7        682.00       1083.73       167.96 o                         
 -23   3   7         14.51        423.66       114.01 o                         
 -21   3   7       1973.30       2220.82       184.06 o                         
 -19   3   7       6457.07       6867.90       213.15 o                         
 -17   3   7        552.29        952.15       187.15 o                         
 -15   3   7       6215.79       6145.46       182.33 o                         
 -13   3   7       3462.13       3821.73       116.76 o                         
 -11   3   7       7730.14       7663.71       221.78 o                         
  -9   3   7         86.18        211.07        72.14 o                         
  -7   3   7       1020.37       1083.43        88.86 o                         
  -5   3   7      12692.01      11980.87       251.61 o                         
  -3   3   7       2773.82       3473.01       160.55 o                         
  -1   3   7         37.79         57.69        78.73 o                         
   1   3   7        105.66        225.61        74.42 o                         
   3   3   7       3649.88       4006.23       194.76 o                         
   5   3   7       2702.13       3334.39       217.74 o                         
   7   3   7         85.65        130.29       120.92 o                         
   9   3   7       6039.73       6098.76       253.67 o                         
  11   3   7       3579.00       3504.37       280.29 o                         
  13   3   7         16.01        387.02       290.56 o                         
  15   3   7        441.44        859.25       212.85 o                         
 -24   4   7        179.40        524.33       170.04 o                         
 -22   4   7          9.75        386.42       135.96 o                         
 -20   4   7       1427.00       1758.76       209.10 o                         
 -18   4   7         48.37         83.73       107.54 o                         
 -16   4   7       3731.45       4458.01       171.23 o                         
 -14   4   7       2081.43       2319.81       176.50 o                         
 -12   4   7        557.06        852.69       136.76 o                         
 -10   4   7       3682.89       4116.82       145.38 o                         
  -8   4   7        742.89       1061.19        87.56 o                         
  -6   4   7       1214.77       1629.15        97.92 o                         
  -4   4   7        768.66        801.76       131.16 o                         
  -2   4   7       6021.30       6418.29       181.09 o                         
   0   4   7       2073.00       2619.75       141.77 o                         
   2   4   7       6823.47       6184.33       222.78 o                         
   4   4   7        650.18        758.06       139.57 o                         
   6   4   7         84.73        -39.49       157.66 o                         
   8   4   7         14.66        252.92       157.50 o                         
  10   4   7        803.48       1646.57       230.97 o                         
  12   4   7        915.79       1209.82       200.95 o                         
  14   4   7        604.10       1092.23       195.01 o                         
 -23   5   7       1610.07       1860.59       196.87 o                         
 -21   5   7        694.04        906.32       166.76 o                         
 -19   5   7        183.31        438.72       135.80 o                         
 -17   5   7       4778.79       4617.54       304.46 o                         
 -15   5   7       9954.76       9547.81       338.17 o                         
 -13   5   7         15.85        146.14       133.69 o                         
 -11   5   7         28.83        -76.37        90.23 o                         
  -9   5   7      15244.23      14122.35       238.93 o                         
  -7   5   7       2553.06       2759.89       104.97 o                         
  -5   5   7        635.70       1336.09       149.20 o                         
  -3   5   7       4840.56       4998.00       213.77 o                         
  -1   5   7       8033.57       7566.45       172.13 o                         
   1   5   7       1296.86       1317.75       151.36 o                         
   3   5   7       2294.14       2624.59       193.69 o                         
   5   5   7      10380.77       9323.49       419.65 o                         
   7   5   7       5884.13       4645.47       262.08 o                         
   9   5   7         13.87        326.46       144.54 o                         
  11   5   7        230.06        608.75       168.96 o                         
  13   5   7       2202.76       1992.28       213.97 o                         
 -22   6   7       6288.50       5387.93       291.19 o                         
 -20   6   7       1482.53       1066.22       163.00 o                         
 -18   6   7       1227.12       1573.45       185.68 o                         
 -16   6   7       8457.64       6830.22       292.63 o                         
 -14   6   7       2927.44       3123.74       244.91 o                         
 -12   6   7        494.74        703.76       142.51 o                         
 -10   6   7       4218.75       4714.57       346.54 o                         
  -8   6   7       9712.39       9228.23       257.11 o                         
  -6   6   7        325.47       1295.31       388.08 o                         
  -4   6   7         71.24        515.27       188.96 o                         
  -2   6   7      11222.47      10657.39       300.11 o                         
   0   6   7       4527.30       4343.53       293.50 o                         
   2   6   7        230.42        578.81       233.90 o                         
   4   6   7       5432.89       5472.28       595.84 o                         
   6   6   7       6811.64       6433.88       291.95 o                         
   8   6   7        824.01        990.56       166.94 o                         
  10   6   7         80.29        732.09       149.00 o                         
 -19   7   7        504.64        946.50       177.96 o                         
 -17   7   7        891.33       1208.71       153.40 o                         
 -15   7   7       8479.99       8444.81       308.92 o                         
 -13   7   7         15.69        478.75       112.21 o                         
 -11   7   7        281.40        698.62       126.67 o                         
  -9   7   7       5158.87       4952.90       210.00 o                         
  -7   7   7       1524.91       1926.47       278.63 o                         
  -5   7   7          9.58        699.82       309.19 o                         
  -3   7   7       3024.79       2862.91       484.79 o                         
  -1   7   7       5286.02       4558.86       254.57 o                         
   1   7   7         13.10        560.03       101.73 o                         
   3   7   7          5.08        531.06       140.55 o                         
   5   7   7        926.17       1322.00       170.64 o                         
   7   7   7        710.57       1114.34       147.44 o                         
   9   7   7         33.80        798.20       138.19 o                         
 -16   8   7        109.39        596.73       113.83 o                         
 -14   8   7          1.45        623.60       107.15 o                         
 -12   8   7        620.72        759.81       106.76 o                         
 -10   8   7        260.19        791.95       214.26 o                         
  -8   8   7         32.45        238.34       133.75 o                         
  -6   8   7       4605.77       4685.00       489.88 o                         
  -4   8   7       4028.89       2962.16       470.79 o                         
  -2   8   7         12.85       1058.64       330.83 o                         
   0   8   7         54.48        517.87       293.93 o                         
   2   8   7         44.24        661.77        94.52 o                         
   4   8   7        106.86        454.92       203.58 o                         
  -9   9   7       1608.41       1555.98       198.80 o                         
  -7   9   7       1718.69       2141.46       410.99 o                         
  -5   9   7       2000.32       2465.92       422.44 o                         
  -3   9   7       3403.19       3160.65       483.51 o                         
 -28   0   8        362.68        454.48       154.03 o                         
 -26   0   8       8822.64       8419.02       495.60 o                         
 -24   0   8      31464.68      27802.20       757.35 o                         
 -22   0   8       5876.89       6033.26       260.53 o                         
 -20   0   8       1992.61       2273.22       190.17 o                         
 -18   0   8       3395.18       3704.57       222.23 o                         
 -16   0   8       9104.76       9016.52       281.27 o                         
 -14   0   8       6920.77       7125.00       240.93 o                         
 -12   0   8         88.78        163.62       105.72 o                         
 -10   0   8      12437.04      12596.68       333.77 o                         
  -8   0   8        459.32        428.57       160.47 o                         
  -6   0   8       2692.39       3206.01       251.48 o                         
  -4   0   8      20304.41      18672.08       479.78 o                         
  -2   0   8      25477.95      24156.40       561.55 o                         
   0   0   8       4766.79       4855.90       306.11 o                         
   2   0   8         49.85        -62.11       146.99 o                         
   4   0   8       2223.03       2093.33       245.94 o                         
   6   0   8       2985.09       2563.90       270.98 o                         
   8   0   8         17.34         85.18       156.24 o                         
  10   0   8        280.82        539.24       176.46 o                         
  12   0   8      10795.84      10715.94       551.87 o                         
  14   0   8       3236.06       3738.66       412.44 o                         
 -27   1   8        756.47       1029.07       131.09 o                         
 -25   1   8       1756.90       2218.02       162.45 o                         
 -23   1   8       7114.97       7308.26       234.31 o                         
 -21   1   8        334.02        464.74       100.78 o                         
 -19   1   8       3342.58       3599.78       162.50 o                         
 -17   1   8      10068.58       9925.66       206.62 o                         
 -15   1   8       3378.94       3806.73       149.84 o                         
 -13   1   8       2259.38       2702.15       122.02 o                         
 -11   1   8       4721.25       4387.34       141.03 o                         
  -9   1   8      19818.85      19246.04       296.32 o                         
  -7   1   8       7994.92       8433.21       188.42 o                         
  -5   1   8       4649.12       4745.83       145.29 o                         
  -3   1   8      25483.96      23067.88       383.10 o                         
  -1   1   8       2957.65       3286.38       181.31 o                         
   1   1   8        433.50        551.87       123.04 o                         
   3   1   8        804.05        809.45       153.10 o                         
   5   1   8       2174.82       2328.72       185.29 o                         
   7   1   8        178.04        122.07       122.47 o                         
   9   1   8        290.24        471.78       142.54 o                         
  11   1   8       9407.20       8946.67       425.91 o                         
  13   1   8       5078.76       5755.29       296.86 o                         
  15   1   8        840.50        815.96       157.06 o                         
 -26   2   8        288.97        619.45       103.62 o                         
 -24   2   8       4106.64       4756.32       234.58 o                         
 -22   2   8        180.07        495.24       100.87 o                         
 -20   2   8        284.12        361.39       102.18 o                         
 -18   2   8        894.48        998.23       123.33 o                         
 -16   2   8         53.75        -25.79        73.12 o                         
 -14   2   8       6048.62       6135.29       144.82 o                         
 -12   2   8       8182.61       7918.33       164.57 o                         
 -10   2   8       2321.84       2636.55       107.91 o                         
  -8   2   8         38.58        238.50        63.82 o                         
  -6   2   8        483.46        774.81        73.11 o                         
  -4   2   8       2989.90       3645.83       140.53 o                         
  -2   2   8       5697.43       5645.38       176.27 o                         
   0   2   8       5304.76       5307.32       181.52 o                         
   2   2   8      13675.66      12354.75       287.60 o                         
   4   2   8       1346.22       1583.29       173.70 o                         
   6   2   8        766.12        936.85       158.50 o                         
   8   2   8        836.44       1107.85       180.13 o                         
  10   2   8         85.98        172.01       125.02 o                         
  12   2   8       3058.53       3690.87       245.55 o                         
  14   2   8        481.37        718.23       130.72 o                         
 -25   3   8         88.58        716.22       138.27 o                         
 -23   3   8        358.09        581.30       139.76 o                         
 -21   3   8         71.25        444.57        88.75 o                         
 -19   3   8       2677.94       2972.75       164.40 o                         
 -17   3   8       3453.27       4013.59       178.03 o                         
 -15   3   8      11992.46      11157.73       248.47 o                         
 -13   3   8      23049.59      22455.60       443.45 o                         
 -11   3   8       6899.85       6723.49       151.85 o                         
  -9   3   8        418.55        784.48        70.47 o                         
  -7   3   8       6343.48       6310.77       261.82 o                         
  -5   3   8        720.22       1300.54       157.27 o                         
  -3   3   8        971.16       1535.30       127.94 o                         
  -1   3   8         23.95        138.31       102.90 o                         
   1   3   8       5227.24       4971.14       199.20 o                         
   3   3   8       1514.89       1631.28       180.93 o                         
   5   3   8       1509.59       1661.00       177.05 o                         
   7   3   8       6244.70       6044.08       252.64 o                         
   9   3   8       1591.73       1625.86       176.58 o                         
  11   3   8         32.03        476.53       194.49 o                         
  13   3   8        166.28        296.84       150.23 o                         
 -24   4   8        115.40        718.57       144.08 o                         
 -22   4   8         19.10        847.94       143.54 o                         
 -20   4   8        934.83        936.41       184.18 o                         
 -18   4   8        869.90        701.87       127.06 o                         
 -16   4   8       5149.06       5011.28       228.66 o                         
 -14   4   8      10900.48      10144.76       277.16 o                         
 -12   4   8      11190.83      10069.18       246.13 o                         
 -10   4   8       6008.14       6106.28       157.47 o                         
  -8   4   8         56.80        473.80        86.24 o                         
  -6   4   8       5372.52       5645.98       155.49 o                         
  -4   4   8         88.00        271.35        98.07 o                         
  -2   4   8       1221.89       1175.45       141.66 o                         
   0   4   8      14352.78      13137.18       318.99 o                         
   2   4   8      18852.02      17077.91       379.59 o                         
   4   4   8       5188.28       4740.29       234.82 o                         
   6   4   8       7366.67       6428.48       253.21 o                         
   8   4   8       2842.73       3108.30       294.94 o                         
  10   4   8         13.94        429.00       185.00 o                         
  12   4   8         48.08        470.95       186.51 o                         
 -23   5   8        310.13        826.48       147.81 o                         
 -21   5   8         85.09        471.91       152.28 o                         
 -19   5   8       1036.95        994.99       163.31 o                         
 -17   5   8       5461.28       5621.71       289.24 o                         
 -15   5   8        813.78        597.23       163.06 o                         
 -13   5   8      10700.91      10238.43       344.44 o                         
 -11   5   8       1443.07       1720.21       164.61 o                         
  -9   5   8        985.40       1031.92       109.46 o                         
  -7   5   8        207.39        193.25       104.99 o                         
  -5   5   8        506.31        726.84       116.70 o                         
  -3   5   8       1159.98       1535.09       205.17 o                         
  -1   5   8         47.94        279.47       135.57 o                         
   1   5   8       4047.50       3981.81       214.08 o                         
   3   5   8       2953.51       2977.26       320.64 o                         
   5   5   8       6181.97       5835.18       298.70 o                         
   7   5   8       1953.81       2215.72       239.57 o                         
   9   5   8        272.18        410.59       249.32 o                         
  11   5   8        374.13       1157.47       189.52 o                         
 -22   6   8       4889.91       4522.70       304.67 o                         
 -20   6   8       2631.82       2794.69       246.88 o                         
 -18   6   8        122.68        367.83       124.41 o                         
 -16   6   8        965.13       1040.10       164.19 o                         
 -14   6   8        837.99       1308.12       169.96 o                         
 -12   6   8        335.51        423.02       136.65 o                         
 -10   6   8        413.11        790.63       112.13 o                         
  -8   6   8       1298.77       1611.25       174.07 o                         
  -6   6   8       2039.19       2807.11       277.76 o                         
  -4   6   8        915.94       1645.74       171.33 o                         
  -2   6   8        113.63        601.07       289.30 o                         
   0   6   8         97.24        723.81       134.31 o                         
   2   6   8        404.55        797.71       288.79 o                         
   4   6   8       1298.53       2318.90       239.33 o                         
   6   6   8          6.82        651.92       133.70 o                         
   8   6   8         27.89        413.61       218.95 o                         
 -19   7   8       1144.60       1229.07       159.81 o                         
 -17   7   8         72.56        528.15       143.26 o                         
 -15   7   8        198.49        417.86       194.82 o                         
 -13   7   8       1715.88       2385.27       307.26 o                         
 -11   7   8        385.04        862.26       153.15 o                         
  -9   7   8        330.72        754.32        95.69 o                         
  -7   7   8       8174.83       7795.08       335.98 o                         
  -5   7   8      12880.67      11438.14       315.86 o                         
  -3   7   8       1771.43       2340.45       342.08 o                         
  -1   7   8       2657.94       2617.98       194.49 o                         
   1   7   8       1276.90       1452.92       266.36 o                         
   3   7   8         70.57        952.65       167.36 o                         
   5   7   8         49.40        731.46       132.00 o                         
 -14   8   8        742.26        979.43       135.99 o                         
 -12   8   8       1039.08       1184.94       134.61 o                         
 -10   8   8        333.33        429.08       193.98 o                         
  -8   8   8       3808.65       3991.54       552.22 o                         
  -6   8   8      12169.31      12129.84       778.71 o                         
  -4   8   8       7401.27       7587.35       629.84 o                         
  -2   8   8         41.29        514.05       262.12 o                         
   0   8   8       4255.46       4109.40       221.44 o                         
   2   8   8        569.50       1207.16       134.05 o                         
 -27   1   9       2530.98       2316.29       188.34 o                         
 -25   1   9       1459.61       1436.12       171.96 o                         
 -23   1   9       1669.53       2088.58       140.48 o                         
 -21   1   9       4992.73       5169.23       263.02 o                         
 -19   1   9        287.70        461.50       100.45 o                         
 -17   1   9        788.19        927.42       100.34 o                         
 -15   1   9       5300.15       5308.63       149.29 o                         
 -13   1   9       2012.42       2304.01       133.05 o                         
 -11   1   9         82.30         44.49        96.86 o                         
  -9   1   9       2417.97       2488.53       171.07 o                         
  -7   1   9       1228.94       1319.95       140.74 o                         
  -5   1   9       1971.19       2210.46       163.53 o                         
  -3   1   9        876.72       1095.84       152.07 o                         
  -1   1   9       7015.34       6499.51       226.28 o                         
   1   1   9       2914.61       2985.05       194.54 o                         
   3   1   9       3031.57       3086.07       202.79 o                         
   5   1   9        918.03        926.73       156.32 o                         
   7   1   9        520.86        678.71       151.79 o                         
   9   1   9       1171.90       1530.76       177.39 o                         
  11   1   9        141.68        201.86       138.81 o                         
  13   1   9       1436.02       1540.71       178.87 o                         
 -26   2   9         81.50        373.56       100.30 o                         
 -24   2   9         67.99        568.95       110.97 o                         
 -22   2   9       5222.67       5322.13       304.94 o                         
 -20   2   9       2389.95       2494.19       153.66 o                         
 -18   2   9       1435.57       1455.21       124.15 o                         
 -16   2   9       1785.17       1981.82       142.00 o                         
 -14   2   9      19562.50      18316.00       287.78 o                         
 -12   2   9        669.80        594.99        93.80 o                         
 -10   2   9        932.29        959.76        95.27 o                         
  -8   2   9      20082.87      19951.62       291.44 o                         
  -6   2   9       5859.88       5925.30       165.24 o                         
  -4   2   9       4625.74       4733.09       185.24 o                         
  -2   2   9       6727.19       6107.47       209.42 o                         
   0   2   9       3695.05       3646.73       231.85 o                         
   2   2   9       1086.90       1048.90       159.45 o                         
   4   2   9        822.14        841.16       154.44 o                         
   6   2   9       1459.22       1308.66       181.24 o                         
   8   2   9       3781.43       3574.53       330.03 o                         
  10   2   9       2080.17       2096.84       192.47 o                         
  12   2   9        276.85        541.25       120.48 o                         
 -25   3   9          5.75        546.45       133.93 o                         
 -23   3   9       2071.27       2050.24       270.45 o                         
 -21   3   9       7829.52       7247.57       257.62 o                         
 -19   3   9        914.48        831.67       137.38 o                         
 -17   3   9         63.53        406.15        81.27 o                         
 -15   3   9      11274.33      10900.68       232.36 o                         
 -13   3   9         48.50         44.50       104.41 o                         
 -11   3   9         94.61        130.20        96.24 o                         
  -9   3   9        787.94        969.93       112.89 o                         
  -7   3   9       9023.34       8909.33       224.17 o                         
  -5   3   9         10.85        493.15       124.82 o                         
  -3   3   9       1214.17       1097.18       154.90 o                         
  -1   3   9       2435.34       2399.94       199.16 o                         
   1   3   9       1706.66       1790.41       180.96 o                         
   3   3   9       1692.16       1392.24       171.38 o                         
   5   3   9        361.53        250.32       129.14 o                         
   7   3   9       2240.94       2248.32       201.42 o                         
   9   3   9        238.42        575.77       120.73 o                         
  11   3   9        344.20        754.64       188.44 o                         
 -24   4   9        265.02        665.75       140.02 o                         
 -22   4   9       1194.65       1771.68       207.22 o                         
 -20   4   9        263.30        506.73       187.42 o                         
 -18   4   9       4160.95       4335.19       297.57 o                         
 -16   4   9         15.24        186.31        97.11 o                         
 -14   4   9       1227.61       1426.63       140.30 o                         
 -12   4   9        641.85        697.46       118.23 o                         
 -10   4   9       8798.33       8244.83       218.06 o                         
  -8   4   9       1071.97       1478.51       159.00 o                         
  -6   4   9          4.48        351.06       118.32 o                         
  -4   4   9         80.71        -14.19       103.68 o                         
  -2   4   9        516.72        624.10       134.83 o                         
   0   4   9       4533.55       4580.21       239.11 o                         
   2   4   9         15.25        161.96       111.43 o                         
   4   4   9       4275.54       4683.74       250.36 o                         
   6   4   9          6.99        191.54       146.55 o                         
   8   4   9         38.33        768.07       161.12 o                         
  10   4   9         67.46        367.82       150.50 o                         
 -23   5   9        607.78        904.74       217.08 o                         
 -21   5   9         62.06        670.45       144.70 o                         
 -19   5   9       2585.68       2651.84       240.18 o                         
 -17   5   9       2100.35       2469.68       229.61 o                         
 -15   5   9        261.51        278.55       132.09 o                         
 -13   5   9       1362.15       1624.79       277.65 o                         
 -11   5   9      10801.21       9593.71       272.19 o                         
  -9   5   9       3542.99       3635.42       250.97 o                         
  -7   5   9        371.15        635.88       286.64 o                         
  -5   5   9       3807.32       4057.93       251.08 o                         
  -3   5   9      10713.10       8909.98       335.23 o                         
  -1   5   9       1192.50       1272.38       211.14 o                         
   1   5   9        356.92        547.35       155.89 o                         
   3   5   9       5510.23       5279.10       293.41 o                         
   5   5   9       2537.07       2812.54       263.89 o                         
   7   5   9        538.24        961.18       158.91 o                         
   9   5   9       1089.38       1437.84       205.77 o                         
 -20   6   9       1296.90       1435.90       216.16 o                         
 -18   6   9       4906.46       5574.55       309.13 o                         
 -16   6   9       1213.24       1273.89       164.74 o                         
 -14   6   9        100.12        538.73       116.88 o                         
 -12   6   9       4759.71       4759.06       200.13 o                         
 -10   6   9       4440.67       4217.19       198.50 o                         
  -8   6   9       1982.15       2576.10       183.04 o                         
  -6   6   9         21.94        745.05       191.20 o                         
  -4   6   9       7038.02       6852.31       272.75 o                         
  -2   6   9       3531.64       3800.60       216.39 o                         
   0   6   9         21.00        549.66       161.95 o                         
   2   6   9       2614.58       3000.53       220.09 o                         
   4   6   9       5431.31       4994.12       274.58 o                         
   6   6   9        100.15        277.49       115.11 o                         
 -17   7   9       1262.41       1398.58       160.14 o                         
 -15   7   9        144.04        586.70       152.10 o                         
 -13   7   9        944.02       1126.02       118.91 o                         
 -11   7   9       9894.21       9245.09       259.70 o                         
  -9   7   9       2080.83       2635.21       369.77 o                         
  -7   7   9          5.03        684.30       139.32 o                         
  -5   7   9        241.08        543.73       124.26 o                         
  -3   7   9        856.49       1448.72       183.37 o                         
  -1   7   9        431.33       1020.09       120.53 o                         
   1   7   9         37.53        806.87       116.63 o                         
   3   7   9       2199.10       2876.16       192.67 o                         
 -12   8   9         67.14        705.68       100.70 o                         
 -10   8   9         16.69        250.93       183.86 o                         
  -8   8   9        804.09        640.15       128.65 o                         
  -6   8   9        839.19       1272.41       355.00 o                         
  -4   8   9         49.68        694.76       118.98 o                         
  -2   8   9        415.90        741.93       107.04 o                         
 -26   0  10       1577.48       1803.28       214.50 o                         
 -24   0  10        407.22        834.48       157.95 o                         
 -22   0  10       1218.36       1636.85       332.17 o                         
 -20   0  10      16911.94      15234.09       383.71 o                         
 -18   0  10      11734.04      11395.86       321.58 o                         
 -16   0  10        720.57        856.70       126.47 o                         
 -14   0  10       2859.41       3368.99       227.78 o                         
 -12   0  10       8362.67       7421.34       344.31 o                         
 -10   0  10         23.42        -98.53       156.00 o                         
  -8   0  10        802.17        890.67       203.35 o                         
  -6   0  10      15920.12      16149.48       488.48 o                         
  -4   0  10      21081.28      18928.74       530.92 o                         
  -2   0  10       4731.37       4266.22       477.19 o                         
   0   0  10       9120.75       8961.34       381.37 o                         
   2   0  10       4741.06       4810.89       543.75 o                         
   4   0  10         17.60        299.44       191.91 o                         
   6   0  10        554.47        401.92       201.63 o                         
   8   0  10        412.63        781.32       231.50 o                         
  10   0  10       1074.40       1106.42       268.48 o                         
 -27   1  10        680.24        799.85       128.97 o                         
 -25   1  10       1148.29       1484.22       134.61 o                         
 -23   1  10         49.54        484.20        83.63 o                         
 -21   1  10       2329.40       2606.08       187.14 o                         
 -19   1  10      17218.69      16033.43       311.76 o                         
 -17   1  10       7096.65       6832.08       203.04 o                         
 -15   1  10         14.83        -42.97        85.09 o                         
 -13   1  10       5557.84       5565.85       203.15 o                         
 -11   1  10        469.95        565.20       123.95 o                         
  -9   1  10       1678.43       2116.46       168.50 o                         
  -7   1  10          9.84       -105.69       105.69 o                         
  -5   1  10      12643.75      11851.27       293.21 o                         
  -3   1  10       8620.20       7552.25       244.30 o                         
  -1   1  10        787.50        791.98       139.36 o                         
   1   1  10      10447.42       9263.73       303.32 o                         
   3   1  10       2365.89       2238.44       204.15 o                         
   5   1  10          4.90        133.71       122.70 o                         
   7   1  10        162.44        623.04       138.19 o                         
   9   1  10        136.06        528.20       164.15 o                         
  11   1  10         91.96        393.56       119.86 o                         
 -26   2  10         59.15        648.63       127.15 o                         
 -24   2  10         74.64        374.66       103.11 o                         
 -22   2  10          6.99        353.64        97.57 o                         
 -20   2  10       6639.69       6478.98       202.72 o                         
 -18   2  10       2586.34       3214.98       190.77 o                         
 -16   2  10       1963.95       2344.24       136.93 o                         
 -14   2  10        903.75        842.90       120.55 o                         
 -12   2  10         72.13        247.93       138.66 o                         
 -10   2  10        914.60        951.96       157.89 o                         
  -8   2  10      10674.12      10349.31       306.94 o                         
  -6   2  10        186.75         26.57       125.31 o                         
  -4   2  10          8.74       -112.97       112.97 o                         
  -2   2  10        212.02         62.06       125.66 o                         
   0   2  10         10.40         14.34       120.58 o                         
   2   2  10       1460.27       1700.46       185.09 o                         
   4   2  10        559.77        745.80       147.57 o                         
   6   2  10       3609.60       4392.10       266.01 o                         
   8   2  10        246.04        674.11       161.11 o                         
  10   2  10          2.25        511.84       126.49 o                         
 -25   3  10       2733.84       2617.62       236.36 o                         
 -23   3  10       3908.11       3666.06       244.07 o                         
 -21   3  10        266.81        517.80        99.71 o                         
 -19   3  10        632.91        867.23       124.45 o                         
 -17   3  10        735.39        737.95       126.15 o                         
 -15   3  10       3723.75       4067.56       213.60 o                         
 -13   3  10       4945.11       4905.10       213.30 o                         
 -11   3  10       7501.00       6284.27       257.41 o                         
  -9   3  10       9365.03       8737.96       290.66 o                         
  -7   3  10       2419.59       2619.13       211.88 o                         
  -5   3  10       2723.36       3214.29       226.36 o                         
  -3   3  10        563.26        714.71       147.60 o                         
  -1   3  10         16.21         71.83       120.04 o                         
   1   3  10        614.91        785.51       142.04 o                         
   3   3  10        700.85        788.63       142.39 o                         
   5   3  10       6874.57       6393.73       334.00 o                         
   7   3  10       5938.74       5699.39       248.40 o                         
   9   3  10       1752.68       1479.07       210.99 o                         
 -24   4  10       2206.59       2309.37       224.72 o                         
 -22   4  10        581.06        983.33       152.65 o                         
 -20   4  10        268.00        894.14       133.58 o                         
 -18   4  10        115.62        340.01       123.92 o                         
 -16   4  10       4064.13       4063.28       208.17 o                         
 -14   4  10       2408.70       2475.43       171.83 o                         
 -12   4  10       7846.00       7047.02       209.46 o                         
 -10   4  10      16806.21      14341.23       408.96 o                         
  -8   4  10       7328.11       7029.44       281.14 o                         
  -6   4  10      10276.92       9710.11       296.43 o                         
  -4   4  10        275.65        351.35       119.39 o                         
  -2   4  10        782.26        718.76       137.22 o                         
   0   4  10        511.11        567.92       122.91 o                         
   2   4  10        442.18        472.22       127.16 o                         
   4   4  10       2052.32       2249.03       247.44 o                         
   6   4  10       7979.26       7424.52       356.38 o                         
   8   4  10       2563.60       1869.02       233.97 o                         
 -21   5  10        555.40       1033.60       150.90 o                         
 -19   5  10        124.61        506.17       208.90 o                         
 -17   5  10        170.72        489.86       139.46 o                         
 -15   5  10        238.93        849.13       127.61 o                         
 -13   5  10       3214.13       3627.82       201.01 o                         
 -11   5  10       1222.27       1548.80       202.84 o                         
  -9   5  10       3575.45       3921.95       273.13 o                         
  -7   5  10         27.60        378.48       147.02 o                         
  -5   5  10        342.37        449.72       159.74 o                         
  -3   5  10         18.97        360.35       135.64 o                         
  -1   5  10         15.97        384.56       136.74 o                         
   1   5  10        235.79        688.84       148.95 o                         
   3   5  10        340.57        650.99       159.77 o                         
   5   5  10       2155.50       2751.42       417.29 o                         
   7   5  10       2442.32       2380.28       293.52 o                         
 -20   6  10        356.37        843.11       155.45 o                         
 -18   6  10       1094.88       1627.21       155.08 o                         
 -16   6  10        417.20        901.05       150.54 o                         
 -14   6  10          1.11        470.45        97.16 o                         
 -12   6  10       1980.88       2547.67       209.47 o                         
 -10   6  10       3385.46       3219.60       212.13 o                         
  -8   6  10         56.58        623.73       142.10 o                         
  -6   6  10         51.54        559.27       127.53 o                         
  -4   6  10       2730.18       3010.78       196.87 o                         
  -2   6  10       2722.29       3147.65       211.19 o                         
   0   6  10       2434.72       3329.34       348.67 o                         
   2   6  10        491.82        955.34       142.61 o                         
   4   6  10        632.64       1282.75       168.81 o                         
 -15   7  10       2197.76       2103.49       150.88 o                         
 -13   7  10        133.56        467.36        97.76 o                         
 -11   7  10         18.38        456.03       147.74 o                         
  -9   7  10        525.09        606.95       103.31 o                         
  -7   7  10       2015.70       1776.70       209.24 o                         
  -5   7  10       1980.23       2250.74       163.50 o                         
  -3   7  10       2575.68       2818.70       180.71 o                         
  -1   7  10       6268.50       5713.29       337.05 o                         
 -25   1  11       1023.45       1305.07       153.17 o                         
 -23   1  11        919.92       1113.77       159.55 o                         
 -21   1  11       1096.74       1091.22       138.93 o                         
 -19   1  11        672.45        858.93       101.56 o                         
 -17   1  11       1629.67       1983.90       124.90 o                         
 -15   1  11       1276.03       1527.82       157.12 o                         
 -13   1  11         78.57        245.88       134.46 o                         
 -11   1  11       1060.16        805.01       158.01 o                         
  -9   1  11       2543.05       2487.09       216.66 o                         
  -7   1  11       2914.77       2905.69       225.86 o                         
  -5   1  11       2438.14       2468.73       212.49 o                         
  -3   1  11       3386.72       3715.56       246.30 o                         
  -1   1  11       2852.00       2742.54       220.57 o                         
   1   1  11         10.16         38.36       124.30 o                         
   3   1  11       1674.22       1736.77       181.66 o                         
   5   1  11       1057.63       1453.83       182.32 o                         
   7   1  11        354.07        707.95       200.70 o                         
   9   1  11        555.01        818.17       147.08 o                         
 -24   2  11       2506.36       2320.53       319.34 o                         
 -22   2  11       2041.59       2223.78       181.34 o                         
 -20   2  11       1692.86       1833.61       165.71 o                         
 -18   2  11       4127.87       4070.28       209.34 o                         
 -16   2  11       4705.79       4768.83       208.39 o                         
 -14   2  11       8413.57       7581.03       256.34 o                         
 -12   2  11       1092.51       1305.88       172.46 o                         
 -10   2  11       9428.81       8529.68       295.82 o                         
  -8   2  11       5716.38       5348.27       261.91 o                         
  -6   2  11         47.24        237.46       131.78 o                         
  -4   2  11       1614.01       1932.11       192.96 o                         
  -2   2  11       3795.02       4080.91       258.37 o                         
   0   2  11       1027.38        816.31       156.55 o                         
   2   2  11       3067.17       3110.16       227.08 o                         
   4   2  11       4010.31       4508.34       266.48 o                         
   6   2  11        729.24        780.60       145.52 o                         
   8   2  11        181.91        491.40       123.31 o                         
 -23   3  11       1692.46       1766.27       274.60 o                         
 -21   3  11         23.99        301.39        98.42 o                         
 -19   3  11        198.60        501.83       100.53 o                         
 -17   3  11       3105.92       2980.78       188.50 o                         
 -15   3  11       4176.79       4233.40       199.11 o                         
 -13   3  11        229.43        561.16       144.32 o                         
 -11   3  11        819.51        641.83       149.65 o                         
  -9   3  11         37.91        167.08       126.32 o                         
  -7   3  11        126.04        115.88       129.18 o                         
  -5   3  11         57.84        114.58       125.27 o                         
  -3   3  11       5476.48       5266.00       284.68 o                         
  -1   3  11       3653.15       3670.91       239.71 o                         
   1   3  11         73.17        316.54       123.46 o                         
   3   3  11       2119.20       2188.97       189.67 o                         
   5   3  11       1287.31       1341.07       160.08 o                         
   7   3  11        337.40        880.82       178.19 o                         
 -22   4  11          4.31        578.19       115.54 o                         
 -20   4  11       1431.69       1670.60       175.15 o                         
 -18   4  11        367.55        771.09       124.32 o                         
 -16   4  11        210.36        456.95       115.56 o                         
 -14   4  11       1724.71       1796.60       145.28 o                         
 -12   4  11        201.51        402.48       115.32 o                         
 -10   4  11        978.55       1168.14       220.37 o                         
  -8   4  11       2178.93       2370.19       197.35 o                         
  -6   4  11       1756.51       1919.72       175.64 o                         
  -4   4  11        527.90        622.67       130.84 o                         
  -2   4  11        166.58        234.54       112.16 o                         
   0   4  11         45.67        482.57       148.95 o                         
   2   4  11        292.64        442.47       201.02 o                         
   4   4  11        186.92        916.73       207.41 o                         
   6   4  11        135.14        561.89       145.74 o                         
 -21   5  11       3104.40       2851.89       219.04 o                         
 -19   5  11       3720.87       3414.06       230.11 o                         
 -17   5  11        233.46        629.13       122.16 o                         
 -15   5  11        820.70       1041.44       126.15 o                         
 -13   5  11       3613.39       4005.77       284.23 o                         
 -11   5  11       1829.04       1788.56       212.84 o                         
  -9   5  11       2082.82       2072.81       337.41 o                         
  -7   5  11       8017.72       7738.06       406.51 o                         
  -5   5  11       4132.06       3700.03       285.24 o                         
  -3   5  11        110.28        750.82       212.36 o                         
  -1   5  11       1241.13       1499.47       188.32 o                         
   1   5  11       2321.33       2724.51       507.98 o                         
   3   5  11        688.90        732.97       173.66 o                         
 -18   6  11         30.65        618.92       111.16 o                         
 -16   6  11         18.67        356.97        86.83 o                         
 -14   6  11       4210.36       4108.44       250.01 o                         
 -12   6  11       2975.85       2849.83       274.93 o                         
 -10   6  11        201.29        748.49       134.18 o                         
  -8   6  11       5667.74       6180.90       291.75 o                         
  -6   6  11       3024.64       3515.82       224.97 o                         
  -4   6  11       2345.17       2702.97       262.51 o                         
  -2   6  11         36.33        642.78       125.34 o                         
   0   6  11        755.22        931.72       145.12 o                         
 -11   7  11         84.58        548.63       117.32 o                         
  -9   7  11          5.09        533.17       130.45 o                         
  -7   7  11       2025.92       2347.23       223.22 o                         
  -5   7  11        438.24        681.06       218.41 o                         
 -24   0  12        218.46        708.36       132.86 o                         
 -22   0  12       1467.15       1749.17       219.40 o                         
 -20   0  12        896.63        769.70       163.12 o                         
 -18   0  12       1707.74       1756.45       211.78 o                         
 -16   0  12      12457.30      10650.74       538.36 o                         
 -14   0  12       7202.86       6731.14       437.17 o                         
 -12   0  12       5503.30       5782.98       439.82 o                         
 -10   0  12         27.99        105.96       252.57 o                         
  -8   0  12       2591.76       2342.54       426.89 o                         
  -6   0  12        815.63        591.99       232.44 o                         
  -4   0  12        228.48        830.75       259.78 o                         
  -2   0  12       1431.58       2140.61       313.36 o                         
   0   0  12      12158.47      11517.28       556.19 o                         
   2   0  12       2559.29       2501.29       345.02 o                         
   4   0  12       2242.76       2834.95       346.27 o                         
   6   0  12       2547.01       3050.56      1055.46 o                         
 -25   1  12       1513.94       1884.25       179.12 o                         
 -23   1  12       1106.91        956.15       136.81 o                         
 -21   1  12       4438.02       3706.98       243.47 o                         
 -19   1  12       1932.38       1559.64       140.50 o                         
 -17   1  12       3696.68       3882.68       216.11 o                         
 -15   1  12       8296.06       7596.46       418.13 o                         
 -13   1  12       4679.17       4873.09       278.93 o                         
 -11   1  12        147.79        179.87       133.42 o                         
  -9   1  12        365.23        434.65       198.29 o                         
  -7   1  12         54.03        -23.83       123.63 o                         
  -5   1  12         32.78        134.36       123.94 o                         
  -3   1  12        490.27        442.35       138.85 o                         
  -1   1  12       7400.16       6645.41       307.87 o                         
   1   1  12       8145.42       7870.45       329.03 o                         
   3   1  12         10.00        447.15       134.24 o                         
   5   1  12       1337.74       1487.21       179.32 o                         
 -24   2  12       2362.53       2402.47       201.94 o                         
 -22   2  12        192.92        417.44       115.94 o                         
 -20   2  12        232.61        560.55       100.66 o                         
 -18   2  12         14.50        478.40        86.75 o                         
 -16   2  12       2902.50       3004.07       206.13 o                         
 -14   2  12       2153.22       2477.63       215.68 o                         
 -12   2  12       2946.69       2435.03       241.85 o                         
 -10   2  12       4127.21       4852.19       358.49 o                         
  -8   2  12       2281.51       2501.79       218.67 o                         
  -6   2  12        393.93        535.96       151.92 o                         
  -4   2  12       4110.88       4671.39       274.14 o                         
  -2   2  12       1248.99       1384.99       175.54 o                         
   0   2  12       1436.84       1588.06       169.82 o                         
   2   2  12       1051.43       1352.71       164.55 o                         
   4   2  12          4.48        517.91       142.53 o                         
   6   2  12        641.81       1452.45       374.09 o                         
 -23   3  12       2088.57       2068.07       181.99 o                         
 -21   3  12        376.57        526.77       100.97 o                         
 -19   3  12        886.39        954.77       106.20 o                         
 -17   3  12        956.16       1009.01       113.28 o                         
 -15   3  12       1016.23       1611.59       168.33 o                         
 -13   3  12         24.38        352.39       131.44 o                         
 -11   3  12       1571.66       1442.58       182.50 o                         
  -9   3  12       1715.77       1553.92       184.28 o                         
  -7   3  12       1585.16       1709.25       264.75 o                         
  -5   3  12       7593.82       7413.94       281.91 o                         
  -3   3  12       2939.94       3248.64       231.05 o                         
  -1   3  12        191.91        582.93       122.09 o                         
   1   3  12        134.75        310.22       111.73 o                         
   3   3  12        443.13        968.54       141.06 o                         
 -22   4  12       1532.93       1669.87       175.80 o                         
 -20   4  12        448.46        672.42       114.52 o                         
 -18   4  12       1828.46       2060.09       168.10 o                         
 -16   4  12        337.32        738.88       200.87 o                         
 -14   4  12        239.55        857.21       190.24 o                         
 -12   4  12       7971.06       7380.62       275.66 o                         
 -10   4  12       9074.37       7743.90       282.03 o                         
  -8   4  12       2688.65       2671.03       211.90 o                         
  -6   4  12       8600.54       8191.41       401.48 o                         
  -4   4  12       2398.03       2515.77       250.39 o                         
  -2   4  12        914.88        906.55       178.34 o                         
   0   4  12         30.74        539.99       206.75 o                         
   2   4  12        185.39        532.13       275.38 o                         
 -19   5  12          6.32        326.80        96.50 o                         
 -17   5  12        684.66       1145.30       175.85 o                         
 -15   5  12       1381.00       1716.51       196.61 o                         
 -13   5  12         10.18        736.40       191.72 o                         
 -11   5  12       2276.15       2008.04       225.03 o                         
  -9   5  12       5503.43       5941.81       303.75 o                         
  -7   5  12       2803.96       3244.94       276.22 o                         
  -5   5  12       4583.41       5031.81       290.55 o                         
  -3   5  12        308.14        982.11       154.80 o                         
  -1   5  12        233.86        725.82       154.31 o                         
 -14   6  12        579.61        880.48       137.36 o                         
 -12   6  12         72.32        849.22       168.88 o                         
 -10   6  12         27.15        916.39       138.52 o                         
  -8   6  12         13.89        735.10       252.74 o                         
  -6   6  12        206.69        987.26       155.98 o                         
  -4   6  12         90.81        822.65       146.21 o                         
 -23   1  13          9.61        405.40        95.91 o                         
 -21   1  13        636.17        696.39       122.90 o                         
 -19   1  13        484.72        844.07       130.04 o                         
 -17   1  13        165.10        443.49       148.22 o                         
 -15   1  13       1392.30       1341.32       192.46 o                         
 -13   1  13       3831.25       4221.50       303.23 o                         
 -11   1  13       3551.71       3155.50       272.14 o                         
  -9   1  13        923.89       1223.51       194.91 o                         
  -7   1  13       2235.59       2463.30       240.89 o                         
  -5   1  13        232.52        279.75       144.34 o                         
  -3   1  13        720.60        942.47       170.21 o                         
  -1   1  13        608.64        848.89       162.16 o                         
   1   1  13        724.96        821.47       298.62 o                         
   3   1  13       1548.73       1608.63       256.75 o                         
 -22   2  13       1317.37       1108.26       145.41 o                         
 -20   2  13       5955.16       5276.87       257.44 o                         
 -18   2  13       3409.61       2974.87       220.83 o                         
 -16   2  13       1757.60       1606.81       173.99 o                         
 -14   2  13       4732.37       4798.11       267.32 o                         
 -12   2  13        831.76        838.94       187.72 o                         
 -10   2  13        495.77        868.49       153.65 o                         
  -8   2  13        516.72        750.87       244.57 o                         
  -6   2  13       3202.58       3088.90       233.60 o                         
  -4   2  13       3767.86       4266.56       380.34 o                         
  -2   2  13        666.88        591.97       149.70 o                         
   0   2  13        698.26       1333.43       167.62 o                         
   2   2  13       2570.78       2557.12       286.87 o                         
 -21   3  13        821.50        981.44       121.39 o                         
 -19   3  13       1688.70       1911.53       143.41 o                         
 -17   3  13        193.32        609.59       129.06 o                         
 -15   3  13          9.78        364.37       115.07 o                         
 -13   3  13       1860.88       2272.41       191.55 o                         
 -11   3  13       2407.49       2526.99       206.15 o                         
  -9   3  13        103.48        616.24       149.80 o                         
  -7   3  13       2265.28       2542.49       201.46 o                         
  -5   3  13        730.86       1207.43       154.87 o                         
  -3   3  13        164.30        426.74       127.59 o                         
  -1   3  13        193.85        614.93       124.91 o                         
   1   3  13       1495.68       2021.89       272.75 o                         
 -18   4  13        289.11        568.92       130.80 o                         
 -16   4  13        201.34        957.63       169.77 o                         
 -14   4  13       1617.23       1957.32       218.60 o                         
 -12   4  13       1742.30       2044.26       238.53 o                         
 -10   4  13        679.55       1158.90       194.75 o                         
  -8   4  13        818.57       1355.62       207.13 o                         
  -6   4  13          0.85        497.02       182.32 o                         
  -4   4  13        352.95        547.73       158.51 o                         
  -2   4  13       3551.30       4261.76       307.42 o                         
 -15   5  13       5275.13       4642.16       311.24 o                         
 -13   5  13        276.47        799.53       145.63 o                         
 -11   5  13        596.80        905.65       166.55 o                         
  -9   5  13       4391.40       4265.36       272.24 o                         
  -7   5  13       2165.68       2207.29       232.65 o                         
  -5   5  13         81.39        596.25       148.35 o                         
 -20   0  14        407.40        867.84       296.47 o                         
 -18   0  14       5143.56       5212.47       388.78 o                         
 -16   0  14       8081.80       7038.82       606.94 o                         
 -14   0  14       1124.64        764.74       248.52 o                         
 -12   0  14       7967.02       7245.68       486.06 o                         
 -10   0  14       5870.57       5866.31       471.12 o                         
  -8   0  14        170.67        204.18       209.01 o                         
  -6   0  14       1195.11       1780.59       318.44 o                         
  -4   0  14       1426.85       2227.27       377.27 o                         
  -2   0  14       1781.34       2308.69       460.61 o                         
   0   0  14        177.55       1072.04       207.06 o                         
 -21   1  14       1721.76       1802.71       301.40 o                         
 -19   1  14        274.26        584.82       135.84 o                         
 -17   1  14       6791.51       6625.15       314.27 o                         
 -15   1  14       1546.31       1333.38       195.57 o                         
 -13   1  14       1026.49        999.04       173.46 o                         
 -11   1  14       7626.69       7801.04       462.45 o                         
  -9   1  14       5427.01       5162.24       334.77 o                         
  -7   1  14        963.38       1313.52       194.63 o                         
  -5   1  14          6.81        412.40       143.27 o                         
  -3   1  14        154.87        506.69       130.09 o                         
  -1   1  14         74.13        397.90       130.35 o                         
 -20   2  14       2437.78       2253.86       213.93 o                         
 -18   2  14        258.02        567.16       184.94 o                         
 -16   2  14        152.30        599.67       134.69 o                         
 -14   2  14        242.63        582.58       138.85 o                         
 -12   2  14        397.00        938.08       164.56 o                         
 -10   2  14       2544.27       3519.28       275.51 o                         
  -8   2  14        666.21       1139.71       172.92 o                         
  -6   2  14       2409.75       3379.52       270.75 o                         
  -4   2  14        544.55        879.12       157.07 o                         
  -2   2  14        521.56        752.36       146.81 o                         
 -17   3  14        232.63        454.80       129.46 o                         
 -15   3  14        189.02        923.21       142.20 o                         
 -13   3  14        154.71        753.64       154.94 o                         
 -11   3  14         12.27        494.33       120.06 o                         
  -9   3  14        382.69        596.48       126.62 o                         
  -7   3  14       3907.64       4061.66       260.21 o                         
  -5   3  14       7703.89       6973.26       310.14 o                         
  -3   3  14       1015.28       1436.92       227.67 o                         
 -14   4  14        283.44        830.44       164.19 o                         
 -12   4  14        218.36        766.89       169.80 o                         
 -10   4  14        157.44        687.96       161.60 o                         
  -8   4  14       1527.73       1806.07       264.10 o                         
 -17   1  15       1637.86       1855.56       218.93 o                         
 -15   1  15       2817.71       2603.10       239.54 o                         
 -13   1  15        932.82       1367.58       228.91 o                         
 -11   1  15         32.42        460.82       128.64 o                         
  -9   1  15        611.97       1178.77       173.97 o                         
  -7   1  15       2667.37       2725.95       327.14 o                         
 -14   2  15       3174.55       3563.46       279.24 o                         
 -12   2  15        698.52        625.41       137.71 o                         
 -10   2  15       1541.62       2266.08       249.62 o                         
  -8   2  15       3906.27       3160.96       322.93 o                         
                                                                                
